# Supplementary material for: MiABI5-like7-MiFT3 regulatory module controls floral transition induced by mepiquat chloride in evergreen perennial mango (Mangifera indica L.)
Source: Hortic Res. 2025 Dec 8;13(3):uhaf336. doi: 10.1093/hr/uhaf336 (PMC13035463; doi:10.1093/hr/uhaf336)
Supplement: Web_Material_uhaf336 [file web_material_uhaf336.zip]

Archive with 13 entries (13 files):
- Figure S1.pdf
- Figure S2.pdf
- Figure S3.pdf
- Figure S4.pdf
- Figure S5.pdf
- Table S1.Statistics of RNA-seq data.xlsx
- Table S2. Detail information of genes from WGCNA analysis.xlsx
- Table S3. Detail information of 1489 genes in Green module.xlsx
- Table S4. Detail information of 86 TFs in Green module.xlsx
- Table S5. Overview of 10 kinds of GAs and ABA in samples..xlsx
- Table S6. Sequences of primers used in this study.xlsx
- Table S7. Traits used for moduleâ_"trait correlation analysis.xlsx
- Table S8. KEGG pathway enrichment analysis of module MEgreen gene set (1489).xlsx
