# Supplementary material for: MiABI5-like7-MiFT3 regulatory module controls floral transition induced by mepiquat chloride in evergreen perennial mango (Mangifera indica L.)
Source: Hortic Res. 2025 Dec 8;13(3):uhaf336. doi: 10.1093/hr/uhaf336 (PMC13035463; doi:10.1093/hr/uhaf336)
Supplement: Web_Material_uhaf336 [file web_material_uhaf336.zip › Table S1.Statistics of RNA-seq data.xlsx]

## Sheet: Table S1
Table S1.Statistics of RNA-seq data.
Sample	Raw Reads	Clean Reads	Clean Base(G)	Error Rate(%)	Q20(%)	Q30(%)	GC Content(%)	Mapped Reads	Uniq Mapped Reads	Multiple Mapped Reads
At-1	52871694	50811190	7.62	0.02	98.53	95.35	43.44	47384353(93.26%)	46656373(91.82%)	856908(1.43%)
At-2	47931024	46183384	6.93	0.02	98.52	95.29	43.27	43037404(93.19%)	42402128(91.81%)	748428(1.38%)
At-3	51305602	49465982	7.42	0.02	98.6	95.49	43.2	46136738(93.27%)	45440487(91.86%)	817372(1.41%)
Bt-1	58340102	56295160	8.44	0.02	98.15	94.33	42.99	52511247(93.28%)	51706247(91.85%)	945657(1.43%)
Bt-2	43324308	41987754	6.3	0.02	98.58	95.44	43.02	39264628(93.51%)	38701258(92.17%)	664598(1.34%)
Bt-3	43159676	41810830	6.27	0.02	98.61	95.49	42.91	39001502(93.28%)	38409511(91.86%)	692613(1.42%)
Ct-1	54045658	52438978	7.87	0.02	98.56	95.35	42.73	48854291(93.16%)	48108163(91.74%)	872695(1.42%)
Ct-2	48947126	47336374	7.1	0.02	98.58	95.44	42.98	44214564(93.41%)	43443323(91.78%)	901668(1.63%)
Ct-3	44500280	42745962	6.41	0.02	98.6	95.47	42.84	39814690(93.14%)	39217097(91.74%)	698539(1.40%)
Dt-1	43146542	41156316	6.17	0.02	98.65	95.64	42.93	38344177(93.17%)	37745232(91.71%)	707289(1.46%)
Dt-2	57285676	53969340	8.1	0.02	98.52	95.28	43.09	50246311(93.10%)	49423498(91.58%)	972693(1.52%)
Dt-3	44823324	41951692	6.29	0.02	98.58	95.47	43.53	39055263(93.10%)	38395190(91.52%)	771670(1.57%)
TAt-1	53504862	51450570	7.72	0.02	98.5	95.21	43.3	47933256(93.16%)	47037219(91.42%)	1043084(1.74%)
TAt-2	50044118	48331676	7.25	0.02	98.47	95.14	43.03	45018549(93.15%)	44316527(91.69%)	829612(1.45%)
TAt-3	52301990	50395840	7.56	0.02	98.6	95.5	43.4	47257109(93.77%)	46468685(92.21%)	922676(1.56%)
TBt-1	44394006	43045040	6.46	0.02	98.46	95.07	42.88	40096515(93.15%)	39509064(91.79%)	680409(1.36%)
TBt-2	49812470	48058872	7.21	0.02	98.48	95.16	43.27	44930595(93.49%)	44225176(92.02%)	818929(1.47%)
TBt-3	47801316	45954726	6.89	0.02	98.64	95.61	43.09	43057459(93.70%)	42392163(92.25%)	778200(1.45%)
TCt-1	47319896	45662488	6.85	0.02	98.46	95.11	42.81	42703311(93.52%)	42060195(92.11%)	760811(1.41%)
TCt-2	43448690	41689520	6.25	0.02	98.51	95.24	43.05	39000442(93.55%)	38391044(92.09%)	711524(1.46%)
TCt-3	49044274	46065038	6.91	0.02	98.5	95.27	42.28	43019801(93.39%)	42355075(91.95%)	795988(1.44%)
TDt-1	48364476	46692760	7	0.02	98.54	95.37	42.83	43453772(93.06%)	42785305(91.63%)	800776(1.43%)
TDt-2	54492558	52586900	7.89	0.02	98.49	95.22	43.01	49140640(93.45%)	48359606(91.96%)	933002(1.49%)
TDt-3	43694924	41606182	6.24	0.02	98.54	95.4	42.58	38811107(93.28%)	38199743(91.81%)	748625(1.47%)
