# Supplementary material for: MiABI5-like7-MiFT3 regulatory module controls floral transition induced by mepiquat chloride in evergreen perennial mango (Mangifera indica L.)
Source: Hortic Res. 2025 Dec 8;13(3):uhaf336. doi: 10.1093/hr/uhaf336 (PMC13035463; doi:10.1093/hr/uhaf336)
Supplement: Web_Material_uhaf336 [file web_material_uhaf336.zip › Table S2. Detail information of genes from WGCNA analysis.xlsx]

## Sheet: Data from WGCNA analysis
Table S2. Detail information of genes from WGCNA analysis
			FPKM
GeneID	Module	Annotation (Swissprot)	At-1	At-2	At-3_	Bt-1	Bt-2	Bt-3	Ct-1	Ct-2	Ct-3	Dt-1	Dt-2	Dt-3	TAt-1	TAt-2	TAt-3	TBt-1	TBt-2	TBt-3	TCt-1	TCt-2	TCt-3	TDt-1	TDt-2	TDt-3
Mi01g02440.1	magenta	RecName: Full=Probable WRKY transcription factor 33; AltName: Full=WRKY DNA-binding protein 33;	30.18	35.26	36.27	20.21	17.08	26.37	34.62	27.94	35.75	24.35	20.95	17.99	17.49	25.37	25.26	54.47	51.18	66.27	12.32	11.47	11.94	15.32	13.46	14.28
Mi18g06800.1	magenta	RecName: Full=Protein EXORDIUM; Flags: Precursor;	92.32	101.93	95.87	49.21	62.79	55.08	54.09	41.6	41.25	42.25	36.68	42.62	83.6	109.56	56.87	174.77	208.36	164.2	30.35	32.12	36.77	15.75	11.39	24.68
Mi15g06110.1	magenta	RecName: Full=Ethylene-responsive transcription factor ERF012; AltName: Full=Dehydration response element-binding protein 26 {ECO:0000303|PubMed:21069430};	2.33	3.55	3.98	1.31	0.5	0.67	1.56	2.77	2.49	2.59	2.42	2.67	2.9	1.96	0.34	4.52	4.9	4.19	4.15	3.44	2.4	0.38	0.73	0.94
Mi03g04350.1	black	RecName: Full=Carbonic anhydrase; EC=4.2.1.1; AltName: Full=Carbonate dehydratase;	182.74	187.41	207.78	49.01	34.25	42.08	9.87	8.34	9.52	48.02	52.19	48.2	215.24	217.47	286.08	20.33	9.47	15.31	30.84	24.04	21.5	26.29	31.39	39.54
Mi07g17740.1	magenta	--	4.03	3.3	5.54	1.65	1.58	0.96	2.57	3.85	2.21	0.33	1.62	3.17	2.63	6.77	1.18	7.97	9.31	7.25	2.19	3.03	1.33	0.58	1.39	0.81
Mi01g14670.1	grey60	RecName: Full=Probable WRKY transcription factor 51; AltName: Full=WRKY DNA-binding protein 51;	14.63	16.36	16.36	2.28	1.24	3.44	7.09	8.88	7.58	22.92	23.8	24.76	18.99	21.27	12.37	9.06	8.25	7.57	4.49	6.75	8.75	22.09	15.45	39.94
novel.1597	magenta	--	0.971886	1.13612	1.53465	0.289098	0.211364	0.282803	0.842546	0.596373	1.03655	2.57891	2.365	1.61846	1.06501	1.38903	1.02458	0.72612	0.469652	0.52119	2.50452	1.80786	2.10886	1.17873	1.41859	2.00265
Mi09g05490.1	green	RecName: Full=Beta-glucosidase 11; Short=AtBGLU11; EC=3.2.1.21; Flags: Precursor;	4.27	4.07	4.31	5.59	4.22	5.61	8.48	10.04	8.85	8.96	9.09	8.58	5.31	5.03	3	11.04	9.68	10.07	4.1	4.91	4.63	1.46	2.27	1.73
Mi03g12770.1	black	RecName: Full=Anthocyanin regulatory C1 protein;	7.02	7.68	8.82	6.8	5.79	5.81	0.93	1.74	1.15	5.06	3.55	2.95	9.17	11.34	10.85	2.27	1.76	1.58	8.66	8.76	8.61	1.31	2.52	1.7
Mi07g05380.1	cyan	RecName: Full=Receptor-like cytosolic serine/threonine-protein kinase RBK2; EC=2.7.11.1; AltName: Full=Protein ROP BINDING PROTEIN KINASES 2;	1.4	2.31	2.67	6.23	11.82	7.35	0.88	1.29	0.77	1.36	0.85	1.47	1.54	1.18	1.18	3.36	3.22	3.36	1.42	1.83	1.44	0.39	0.65	1.11
Mi03g08560.1	cyan	RecName: Full=U-box domain-containing protein 35; AltName: Full=Plant U-box protein 35; Includes: RecName: Full=E3 ubiquitin ligase; EC=2.3.2.27; AltName: Full=RING-type E3 ubiquitin transferase {ECO:0000305}; Includes: RecName: Full=Serine/threonine-protein kinase; EC=2.7.11.-;	0.1	0.11	0.4	1.65	1.87	2.02	0.9	0.86	0.98	0.38	0.29	0.25	0.12	0.13	0.04	1.19	0.69	0.72	0.43	0.35	0.46	0	0	0
Mi15g07740.1	cyan	RecName: Full=Aspartyl protease AED3 {ECO:0000303|PubMed:24755512}; EC=3.4.23.- {ECO:0000305}; AltName: Full=Apoplastic EDS1-dependent protein 3 {ECO:0000303|PubMed:24755512}; Flags: Precursor;	42.04	38.12	39.39	62.54	78.82	63.77	2.01	1.91	2.12	27.55	25.7	30.09	10.89	9.23	7.06	23.06	32.96	28.32	42.26	51.11	28.98	14.76	14.92	14.69
Mi10g08570.1	magenta	RecName: Full=Zinc finger CCCH domain-containing protein 29; Short=AtC3H29; AltName: Full=AtSZF2;	552.26	627.51	629.2	304.17	369.67	350.37	265.91	246.69	271.8	281.89	260.42	263.54	311.05	415.56	295.96	762.49	827.52	797.52	131.29	132.36	137.3	58.03	57.78	54.24
Mi04g17780.1	black	--	39.65	38.5	37.4	2.94	3.24	3.64	12.79	8.47	5.8	43.63	22.86	46.09	34.9	27.62	18.94	17.73	10.35	12.05	4.89	8.28	3.02	12.15	13.36	13.53
Mi05g05360.1	magenta	RecName: Full=Cytochrome P450 71B37; EC=1.14.-.-;	16.89	17.01	19.87	7.3	9.46	7.81	6.88	5.73	5.86	8.43	5.56	5.81	12.05	13.9	9.55	23.59	24.73	23.84	2.84	3.64	3.05	5.72	6.06	7.73
Mi04g15370.1	cyan	RecName: Full=Polygalacturonase At1g48100; Short=PG; EC=3.2.1.15; AltName: Full=Pectinase At1g48100; Flags: Precursor;	1.78	2.63	2.1	4.76	4.42	5.67	0.54	0.23	0.48	0.49	1.27	1.28	0.64	0.45	0.39	1.74	1.74	1.61	4.32	4.18	4.94	1.3	0.99	0.98
Mi13g07380.1	grey	RecName: Full=4-alpha-glucanotransferase DPE2; EC=2.4.1.25; AltName: Full=Amylomaltase; AltName: Full=Disproportionating enzyme; Short=D-enzyme; AltName: Full=Protein DISPROPORTIONATING ENZYME 2;	13.36	8.69	2.05	1.53	0.85	1.56	7.37	3.23	20.83	1.77	0.94	1.2	3.12	2.39	2.26	3.04	8.7	10.8	1.73	0.69	2.39	2.34	1.09	0.35
Mi08g01350.1	grey60	RecName: Full=UDP-glycosyltransferase 88B1 {ECO:0000303|PubMed:15610349}; EC=2.4.1.- {ECO:0000305};	5.69	4.88	4.44	1.6	0.86	0.72	3.21	3.29	5.11	13.74	13.55	13.99	10.24	8.38	5.63	2.19	2.58	3.48	7.35	6.07	6.41	21.79	21.69	19.18
Mi01g01910.1	grey60	--	9.51	10.1	9.95	2.24	0.88	1.34	5.09	4.93	5.29	15.74	14.02	17.6	12.45	12.33	11.38	3.92	3.25	3.47	7.89	10.6	7.39	19.85	22.09	27.21
Mi16g03500.1	black	RecName: Full=NAC domain-containing protein 72; Short=ANAC072; AltName: Full=Protein RESPONSIVE TO DESICCATION 26;	231.33	256.65	279.06	16.07	16.52	15.52	42.99	54.23	45.66	142.13	118.73	140.83	284.92	323.97	320.91	44.67	43.79	38.94	32.92	29.33	32.44	72.48	66.41	82.19
Mi00g04800.1	magenta	RecName: Full=Probable glutathione S-transferase; EC=2.5.1.18; AltName: Full=Auxin-induced protein PGNT35/PCNT111;	2.82	6.56	4.48	1.75	3.42	0.73	3.82	3.74	2.71	2.06	1.28	0.36	4.05	1.1	1.64	9.28	4.76	4.47	1.67	1.64	1.68	0.99	1.01	0.74
Mi12g02710.1	magenta	RecName: Full=Probable xyloglucan endotransglucosylase/hydrolase protein 23; Short=At-XTH23; Short=XTH-23; EC=2.4.1.207; Flags: Precursor;	51.64	61.4	60.47	41.6	48.42	44.56	16.71	16.04	18.25	31.11	29.65	27.38	32.12	42.39	19.26	82.13	106.53	88.47	7.47	11.35	9.72	4.27	3.95	7.5
Mi19g11350.1	green	RecName: Full=G2/mitotic-specific cyclin-1; AltName: Full=B-like cyclin; AltName: Full=CycMs1;	4.57	4.89	4.41	4.58	3.12	4.16	0.5	0.44	0.79	1.28	1.94	2.43	4.17	4.82	6.86	1.53	1.36	1.49	14.4	11.53	13.71	7.56	11.22	10.84
Mi09g12410.1	magenta	RecName: Full=Ethylene-responsive transcription factor ERF053 {ECO:0000305}; Short=AtERF53 {ECO:0000303|PubMed:22095047};	18.55	21.26	19.9	7.67	14.28	8	5.64	4.39	7.15	26.26	24.8	29.65	14.78	15.44	21.22	35.91	34.14	40.91	3.82	3.48	3.77	8.84	7.01	7.09
Mi13g12490.1	black	--	11.2	14.17	11.76	1.06	1.27	0.72	1.15	2.17	3.26	6.92	4.02	10.95	12.36	30.47	5.98	5.04	5.98	6.1	0.92	1.29	1.06	0.9	1.92	0.73
Mi01g20280.1	grey60	RecName: Full=UDP-glucose flavonoid 3-O-glucosyltransferase 6 {ECO:0000303|PubMed:18487633}; EC=2.4.1.91 {ECO:0000269|PubMed:18487633}; AltName: Full=Flavonol 3-O-glucosyltransferase 6 {ECO:0000303|PubMed:18487633}; Short=FaGT6 {ECO:0000303|PubMed:18487633};	12.14	11.88	14.29	2.2	2.9	2.74	5.83	4.88	6.71	11.65	11.97	12.49	12.39	10.31	10.98	4.01	5.94	6.01	7.6	8.69	7.44	35.93	33.8	29.96
Mi15g09260.1	magenta	RecName: Full=Transcription factor MYB73 {ECO:0000303|PubMed:11597504}; AltName: Full=Myb-related protein 73 {ECO:0000303|PubMed:11597504}; Short=AtMYB73 {ECO:0000303|PubMed:11597504};	83.82	84.42	78.51	83.13	83.73	80.84	133.16	144.23	146.13	91.99	101.38	106.1	87.55	102.11	90.47	173.09	221.73	181.94	101.84	96.84	111.04	98.28	98.39	128.47
Mi09g09090.1	grey60	RecName: Full=Basic 7S globulin; AltName: Full=SBg7S; Short=Bg; Contains: RecName: Full=Basic 7S globulin high kDa subunit; Contains: RecName: Full=Basic 7S globulin low kDa subunit; Flags: Precursor;	4.64	3.24	3.82	0.24	0.36	0.64	0.62	0.49	0.63	0.37	0.25	0.36	3.6	2.33	4.59	1.29	1.63	1.36	2.04	0.82	1.18	9.05	6.73	8.73
Mi07g12540.1	grey	--	4.16	4.2	4.7	6.25	3.07	3.9	2.95	1.29	1.87	5.59	5.02	4.85	4.66	3.65	3.46	1.3	1.45	1.01	2.94	3.22	2.97	2.31	1.67	6.33
Mi09g03120.1	magenta	RecName: Full=Probable WRKY transcription factor 46; AltName: Full=WRKY DNA-binding protein 46;	72.57	79.2	70.03	47.72	41.99	51.44	66.63	66.6	71.33	73.26	68.19	71.55	58.61	58.79	35.74	129.07	147.82	135.75	27.36	26.66	30.34	20.21	22.45	21.63
Mi11g09130.1	green	RecName: Full=LOB domain-containing protein 21; AltName: Full=ASYMMETRIC LEAVES 2-like protein 12; Short=AS2-like protein 12;	2.97	3.73	2.91	11.83	10	12.09	1.47	2.8	2.8	1.77	1.81	0.8	1.25	0.53	0.99	3.96	2.55	3.21	15.71	20.44	17.54	6.67	7.75	12.47
Mi13g04040.1	lightcyan	RecName: Full=GDSL esterase/lipase 1 {ECO:0000303|PubMed:16126835}; EC=3.1.1.- {ECO:0000305}; AltName: Full=Extracellular lipase 1; Flags: Precursor;	15.37	16.1	16.53	8.42	5.78	6.95	0.37	0.09	0.66	2.58	2.28	2.49	11.34	12.2	8.19	3.26	3.3	2.51	1.73	1.85	0.85	0.05	0.24	0.68
novel.732	lightgreen	RecName: Full=Low-temperature-induced 65 kDa protein; AltName: Full=Desiccation-responsive protein 29B;	0.463157	0.612075	0.483949	0.981178	0.444233	0.941343	0.838737	1.5781	1.68581	2.11355	2.72973	2.0303	0.67312	0.669705	0.62404	1.75643	1.63115	1.50136	0.280169	0.178242	0.177149	0.255351	0.448833	0.122196
Mi04g01130.1	magenta	--	26.55	29.72	34.63	12.14	16.32	14.55	15.84	17.25	15.23	13.28	11.82	15.06	15.8	26.93	12.89	37.6	46.31	35.78	7.39	12.13	8.39	4.97	4.79	12.7
Mi01g00760.1	magenta	--	28.76	35.57	37.73	15.69	20.37	18.8	29.54	26.4	26.53	40.43	28.21	35.94	24.24	27.73	13.41	47.86	43.13	44.91	9.91	10.55	9.27	16.64	17.91	32.33
Mi07g03740.1	black	RecName: Full=Probable acyl-activating enzyme 1, peroxisomal; EC=6.2.1.-; AltName: Full=AMP-binding protein 1; Short=AtAMPBP1;	7.03	8.6	8.59	0.94	0.48	1.21	0.36	0.28	0.65	3.36	2.47	2.36	5.63	7.47	9.55	2.93	2.18	2.75	0.85	0.86	0.76	6.21	3.37	2.45
Mi04g12180.1	magenta	RecName: Full=Zinc finger protein ZAT10; AltName: Full=Salt-tolerance zinc finger;	187.44	217.05	191.78	108.98	122.62	125.07	72.64	63.88	62.95	136.95	110.67	121.46	131.77	127.59	84.58	259.25	350.46	285.83	41.92	47.65	28.48	39.9	42.73	37.65
Mi09g10640.1	yellow	RecName: Full=Cytochrome b561 and DOMON domain-containing protein At5g35735; AltName: Full=Protein b561A.tha16; Flags: Precursor;	84.49	88.86	88.77	10.71	15.93	15.77	31.46	28.48	30.84	144.11	126.15	147.57	114.55	153.13	140.6	40.72	43.48	39.62	58.08	56	51.79	108.73	106.48	98.64
Mi02g01260.1	green	RecName: Full=Probable microtubule-binding protein TANGLED; Short=AtTAN;	6.94	7.61	7.75	6.5	4.02	7.04	0.95	0.67	0.37	2.42	2.42	2.82	5.63	6.49	7.15	2.15	2.23	1.8	18.44	14.88	15.65	8.94	9.85	9.59
novel.2087	black	--	0.882442	0.939963	0.99153	1.51858	0.918548	1.67642	2.72705	2.97705	2.25905	1.78743	2.03132	1.69559	0.671906	0.902989	0.76712	2.91823	2.40319	2.63347	2.32596	2.54931	1.48146	1.42391	1.0892	1.44957
Mi18g02620.1	magenta	RecName: Full=Leucine-rich repeat receptor-like tyrosine-protein kinase PXC3 {ECO:0000305}; EC=2.7.10.1; AltName: Full=Protein PXY/TDR-CORRELATED 3 {ECO:0000303|PubMed:23815750}; Flags: Precursor;	10.35	10.51	9.14	9.23	12.58	11.3	21.29	14.72	22.76	13.67	13.6	12.77	8.77	7.13	6.33	20.5	23.28	24.49	7.39	7.6	10.62	8.51	7.87	8.15
Mi04g02240.1	cyan	RecName: Full=Endoglucanase 8; EC=3.2.1.4; AltName: Full=Cellulase 1; Short=AtCEL1; AltName: Full=Endo-1,4-beta glucanase 8; Flags: Precursor;	12.28	12.83	9.2	36.69	33.69	30.77	3.8	5	4.51	5.05	5.66	6.76	4.89	4.35	9.21	16.11	15.19	17.71	14.87	14.3	10.41	3.1	4.37	3.66
novel.1648	lightcyan	RecName: Full=E3 ubiquitin-protein ligase RHA1B {ECO:0000305}; EC=2.3.2.27; AltName: Full=RING-H2 finger A1b {ECO:0000303|PubMed:9781696}; AltName: Full=RING-H2 zinc finger protein RHA1b {ECO:0000305}; AltName: Full=RING-type E3 ubiquitin transferase RHA1B {ECO:0000305};	2.14479	2.02119	1.58337	2.38268	1.75397	2.40956	4.69723	4.44791	5.49564	4.05989	4.06476	4.1848	1.40259	1.5128	1.51792	3.76351	5.59422	3.95859	5.74109	5.79987	3.92959	4.9824	3.60233	6.12343
Mi08g12590.1	lightcyan	--	7.73	7.89	9.24	6.22	7.07	8.62	3.46	0.8	2.12	2.94	4.46	2.49	7.36	6.35	4.69	2.45	2.49	2.44	3.27	2.33	3.3	4.2	2.12	4.01
Mi04g08530.1	magenta	--	70.73	79.54	70.6	22.83	33.24	25.83	35.52	46.6	41.41	33.58	27.55	37.22	51.1	47.86	28.6	84.53	99.35	96.49	17.46	20.71	10.53	2.89	3.8	5
Mi16g07830.1	cyan	RecName: Full=Protein trichome birefringence-like 3;	2.19	2.71	3.14	12.11	11.22	7.4	0.86	1.45	1.38	1.33	1.84	1.24	1.33	0.6	0.76	3.81	3.02	4.08	3.56	4.12	3.2	0.75	0.37	0.66
Mi20g09650.1	black	RecName: Full=Transcription factor MYB62 {ECO:0000303|PubMed:9839469}; AltName: Full=Myb-related protein 62 {ECO:0000303|PubMed:9839469}; Short=AtMYB62 {ECO:0000303|PubMed:9839469};	6.57	7.5	9.47	5.27	5.29	4.83	2.62	3.81	3.15	6.34	5.92	4.24	16.5	20.42	19.05	2.99	1.24	1.97	2.23	2.31	1.81	1.41	0.75	0.41
Mi10g01330.1	cyan	RecName: Full=Phospholipase A1-IIgamma; EC=3.1.1.-; AltName: Full=DAD1-like seedling establishment-related lipase; Short=AtDSEL; Short=Phospholipase DSEL;	11.35	12.42	14.98	35.56	43.16	39.68	2.32	2.8	2.11	6.19	3.52	5.11	2.99	4.56	1.85	9.46	10.15	14.23	5.96	5.14	5.79	8.15	4.56	13.42
Mi01g18150.1	green	RecName: Full=Kinesin-like protein KIN-5C {ECO:0000305}; AltName: Full=125 kDa kinesin-related protein;	3.52	2.07	2.4	3.34	2.27	1.86	1.16	0.91	1.1	1.46	2.06	1.24	2.06	2.15	3.71	1.35	0.88	1.25	6.97	5.01	7.2	5.98	4.47	2.61
Mi11g06130.1	black	RecName: Full=Probable pectate lyase 13; EC=4.2.2.2; AltName: Full=Powdery mildew susceptibility protein; AltName: Full=Powdery mildew-resistant mutant 6; Flags: Precursor;	9.58	10.76	12.31	6.5	9.22	6.34	0.35	0.24	0.08	2.3	2.26	2.41	10.57	12.89	11.75	4.3	2.8	3.17	5.26	4.98	4.41	4.49	5.67	7.62
Mi07g01630.1	grey60	RecName: Full=Major allergen Pru av 1; AltName: Full=Allergen Pru a 1; AltName: Allergen=Pru av 1;	20.93	14.69	17.63	3.69	2.34	3.5	8.64	8.79	8.14	11.79	18.37	22.78	25.73	17.8	31.05	5.61	8.13	11.2	51.49	41.76	48.74	257.91	227.72	328.32
Mi13g01340.1	lightgreen	RecName: Full=Probable trehalose-phosphate phosphatase 4; Short=OsTPP4; EC=3.1.3.12; AltName: Full=Trehalose 6-phosphate phosphatase;	8.34	8.59	7.89	7.7	7.16	11.32	4.68	6.11	5.69	23.71	19.73	20.11	4.87	10.2	7.54	14.35	17.81	19.62	4.26	2.7	3.66	9.86	9.18	8.96
novel.1496	green	RecName: Full=Zinc finger BED domain-containing protein RICESLEEPER 2; AltName: Full=Transposase-like protein RICESLEEPER 2;	0.746691	0.841202	0	0.578049	0.639473	0.346985	0.089767	0.177884	0.17627	0.281041	0.665013	0.39366	0.597819	0.685578	0.8039	0.402997	0.077219	0.181464	3.84512	3.21116	1.6519	0.957459	1.62809	1.2282
Mi13g08440.1	cyan	RecName: Full=Protein RSI-1; AltName: Full=TR132; Flags: Precursor;	18.45	27.75	30.08	65.72	72.93	59.18	0	1.05	1.74	15.45	11.72	12.21	7.22	7.6	7.68	13.37	16.47	15.76	14.8	25.37	17.46	2.29	1.54	3.58
Mi10g16200.1	magenta	RecName: Full=Mitochondrial uncoupling protein 5; Short=AtPUMP5; AltName: Full=Mitochondrial dicarboxylate carrier 1;	1.55	1.81	2.21	0.92	1.35	0.89	2.44	3.02	2.17	1.52	1.06	0.77	1.46	0.92	1.51	2.49	4.02	3.87	0.92	1.19	0.93	0.7	1.08	0.24
Mi03g22160.1	magenta	RecName: Full=Probable inorganic phosphate transporter 1-7; Short=AtPht1;7; AltName: Full=H(+)/Pi cotransporter;	101.63	103.07	104.27	95.07	115.42	88.4	127.91	121.65	126.12	140.23	144.49	153.27	103.86	85.98	70.98	201.54	209.82	190.19	76.25	72.68	86.43	126.59	125.72	152.42
Mi02g05900.1	black	RecName: Full=Cytochrome P450 94C1 {ECO:0000305}; EC=1.14.14.49 {ECO:0000269|PubMed:22215670, ECO:0000269|PubMed:26164240}; AltName: Full=12-hydroxyjasmonoyl-L-amino acid 12-hydroxylase {ECO:0000303|PubMed:22215670};	25.31	24.24	32.27	1.77	2.93	2.01	1.46	0.96	0.53	5.7	4.41	5.66	25.01	19.89	24.35	5.35	4.45	3.74	3.45	2.81	3.73	3.51	4.77	5.25
Mi19g00320.1	green	--	16.2	15.3	16.63	28.3	32.75	27.41	4.89	7.63	8.14	9.19	6.85	10.86	6.44	7.6	5.63	12.82	15	12.61	24.22	27.47	30.48	12.04	14.89	24.88
Mi12g02550.1	magenta	RecName: Full=Probable xyloglucan endotransglucosylase/hydrolase protein 23; Short=At-XTH23; Short=XTH-23; EC=2.4.1.207; Flags: Precursor;	98.49	110.41	105.79	49.81	65.42	48.43	47.75	39.31	45.46	85.67	76.03	87.67	69.24	82.19	39.2	171.24	201.38	187.45	18.14	19.26	16.85	17.09	21.45	28.18
Mi05g08520.1	grey60	RecName: Full=Probable calcium-binding protein CML15; AltName: Full=Calmodulin-like protein 15;	5.51	8.53	6.42	7.02	4.8	6.55	7.54	8.57	7.04	8.53	6.1	8.83	6.24	6.05	4.18	9.98	15.36	10.97	7.04	7.35	8.09	9.31	10.02	14.25
Mi02g03430.1	grey60	RecName: Full=NAC transcription factor 47 {ECO:0000305}; AltName: Full=NAC domain-containing protein 47 {ECO:0000305}; Short=ANAC047 {ECO:0000305}; AltName: Full=Protein SPEEDY HYPONASTIC GROWTH {ECO:0000303|PubMed:24363315};	1.97	1.45	2.51	0.92	0.53	1.3	4.55	3.08	3.62	9.96	10.99	8.55	4.87	3.77	6.04	1.84	3.04	2.2	13.38	10.23	13.05	25.7	19.65	19.24
Mi02g12160.1	green	RecName: Full=DNA (cytosine-5)-methyltransferase CMT3; EC=2.1.1.37; AltName: Full=Chromomethylase 3; AltName: Full=Protein CHROMOMETHYLASE 3;	5.82	4.7	3.57	3.63	2.76	2.83	0.15	0.19	0.37	0.92	1.4	1.28	3.23	4.75	5.38	1.21	1.31	1.82	13.78	9.33	11.84	6.52	5.81	3.95
Mi08g01020.1	grey60	RecName: Full=Ethylene-responsive transcription factor CRF4; AltName: Full=Protein CYTOKININ RESPONSE FACTOR 4;	7.19	8.13	6.59	5.44	6.67	5.36	7.23	7.05	5.98	5.15	7.17	6.33	4.25	6.41	6.82	13.85	10.13	12.6	7.11	7.4	8.68	1.67	2.41	1.66
Mi03g06580.1	black	RecName: Full=Phospholipase A1-Ibeta2, chloroplastic; EC=3.1.1.-; Flags: Precursor;	153.71	152.47	152.57	25.6	23.18	23.36	17.71	21.26	18.36	45.81	49.95	54.35	107.48	116.36	88.61	38.15	53.75	48.79	40.45	34.96	41.29	23.94	21.04	26.3
novel.671	magenta	RecName: Full=Protein ALP1-like {ECO:0000305}; EC=3.1.-.-;	119.494	125.381	0	76.2935	104.893	83.127	66.4258	56.0365	65.097	81.6914	75.8602	83.0358	59.6074	73.6259	41.3563	203.79	260.435	224.496	26.9511	33.3566	32.1932	14.4973	15.1338	14.7257
novel.670	magenta	RecName: Full=Protein ALP1-like {ECO:0000305}; EC=3.1.-.-;	119.494	125.381	106.253	76.2935	104.893	83.1119	66.4258	56.0365	65.097	81.6914	75.8602	83.0358	59.6074	73.6259	41.3563	203.79	260.435	224.496	26.9511	33.3566	32.1932	14.4973	15.1338	14.7257
Mi01g28100.1	green	RecName: Full=Kinesin-like protein KIN-12F {ECO:0000305};	7.48	6.07	4.96	7.73	5.88	6.26	0.88	0.58	0.71	1.97	2.87	1.81	5.65	3.94	8.23	2.68	2.45	3.79	20.47	12.36	21.2	13.36	12.55	9.67
Mi05g11900.1	lightgreen	RecName: Full=Heavy metal-associated isoprenylated plant protein 46 {ECO:0000303|PubMed:21072340, ECO:0000303|PubMed:23368984}; Short=AtHIP46 {ECO:0000303|PubMed:21072340, ECO:0000303|PubMed:23368984}; AltName: Full=Farnesylated protein 5 {ECO:0000303|PubMed:8837031}; Short=AtFP5 {ECO:0000303|PubMed:8837031}; Flags: Precursor;	27.22	22.84	27.18	3.51	2.1	2.96	18.47	20.03	16.85	64.81	43.91	71.73	36.9	32.31	15.83	10.42	6.55	6.84	9.43	6.88	3.32	8.87	10.61	3.84
Mi11g07760.1	grey60	RecName: Full=Caffeic acid 3-O-methyltransferase; Short=CAOMT; Short=COMT; EC=2.1.1.68; AltName: Full=S-adenosysl-L-methionine:caffeic acid 3-O-methyltransferase;	1.81	1.66	1.56	1.53	2.25	2.34	0	0.19	0.32	0.39	0.47	0.49	1.96	1.32	1.51	0.69	0.76	0.49	1.14	1.09	0.85	2.65	3.3	4.64
Mi17g11260.1	black	RecName: Full=Dehydration-responsive element-binding protein 3; AltName: Full=Protein TINY 2;	12.35	7.87	10.08	8.63	9.55	10.45	19.46	14.42	15.58	16.1	15.26	12.99	6.23	6.05	8.6	17.12	23.25	20.78	21.54	19.74	17.66	8.27	6.05	11.28
Mi14g06000.1	black	RecName: Full=Fatty acid hydroperoxide lyase, chloroplastic {ECO:0000303|PubMed:10859201}; Short=LeHPL {ECO:0000303|PubMed:10859201}; EC=4.2.99.- {ECO:0000305}; AltName: Full=Cytochrome P450 74B {ECO:0000305};	19.07	22.33	25.04	2.1	4.45	2.09	2.08	1.56	2.97	6.76	8.9	7.69	21.58	25.66	19.72	6.85	8.48	6.12	2.28	3	4.76	1.88	1.32	4.5
Mi10g07120.1	cyan	--	4.57	5.56	4.42	10.72	14.9	11.64	2.65	3.97	2.68	3.58	4.37	3.45	0.48	1.84	0.95	5.67	3.7	6.84	9.71	7.92	11.05	2.44	1.37	1.18
Mi14g06720.1	lightgreen	--	12.15	15.4	14.21	1.88	3.02	4.93	1.77	2.72	3.86	31.71	21.8	24.24	26.21	19.66	14.3	7.8	10.91	5.23	8.83	14.07	11.41	2.45	1.61	4.32
Mi06g05420.1	black	RecName: Full=Pathogenesis-related genes transcriptional activator PTI6; AltName: Full=PTO-interacting protein 6;	7.87	8.62	7.07	0.86	0.76	1.71	0.93	1.24	0.46	4.53	2.95	4.53	12.97	12.84	12.03	3.33	2.89	2.24	0.78	1	2.64	0.28	0.43	1.18
Mi04g22230.1	green	RecName: Full=DNA damage-repair/toleration protein DRT100; Flags: Precursor;	47.92	52.73	42.58	93.94	65.62	72.09	8.35	6.2	7.7	24.29	29.9	25.9	16.01	10.92	17.27	27.34	35.61	36.22	84.44	78.57	87.83	82.92	88.28	100.29
Mi09g11910.1	black	RecName: Full=Transcription factor MYB4 {ECO:0000305}; AltName: Full=Myb-related protein 4 {ECO:0000305}; Short=OsMyb4 {ECO:0000303|PubMed:14675437}; AltName: Full=Transcription factor RLTR1 {ECO:0000312|EMBL:AAP92750.1};	12.82	16.04	17.95	1.83	0.96	1.13	2.29	2.21	2.08	3.16	3.74	4.31	14.6	19.44	4.85	5.5	4.56	4.76	2.26	1.05	1.73	2.1	2.01	1.68
Mi17g04260.1	green	RecName: Full=Galacturonokinase; EC=2.7.1.44; AltName: Full=D-galacturonic acid-1-P kinase;	9.63	11.2	10.88	12.47	12.35	9.56	2.21	1.89	2.05	4.43	3.57	4.95	10.79	11.2	10.16	6.77	3.2	5.22	9.65	11.23	10.65	11.07	13.67	16.7
Mi00g13680.1	magenta	RecName: Full=Protein LURP-one-related 15;	1.74	2.15	3.84	1.52	3.04	1.37	2.75	1.45	1.86	3.6	1.87	2.63	1.76	3.4	1.33	5.52	4.98	4.66	1.25	4.53	2.68	1.31	1.55	2.53
Mi04g20610.1	green	RecName: Full=Probable DNA primase large subunit; EC=2.7.7.-;	5.61	5.23	5.39	3.13	2.37	3.13	0.72	1.11	0.47	1.36	2.3	1.87	3.13	4.51	4.24	1.13	1.12	0.97	9.92	9.28	6.39	5.13	5.67	4.7
Mi07g01600.1	grey60	RecName: Full=Major allergen Pru av 1; AltName: Full=Allergen Pru a 1; AltName: Allergen=Pru av 1;	11.2	9.25	13.95	1.19	0.98	0.5	2.39	2.65	3.8	8.66	7.44	6.77	18.64	13.61	11.37	3.15	2.48	2.92	13.92	10.03	10.39	99.73	82.11	87.42
Mi02g08290.1	cyan	--	4.44	4.26	5.77	18.87	23.54	23.75	3.68	1.93	3.81	1.9	2.06	2.63	1.19	1.94	2.43	7.22	5.37	6.62	14.58	11.71	12.2	3.69	5.38	6.7
Mi06g06600.1	cyan	RecName: Full=3-oxoacyl-[acyl-carrier-protein] synthase II, chloroplastic; EC=2.3.1.41; AltName: Full=Beta-ketoacyl-acyl-carrier-protein synthase II; Short=AtKAS2; Short=Beta-ketoacyl-ACP synthetase 2; AltName: Full=Protein FATTY ACID BIOSYNTHESIS 1; Flags: Precursor;	2.25	2.93	2.58	5.84	5.67	4.41	1.9	1.96	0.97	1.63	1.52	1.49	1.41	1.06	1.07	3.07	2.34	2.03	2.3	1.14	0.94	0.33	0.29	0.21
Mi08g15810.1	lightcyan	--	77.91	93.77	92.68	32.82	39.3	29.38	9.27	7.58	11.94	12.97	9.75	7.1	48.87	49.3	52.71	14.76	12.43	12.67	5.2	7.26	6.28	13.71	14.12	15.58
Mi17g07060.1	yellow	--	1.45	1.49	1.44	1.4	2.33	1.9	6.56	4.2	5.57	1.59	1.71	1.61	2.51	2.34	0.98	4.34	3.96	4.02	3.52	3.63	3.2	1.85	3.08	1.69
Mi12g11020.1	green	RecName: Full=Serine/threonine-protein kinase Aurora-1; Short=AtAur1; EC=2.7.11.1; AltName: Full=Aurora-like kinase 1;	7.6	8.46	8.12	8.42	6.41	5.71	2.13	1.89	2.36	2.11	3.92	4.07	7.67	8.88	10.03	2.98	2.88	3.06	19.23	17.34	17.39	8.72	13.18	16.17
Mi04g10610.1	magenta	RecName: Full=L-ascorbate oxidase homolog; EC=1.10.3.-; Flags: Precursor;	15.4	17.74	14.97	16.34	18.11	21.81	29.74	27.11	28.49	8.03	10.9	8.65	17.9	17.06	10.96	48.49	42.81	37.15	18.08	15.02	14.74	9.51	7.99	9.57
Mi03g09580.1	black	RecName: Full=Probable WRKY transcription factor 40; AltName: Full=WRKY DNA-binding protein 40;	433.68	472.59	473.92	46.53	62.39	59.35	58.55	65.48	72.1	186.98	184.87	184.64	420.99	390.85	431.67	125.15	123.7	129.83	24.57	20.23	25.47	15.42	17.42	24.92
Mi03g16100.1	grey	RecName: Full=Dehydration-responsive element-binding protein 1B {ECO:0000303|PubMed:9707537}; Short=Protein DREB1B {ECO:0000303|PubMed:9707537}; AltName: Full=C-repeat/dehydration-responsive element-binding factor 1 {ECO:0000303|PubMed:9023378}; Short=C-repeat-binding factor 1 {ECO:0000303|PubMed:9023378}; Short=CRT/DRE-binding factor 1 {ECO:0000303|PubMed:9023378};	2.47	1.58	3.72	2.9	2.76	2.24	2.57	3.28	2.53	6.65	5.42	6.42	2.63	6.15	0.98	6.1	9.31	9.56	3.72	3.83	3.98	6.49	10.85	5.45
Mi01g05650.1	grey60	RecName: Full=Thaumatin-like protein 1; Flags: Precursor;	31.42	34.54	33.17	2.4	1.91	1.59	9.34	9.8	11.73	101.66	89.83	97.7	76.06	88.48	64.26	7.48	11.31	9.25	76.64	63.77	63.09	639.55	634.81	685.36
Mi20g00290.1	magenta	RecName: Full=Cellulose synthase-like protein G2; Short=AtCslG2; EC=2.4.1.-;	0.71	1.26	1.11	3.36	2.77	4.21	3.31	1.95	3.72	2.79	1.64	1.22	2.23	1.44	1	4.88	8.82	6.35	2.32	2.45	2.34	1.26	1.38	2.05
Mi19g09820.1	cyan	RecName: Full=AAA-ATPase At5g17760; EC=3.6.1.3 {ECO:0000250|UniProtKB:Q9FLD5};	1.21	1.14	0.63	4.78	3.89	3.51	0.84	0.7	0.63	0.5	1.04	1.81	0.09	0.39	0.52	2.29	2.07	1.52	0.88	1.37	1.37	0.23	0.18	0.19
Mi03g22250.1	lightgreen	RecName: Full=Ethylene-responsive transcription factor 1B; Short=AtERF1B; AltName: Full=Ethylene-responsive element-binding factor 1B; Short=EREBP-1B;	30	28.48	30.5	2.39	1.21	2.19	3.8	4.92	3.2	126.9	107.9	137.99	65.51	58.26	64.04	5.73	6.84	4.6	23.65	26.67	19.75	22.73	24.73	29.3
novel.1355	black	RecName: Full=Precursor of CEP9 {ECO:0000303|PubMed:24179096}; Short=PCEP9 {ECO:0000303|PubMed:24179096}; Contains: RecName: Full=C-terminally encoded peptide 9.1 {ECO:0000303|PubMed:24179096}; Short=CEP9.1 {ECO:0000303|PubMed:24179096}; Short=CEP9a {ECO:0000303|PubMed:25324386}; Contains: RecName: Full=C-terminally encoded peptide 9.2 {ECO:0000303|PubMed:24179096}; Short=CEP9.2 {ECO:0000303|PubM…	2.98689	2.54033	3.37006	1.71907	3.12342	0.835278	0	0	0	1.48185	1.77365	1.64431	3.90812	3.98833	9.81056	0.173722	0.154185	0.241556	0	0.089276	0	0	0	0
novel.1357	green	RecName: Full=Precursor of CEP5 {ECO:0000303|PubMed:24179096}; Short=PCEP5 {ECO:0000303|PubMed:24179096}; Contains: RecName: Full=C-terminally encoded peptide 5 {ECO:0000303|PubMed:24179096}; Short=CEP5 {ECO:0000303|PubMed:24179096}; Flags: Precursor;	0.422581	1.25819	0.279155	0.219233	0.6626	0.147511	0.146273	0.255049	0.233758	0.112552	0.054849	0.146851	0.451878	0.128621	0.418824	0.57854	1.11373	1.23081	3.41168	2.18748	3.43474	0.657917	0.408886	1.22322
Mi09g04900.1	magenta	--	4.59	4.76	4.38	3.92	4.09	4.97	5.65	8.21	9.33	5.79	4.57	9.14	3.41	5.08	2.17	15.08	20.31	14.51	4.62	6.67	6.89	3.63	5.72	5.27
Mi01g02460.1	magenta	--	37.55	38.26	41.09	27.08	32.01	30.71	34.52	29.11	33.1	26.45	25.51	30.57	25.94	32.87	20.45	66.44	76.26	60.44	14.85	16.43	16.94	12.59	13.47	14.13
Mi09g16070.1	cyan	RecName: Full=LOB domain-containing protein 25; AltName: Full=ASYMMETRIC LEAVES 2-like protein 3; Short=AS2-like protein 3;	17.16	16.41	16.55	28.44	57.41	41.19	10.93	9.59	11.28	15.62	12.61	16.5	5.98	5.17	4.54	13.81	17.47	18.81	20.93	38.43	22.12	2.16	1.03	3.54
Mi15g06690.1	green	RecName: Full=Heavy metal-associated isoprenylated plant protein 24 {ECO:0000303|PubMed:21072340, ECO:0000303|PubMed:23368984}; Short=AtHIP24 {ECO:0000303|PubMed:21072340, ECO:0000303|PubMed:23368984}; Flags: Precursor;	3.15	2.78	4.25	0.95	3.82	1.42	2.28	3.45	2.68	3.58	5.32	5.12	2.01	2.34	2.22	4.79	8.4	5.03	0.24	0.13	0.36	1.74	1.02	0.52
novel.1313	green	RecName: Full=RING-H2 finger protein ATL78; EC=2.3.2.27 {ECO:0000305}; AltName: Full=RING-type E3 ubiquitin transferase ATL78 {ECO:0000305};	0.984975	0.272064	0.826695	0.839315	2.24745	1.03397	0.242332	0.222856	0.545672	0.92376	0.389253	0.247721	1.14224	0.349011	0.820408	0.39263	0.304238	0.431243	1.81123	2.8432	1.97141	0	0.158123	0.100949
Mi03g00070.1	lightcyan	RecName: Full=NAC domain-containing protein 12 {ECO:0000303|PubMed:15029955}; Short=ANAC012 {ECO:0000303|PubMed:15029955}; AltName: Full=Protein NAC SECONDARY WALL THICKENING PROMOTING 3 {ECO:0000303|PubMed:17237351}; AltName: Full=Protein SECONDARY WALL-ASSOCIATED NAC DOMAIN PROTEIN 1 {ECO:0000303|PubMed:17114348};	7.31	6.95	9.54	6.6	3.32	5.01	1.93	1.75	1.42	1.23	1.5	1.52	9.11	7.8	12.73	1.78	1.25	1.96	1.1	1.34	0.8	0.26	0.23	0.49
Mi04g02980.1	black	RecName: Full=U-box domain-containing protein 20; EC=2.3.2.27; AltName: Full=Plant U-box protein 20; AltName: Full=RING-type E3 ubiquitin transferase PUB20 {ECO:0000305};	47.6	44	44.19	4.05	4.37	3.65	4.69	4.5	3.95	23.2	20.12	24.81	58.7	79.89	33.1	32.55	25.76	25.05	10.61	9.29	11.19	19.5	23.64	27.44
Mi08g16380.1	black	RecName: Full=Probable S-adenosylmethionine-dependent methyltransferase At5g37990; EC=2.1.1.-;	34.88	38.04	38.55	11.53	9.92	8.52	14.53	16.2	14.1	44.55	39.66	40.45	67.65	68.55	72.25	19.59	20.66	23.59	13.41	14.89	18.9	44.13	45.93	71.27
Mi03g15090.1	grey60	RecName: Full=Agamous-like MADS-box protein AGL8 homolog; AltName: Full=POTM1-1;	1	0.62	1.04	1.77	0.91	2.32	0.87	1.17	0.91	5.38	4.86	5.12	4.05	3.13	3.22	8.44	8.57	5.03	73.09	86.3	70.63	100.62	114.65	106.23
Mi05g10010.1	black	RecName: Full=Probable WRKY transcription factor 75; AltName: Full=WRKY DNA-binding protein 75;	143.87	161.6	170.92	10.53	4.75	13.1	11.61	16.9	13.59	49.3	35.71	39.26	160.93	168.41	127.94	18.72	20.13	23.05	9.59	14.91	9.59	15.14	17.9	23.37
Mi05g18520.1	lightgreen	RecName: Full=Protein NIM1-INTERACTING 1; Short=Protein NIMIN-1;	30.16	30.94	37.3	1.82	1.94	3.78	24.14	27.19	23.01	63.12	67.91	77.74	56.56	93.11	27.37	10.1	10.82	7.28	17.36	22.11	16.16	12.56	11	23.01
Mi03g07190.1	black	RecName: Full=Ethylene-responsive transcription factor 2; Short=AtERF2; AltName: Full=Ethylene-responsive element-binding factor 2; Short=EREBP-2;	258.59	249.65	246.31	37.83	53.39	53.79	24.41	30.5	28.94	100.58	97.3	106.51	258.88	231.15	191.7	93.1	114.28	111.58	40.29	54.81	43.74	27.03	31.44	24.15
Mi08g04720.1	green	RecName: Full=Protein POLYCHOME; AltName: Full=Protein UV-B-INSENSITIVE 4;	5.12	5.8	5.39	8.4	5.68	6	0.37	1.16	0.23	2.21	2.99	2.74	3.34	2.65	7.98	2.18	1.93	2.85	18.22	18.25	18.1	8.03	12.3	11.79
Mi08g18790.1	green	RecName: Full=Tubulin alpha-1 chain;	44.06	40.29	33.38	47.37	34.85	34.75	2.73	2.75	2.08	11.8	16.73	14.98	32.98	34.82	64.1	14.64	16.36	18.04	130.05	110.63	129.39	94.48	113.3	97.56
Mi08g11470.1	green	RecName: Full=Histone H4;	62.53	63.86	53.49	55.14	38.75	48.12	5.69	9.45	6.25	11.65	10.43	17.53	46.6	55.15	40.64	28.19	21.17	16.86	147.87	205.69	104.68	49.64	55.49	60.55
Mi01g08920.1	black	RecName: Full=Phosphopantetheine adenylyltransferase; EC=2.7.7.3; AltName: Full=AtCoaD; AltName: Full=Dephospho-CoA pyrophosphorylase; AltName: Full=Pantetheine-phosphate adenylyltransferase;	15.05	14.99	13.7	8.24	7.9	6.12	3.6	2.97	3.86	3.33	1.86	3.31	11.9	9.31	15.75	5.31	3.06	2.5	4.96	7.14	5.71	3.95	5.19	7.37
Mi04g03640.1	cyan	RecName: Full=BTB/POZ domain-containing protein At3g19850;	2.86	3.77	3.42	4.31	4.91	3.98	0.03	0.07	0.22	1.31	0.73	0.97	3.6	3.33	2.3	1.65	1.43	0.95	4.03	4.97	4.2	0.1	0.27	0.08
Mi09g09200.1	black	--	15.51	19.05	19.41	3.42	4.81	3.42	7.72	5.78	6.69	4.1	3.83	3.48	22.14	35.47	18.38	10.77	8	8.75	1.96	2.24	2.29	5.84	6.15	8.28
Mi11g10570.1	green	RecName: Full=Rop guanine nucleotide exchange factor 5; Short=AtRopGEF5; AltName: Full=Rho of plants guanine nucleotide exchange factor 5;	4.69	3.43	3.68	3.27	3.32	2.31	1.03	0.31	0.63	0.89	1.85	1.14	3.16	3.38	5.4	1.44	1.36	1.48	10.64	8.41	9.53	5.92	7.05	6.26
Mi09g05310.1	magenta	RecName: Full=RING-H2 finger protein ATL5; EC=2.3.2.27 {ECO:0000305}; AltName: Full=RING-type E3 ubiquitin transferase ATL5 {ECO:0000305};	4.46	4.26	2.47	2.02	1.53	1.28	3.96	4.64	4.42	2.34	2.49	1.36	1.42	3.87	1.64	5	8.48	5.46	1.75	3.1	2.35	0.66	1.08	1.02
Mi01g12770.1	black	RecName: Full=NAC domain-containing protein 2; Short=ANAC002;	485.72	529.46	536.98	60.26	69.71	75.28	81.43	78.03	68.94	157.21	144.13	152.62	445.33	461.62	386.85	190.02	144.91	161.69	45.7	45.29	44.61	55.41	56.19	69.01
Mi12g05600.1	green	--	79.56	81.17	79.22	204.26	221.46	189.19	8.36	10.62	10.26	51.43	46.22	53.84	30.95	30.72	24.83	54.45	83.23	60.08	292.44	373.67	362.08	206.18	261.7	351.84
Mi15g07190.1	black	RecName: Full=7-deoxyloganetin glucosyltransferase; EC=2.4.1.324; AltName: Full=Genipin glucosyltransferase; AltName: Full=UDP-glucose glucosyltransferase 2; Short=GjUGT2; AltName: Full=UDP-glycosyltransferase 85A24;	28.01	27.95	36.54	2.48	3	2.77	2.73	2.42	3.67	7.14	6.97	6.07	44.98	34.14	49.52	6.1	5.94	5	12.22	8.3	9.87	37.77	38.29	28.46
Mi01g18860.1	black	RecName: Full=E3 ubiquitin-protein ligase PUB23; EC=2.3.2.27; AltName: Full=Plant U-box protein 23; AltName: Full=RING-type E3 ubiquitin transferase PUB23 {ECO:0000305}; AltName: Full=U-box domain-containing protein 23;	1.73	2.62	2.35	0.1	0.09	0.14	0.74	0.78	0.69	1.43	1.41	1.24	5.89	5.48	4.09	1.27	1.49	2.39	2.87	3	4.05	2.46	3.18	2.5
Mi02g03690.1	black	RecName: Full=Salicylate carboxymethyltransferase; EC=2.1.1.274; AltName: Full=S-adenosyl-L-methionine:salicylate acid carboxylmethyltransferase; Short=CbSAMT; AltName: Full=Salicylate O-methyltransferase;	16.22	20.6	28.5	1.24	1.19	1.32	0.68	0.7	0.68	0.54	1.06	0.37	14.81	21.9	6.45	0.15	0.41	0.05	1.87	1.73	3.1	3.46	3.44	4.55
novel.975	magenta	RecName: Full=Protein EXORDIUM; Flags: Precursor;	84.9486	84.0626	73.8761	36.5747	43.2476	43.504	64.7464	61.4057	68.1289	45.4696	43.8779	50.754	73.0596	91.6684	47.1904	143.198	163.783	130.832	31.5243	35.9777	25.55	11.39	9.89602	12.3864
Mi04g13780.1	black	--	477.03	401.88	452.58	196.13	172.32	191.55	31.56	50.05	41.48	168.78	159.85	171.78	485.77	556.22	505.74	99.21	79.44	84.22	290.89	325.34	293.66	117.61	145.57	236.25
novel.987	magenta	--	0	0.355524	0	0.25029	0.552135	0.190542	0.073566	0.60888	0.062231	0.100669	0	0.068344	0	0	0	1.33688	0.997892	0.925381	0	0.197312	0.088695	0.088606	0.106868	0.372994
Mi03g17780.1	cyan	--	5.06	5.45	3.02	12.12	12.43	11.06	1.94	1.94	1.92	4.23	3.63	4.93	1.34	0.87	0.83	4.18	5.67	4.3	4.61	7.37	2.5	1.68	0.92	0.55
Mi18g10570.1	lightgreen	RecName: Full=Probable calcium-binding protein CML41; AltName: Full=Calmodulin-like protein 41;	9.07	8.28	9.94	8.61	8.3	5.89	7.25	7.41	6.91	19.45	17.35	27.13	4.83	5.69	4.31	19.9	21.56	18.64	7.3	8.09	7.74	7.49	7.99	10.82
Mi08g08050.1	grey60	RecName: Full=G-type lectin S-receptor-like serine/threonine-protein kinase RLK1; EC=2.7.11.1; AltName: Full=Receptor-like protein kinase 1; Flags: Precursor;	2.23	2.16	2.7	0.49	0.2	0.48	1.51	1.06	0.78	2.03	3.14	3.5	5	3.66	3.01	1.14	1.43	1.38	1.55	0.99	1.52	6.88	4.6	5.49
Mi07g01610.1	grey60	RecName: Full=Major allergen Pru av 1; AltName: Full=Allergen Pru a 1; AltName: Allergen=Pru av 1;	20.83	22.66	17.52	4.43	3.7	4.13	8.33	11.02	9.62	18.97	20.89	21.05	30.45	18.45	26.86	5.98	10.19	10.18	52.74	37.9	33.8	220.1	188.22	177.24
Mi09g09680.1	lightgreen	RecName: Full=Ethylene-responsive transcription factor 1B; Short=AtERF1B; AltName: Full=Ethylene-responsive element-binding factor 1B; Short=EREBP-1B;	105.92	104.05	106.48	23.18	21.19	23.19	15.02	15.03	13.67	187.45	185.29	203.46	134.7	141.09	154.98	39.08	46.61	50.14	39.45	33.89	42.46	34.41	32.8	54.5
Mi02g01530.1	cyan	RecName: Full=UPF0481 protein At3g47200;	4.73	4.14	4.64	11.52	10.79	12.12	3.14	2.16	2.99	4.92	2.35	2.49	1.6	1.73	1.26	2.91	4.2	3.08	2.72	2.18	1.93	0.34	0.59	0.71
Mi10g01310.1	cyan	--	1.13	2.65	1.73	9.21	7.53	9.45	0.99	0.8	1.94	2.02	2.11	2.6	1.08	0.43	0.47	1.92	3.13	2.01	4.34	6.22	3.1	2.07	2.2	1.67
Mi12g02650.1	magenta	RecName: Full=Probable xyloglucan endotransglucosylase/hydrolase protein 23; Short=At-XTH23; Short=XTH-23; EC=2.4.1.207; Flags: Precursor;	5.6	3.12	4.44	1.56	0.67	2.25	2.36	2.49	2.49	2.66	2.12	2.09	3.53	2.18	0.84	3.8	4.85	5.25	2.11	0.54	1.25	0.12	0.65	0.62
Mi04g11550.1	grey60	RecName: Full=Abscisate beta-glucosyltransferase; EC=2.4.1.263; AltName: Full=ABA-glucosyltransferase;	27.16	24.64	28.88	4.78	5.95	4.56	12.04	9.99	14.24	25.93	30.4	33.95	37.77	28.64	33.14	16.46	15.04	16.72	18.08	17.09	17.13	47.7	51.39	42.27
Mi06g10090.1	black	RecName: Full=F-box/kelch-repeat protein At1g80440;	16.19	12.81	12.24	1	0.91	0.43	1.66	2.17	1.45	10.35	9.2	8.87	15.8	10.73	14.24	2.22	1.98	1.82	1.93	1.84	1.05	5.62	6.12	6.23
Mi11g04260.1	grey60	RecName: Full=Stem-specific protein TSJT1;	177.66	176.22	173.51	74.16	50.71	72.93	323.55	313.43	286.06	262.22	312.89	316.52	289.55	322	356.27	119.19	130.08	149.38	145.01	133.02	146.62	626.61	733.74	513.94
Mi11g09520.1	grey60	RecName: Full=Adenine/guanine permease AZG1; AltName: Full=AzgA-homolog protein; AltName: Full=Protein AZAGUANINE RESISTANT 1; Short=AtAzg1;	10.84	7.69	9.38	1.57	0.53	1.66	2.93	1.47	2.53	4.67	5.8	7.19	13.76	10.34	12.05	3.03	2.58	3.39	8.06	5.39	4.78	24.37	25.99	16.25
novel.1243	magenta	RecName: Full=Mitochondrial uncoupling protein 5; Short=AtPUMP5; AltName: Full=Mitochondrial dicarboxylate carrier 1;	68.9796	78.6132	108.358	61.2869	69.8526	63.3063	144.979	60.4163	62.2766	79.6266	39.3677	31.683	95.0408	116.348	76.4779	228.187	278.549	265.494	8.2867	21.0349	7.89834	1.10377	22.6761	19.9102
novel.2581	magenta	--	0.69483	1.02213	0.637724	0.817149	0.375269	1.5139	2.12569	1.86958	2.04923	0.514531	0.782033	0.685944	0.460664	0.504635	0.489062	3.10158	3.56055	2.50035	0.230531	0.755524	0.287161	0.338525	0.299022	0
Mi04g09310.1	green	RecName: Full=B3 domain-containing protein At3g19184;	3.13	2.92	2.41	4.9	2.55	3.85	0.59	0.41	1.24	1.97	2.63	1.38	2.01	3.84	3.9	1.62	1.04	1.02	8.89	6.62	5.49	7.29	8.16	5.39
novel.1253	cyan	--	0.826059	0.626971	0.428753	1.65328	1.12739	0.923494	0.051485	0.331361	0.427383	0.510796	0.294389	0.187431	0.199887	0.110363	0	0.68462	0.685022	0.399526	0.344792	0.213837	0.233	0	0	0
Mi15g00850.1	black	RecName: Full=Ethylene-responsive transcription factor ERF020;	9.45	11.59	10.02	1.39	2.43	2.59	3.68	2.3	1.39	2.65	3.01	2.56	15.79	15.3	8.44	3.67	5.7	4.36	2.14	3.4	1.4	3.38	3.24	3.46
Mi11g06900.1	magenta	--	16.98	21.89	20.13	14.71	15.72	13.73	19.28	17.53	15.03	14.47	11.84	12.95	11.25	11.84	11.47	43.43	36.03	42.21	16.06	17.81	18.77	8.83	9.8	14.74
novel.2569	grey	--	1.25309	2.08998	2.1974	0.930418	0.563317	1.00908	1.57672	2.98108	1.24864	0.453841	0.69607	0.646196	0.854793	1.27993	0.322537	2.30135	1.33941	1.93393	0.675691	0.651068	0.540496	0.961096	0.878513	2.16471
Mi01g02920.1	magenta	--	1.11	0.8	1.28	0.2	0.19	0.35	0.03	0.31	0.23	0.72	0.3	0.5	0.77	1.04	0.19	1.63	2.6	2.04	0.32	0.74	0.47	0.04	0.03	0
Mi00g12320.1	green	RecName: Full=CRC domain-containing protein TSO1;	2.57	2.34	2.48	3.21	2.37	3.23	0.75	0.61	0.92	2.23	2.35	1.7	2.29	2.38	3.99	1.07	1.01	1.61	9.83	6.42	9.63	6.97	6.57	5.51
Mi03g00230.1	lightgreen	RecName: Full=Protein DMR6-LIKE OXYGENASE 2 {ECO:0000303|PubMed:25376907}; EC=1.14.11.- {ECO:0000255|PROSITE-ProRule:PRU00805}; AltName: Full=2-oxoglutarate (2OG)-Fe(II) oxygenase-like protein DLO2 {ECO:0000303|PubMed:25376907}; AltName: Full=Salicylate 3-hydroxylase DLO2 {ECO:0000305}; Short=S3H DLO2 {ECO:0000305}; Short=SA 3-hydroxylase DLO2 {ECO:0000305}; Short=Salicylic acid 3-hydroxylase DLO…	30.61	31.31	41.82	3.09	6.01	7.03	8.79	9.79	9.35	86.76	65.8	71.38	61.73	64.92	58.21	20.13	17.37	11.43	10.07	10.42	12.46	21.61	23.84	18.68
Mi07g02870.1	black	RecName: Full=Ethylene-responsive transcription factor 1B; Short=AtERF1B; AltName: Full=Ethylene-responsive element-binding factor 1B; Short=EREBP-1B;	79.74	75.77	87.29	5.44	6.05	4.72	3.36	3.4	2.54	83.82	64.74	87.51	128	118.97	126.8	11.71	9.71	12.95	6.8	6.74	5.64	6.16	6.37	11.37
Mi04g04400.1	cyan	RecName: Full=HVA22-like protein c; Short=AtHVA22c;	11.97	11.62	17.11	32.6	29.91	31.15	4.54	4.63	2.95	7.95	6.28	8.12	3.81	3.54	1.45	13.51	14.31	10.82	14.02	20.1	23.32	6.48	7.68	21.03
Mi04g19840.1	green	RecName: Full=Mitotic spindle checkpoint protein MAD2 {ECO:0000303|PubMed:19710914}; AltName: Full=Mitotic arrest deficient protein 2;	1.89	3.26	3.38	4.26	3.21	5.32	1.2	1	1.1	1.15	1.59	2.58	3.74	2.89	5.94	1.36	0.89	1.6	14.18	16.35	16.96	12.24	12.92	12.39
Mi06g08900.1	black	RecName: Full=ABC transporter G family member 36; Short=ABC transporter ABCG.36; Short=AtABCG36; AltName: Full=Pleiotropic drug resistance protein 8; AltName: Full=Protein PENETRATION 3;	4.86	5.22	7.02	0.47	0.23	0.4	0.38	0.14	0.3	3.21	2.87	2.52	5.72	5.89	5.63	1.15	0.83	0.87	1.15	0.79	1.31	3.79	2.52	2.01
Mi11g12660.1	black	--	35.98	40.79	45.85	1.41	1.96	2.36	2.49	2.95	3.2	9.29	9.45	11.16	48.52	42.16	33.41	3.74	4.15	6.2	8.26	8.6	7.72	11.01	14.74	18.03
Mi05g10830.1	cyan	--	2.65	2.44	1.89	7.92	5.84	4.33	0.3	0.57	0.74	1.31	1.33	1.59	0.7	0.88	0.87	1.77	3.38	2.71	1.51	1.28	1.87	0.14	0.08	0.81
Mi01g01430.1	green	RecName: Full=Cyclin-dependent kinase B1-2; Short=CDKB1;2; EC=2.7.11.22; EC=2.7.11.23;	16.52	17.92	17.78	18.45	12.38	13.11	1.15	1.33	2.12	6.07	6	4.62	13.14	11.61	19.45	6.89	5.96	6.49	33.79	30.95	42.79	18.09	19.46	27.51
Mi17g09350.1	black	RecName: Full=EIN3-binding F-box protein 1; AltName: Full=F-box/LRR-repeat protein 6;	125.02	125.45	145.45	16.43	25.23	25.92	34.73	24.12	31.96	190.31	155.16	153.36	141.2	144.98	150.34	54.92	50.83	52.41	28.61	35.56	33.37	40.43	36.1	36.92
Mi11g07890.1	black	RecName: Full=Cytosolic sulfotransferase 15; Short=AtSOT15; EC=2.8.2.39 {ECO:0000269|PubMed:12637544}; AltName: Full=Sulfotransferase 2a; Short=AtST2a;	89.47	86.19	103.56	6.78	8.9	9.59	5.84	5.34	8.69	53.15	61.49	61.39	89.66	64.8	85.05	25.74	24.01	18.78	14.04	13.07	18.48	22.4	20.82	31.08
Mi06g08650.1	lightcyan	RecName: Full=Polyadenylate-binding protein 6; Short=PABP-6; Short=Poly(A)-binding protein 6;	1.65	1.5	1.91	3.49	1.45	3.88	5.47	6.19	7.27	4.18	6.8	5.79	2.12	2.61	2.33	8.28	7.1	10.89	9.98	8.26	10.53	8.83	7.05	5.58
Mi10g00560.1	cyan	RecName: Full=Phospholipase A1-II 1; EC=3.1.1.-;	11.49	12.59	8.4	28.91	37.68	32.51	2.02	3.26	2.27	8.7	6.43	9.34	2.32	3.34	1.71	9	6.63	10.33	1.15	2.72	1.35	4.24	3.22	3.08
Mi08g16600.1	grey60	RecName: Full=LEAF RUST 10 DISEASE-RESISTANCE LOCUS RECEPTOR-LIKE PROTEIN KINASE-like 2.4 {ECO:0000303|PubMed:12805585}; EC=2.7.11.1; AltName: Full=Probable receptor-like serine/threonine-protein kinase LRK10L-2.4 {ECO:0000305}; Flags: Precursor;	4.24	4.37	5.36	0.43	0.43	0.58	0.91	1.03	0.66	6.53	6.15	4.65	6.89	8.95	5.06	1.67	1.93	1.42	0.95	1.16	1.46	12.67	11.96	17.8
Mi03g03120.1	magenta	RecName: Full=E3 ubiquitin-protein ligase RING1-like; EC=2.3.2.27; AltName: Full=RING finger protein 1; AltName: Full=RING-type E3 ubiquitin transferase RING1-like {ECO:0000305};	3.66	5.41	3.39	3.32	1.35	2.09	2.52	3.51	1.82	2.55	4.06	4.54	2.11	2.78	2.43	3.3	6.42	6.91	1.69	3.29	2.51	1.16	1.01	2.04
Mi19g00740.1	yellow	RecName: Full=L-ascorbate oxidase; Short=ASO; Short=Ascorbase; EC=1.10.3.3; Flags: Precursor;	2.67	3.44	4.71	0.37	0.63	0.67	1.43	1.76	2.09	6.4	4.83	4.82	5.89	7.56	6.42	2.65	2.62	3.83	6.79	5.86	8.06	9.82	8.92	9.72
Mi09g18250.1	grey60	--	8.29	7.43	6.45	1.23	0.32	0.9	3.14	4.46	4.5	13.55	16.21	21.1	12.31	10.96	8.86	2.44	3.51	2.5	3.62	2.88	3.42	17.5	20.12	20.4
Mi01g24910.1	grey60	RecName: Full=Serine carboxypeptidase 1; EC=3.4.16.5; AltName: Full=Carboxypeptidase C; AltName: Full=Serine carboxypeptidase I; Contains: RecName: Full=Serine carboxypeptidase 1 chain A; AltName: Full=Serine carboxypeptidase I chain A; Contains: RecName: Full=Serine carboxypeptidase 1 chain B; AltName: Full=Serine carboxypeptidase I chain B; Flags: Precursor;	2.79	2.8	2.61	0.95	0.89	0.63	0.31	0.31	0.15	1.52	0.97	0.89	5.13	7.59	5.68	1.68	1.8	1.7	4.13	3.39	4.02	16.7	14.59	20.35
Mi07g09040.1	green	RecName: Full=Syntaxin-related protein KNOLLE; AltName: Full=Syntaxin-111; Short=AtSYP111;	8.1	7.34	4.93	8.53	6.18	6.1	0.59	0.44	0.3	2.96	2.82	3.35	6.51	6.1	9.85	1.92	2.03	2.39	26.74	25.21	20.99	9.3	11.97	11.06
Mi03g16150.1	green	RecName: Full=Scarecrow-like protein 28; Short=AtSCL28; AltName: Full=GRAS family protein 8; Short=AtGRAS-8;	5.59	4.6	3.96	3.59	2.61	2.65	0.63	0.31	0.55	1.61	1.31	1.73	3.85	3.75	6.12	1.65	0.91	1.5	6.19	5.4	5.63	4.83	4.48	3.76
Mi10g15000.1	green	--	1.39	1.13	1.11	1.13	1.32	1.36	0.18	0.37	0.37	0.89	0.52	0.93	1.08	0.81	1.17	0.36	0.41	0.7	2.87	1.63	2.87	1.76	2.64	1.21
Mi13g03580.1	cyan	RecName: Full=Cytochrome P450 704C1; EC=1.14.-.-; AltName: Full=Cytochrome P450 CYPD;	0.69	0.48	0.39	4.43	3.04	3.32	0.03	0.55	0.42	0.24	0.33	0.46	0	0.23	0	0.79	1	1.78	0.14	0.5	0.25	0.03	0	0
Mi09g02330.1	grey60	--	2.42	2.89	3.51	1.45	2.94	2.83	1.7	2.16	1.39	0.96	0.98	0.78	3.09	2.71	1.09	5.82	3.54	5.04	1.36	1.8	1.3	2.97	5.19	7.41
Mi05g20660.1	grey60	RecName: Full=Acidic endochitinase; EC=3.2.1.14; Flags: Precursor;	102.62	104.2	121.33	6.23	5.68	4.13	15.62	15.09	17.57	201.31	154.45	203.59	164.44	263.32	136.39	17.57	16.98	16.23	55.23	55.16	78.25	374.7	385.74	527.87
Mi01g02390.1	black	RecName: Full=Short-chain dehydrogenase reductase 2a; Short=AtSDR2a; EC=1.1.1.-;	6.01	6.52	7.27	1.74	1.19	2.04	2.05	1.25	1.57	1.63	1.49	0.57	12.7	14.41	9.11	5.04	4.09	2.65	1.92	1.78	2.05	4.93	3.52	3.75
Mi09g21400.1	green	RecName: Full=Probable histone H2A variant 2;	22.18	17.01	16.12	17.95	12.55	18.83	0	0.76	0.28	4.35	3.52	2.8	15.89	20.51	21.38	6.63	5.77	5.89	44.46	49.51	41.36	17.31	20.73	25.14
novel.875	lightcyan	RecName: Full=Formate--tetrahydrofolate ligase; EC=6.3.4.3; AltName: Full=10-formyletrahydrofolate synthetase; Short=FHS; Short=FTHFS; AltName: Full=Formyltetrahydrofolate synthetase;	4.31943	5.06619	6.80867	5.6295	5.42911	4.91499	0.422255	0.658862	0.564557	3.24492	2.04937	2.3165	7.05837	6.68343	4.49607	2.88305	1.27308	2.31225	1.08258	0.953496	0.499085	3.845	2.99729	2.45193
Mi13g03340.1	green	RecName: Full=Gibberellin 20 oxidase 2; EC=1.14.11.-; AltName: Full=GA 20-oxidase 2; AltName: Full=Gibberellin C-20 oxidase 2;	1.11	0.5	0.69	2.06	1.9	2.03	1.14	1.81	0.95	2.5	1.66	2.01	2.29	1.58	1.33	7.48	8.23	7.02	19.41	24.79	23.93	9.04	11.11	17.67
Mi09g10630.1	yellow	RecName: Full=Cytochrome b561 and DOMON domain-containing protein At5g47530; AltName: Full=Protein b561A.tha10; Flags: Precursor;	52.7	58.63	59.36	7.92	8.68	9.46	14.41	19.96	22.12	117.53	105.82	106.74	65.14	89.42	91.46	25.95	24.72	22.9	49.32	30.98	49.63	81.87	76.33	99.53
Mi14g07470.1	green	RecName: Full=Reticulon-like protein B17; Short=AtRTNLB17;	9.29	9.01	6.35	10.43	6.57	5.91	0.61	0.64	0.89	2.73	3.89	3.44	6.87	6.94	8.87	2.93	3.01	3.58	24.68	21.03	22.2	12.34	15.87	12.23
Mi19g06980.1	black	RecName: Full=Probable N-acetyltransferase HLS1-like; EC=2.3.1.-;	17.29	17.17	17.24	0.94	0.19	0.62	1.18	1.6	2.1	5.63	4.49	4.93	18.53	18.23	15.44	1.57	2.26	1.67	0.78	1.8	1.87	0.77	0.49	0.38
Mi18g07760.1	green	--	0.57	0.58	0.71	0.93	0.89	1.14	0.33	0.39	0.37	0.42	0.43	0.32	0.62	0.65	0.52	1.42	2.48	1.82	2.13	1.51	1.74	0.66	0.71	0.41
Mi05g21350.1	cyan	RecName: Full=Rop guanine nucleotide exchange factor 2; Short=AtRopGEF2; AltName: Full=Rho of plants guanine nucleotide exchange factor 2;	3.32	4.18	3.07	9.77	8.46	8.84	1.12	1.16	1.61	2.39	1.87	3.68	1.88	1.16	1.24	4.75	3.94	3.74	7.3	5.83	6.73	5.26	5.96	4.98
Mi04g03310.1	grey	--	5.96	8.69	8.84	0.58	2.06	2.1	7.99	12.59	16.02	11.54	12.42	4.67	10.95	9.26	3.21	21.72	17.71	14.69	9.78	12.8	7.22	4.95	5.98	6.38
Mi20g10800.1	magenta	RecName: Full=Ankyrin repeat-containing protein BDA1 {ECO:0000305}; AltName: Full=Protein BIAN DA 1 {ECO:0000303|PubMed:22740615};	0.96	0.71	0.93	0.64	0.66	1.1	0.85	1.22	1.05	1.41	1.28	0.9	1.45	0.88	0.39	1.88	2.62	2.28	0.54	0.98	0.43	0.42	0.56	1
Mi14g12000.1	lightcyan	RecName: Full=Disease resistance protein RPM1; AltName: Full=Resistance to Pseudomonas syringae protein 3;	0.3	0.27	0.4	0.5	0.16	0.53	2.1	0.73	1.51	1.15	1.65	1.37	0.5	0.28	0.32	0.78	0.9	1.25	0.87	0.89	0.94	1.94	1.25	1.55
Mi08g06760.1	magenta	RecName: Full=NDR1/HIN1-like protein 13 {ECO:0000303|PubMed:26206852};	137.47	145.96	141.34	61.37	82.18	58.77	63.64	52.83	71.12	93.96	99.66	98.15	80.1	116.56	64.32	178.59	237.63	176.12	41.11	44.14	35.77	40.22	42.03	40.74
Mi07g00600.1	cyan	RecName: Full=Polygalacturonase At1g48100; Short=PG; EC=3.2.1.15; AltName: Full=Pectinase At1g48100; Flags: Precursor;	5.73	4.83	6.23	12.98	13.27	12.74	0.52	0.18	0.44	2.84	2.7	2.83	1.04	1.3	0.5	3.54	5.84	4.73	8.44	8.1	5.81	0.81	1.09	1.41
Mi05g14120.1	yellow	RecName: Full=Auxin-induced in root cultures protein 12; Flags: Precursor;	36.26	31.49	44.41	2.7	3.21	1.96	3.27	2.61	3.86	35.97	29.75	35.72	24.3	22.76	32.99	9.54	12.36	12.75	15.88	13.97	14.6	36.35	39.26	35.14
novel.2465	grey60	--	11.1822	9.17724	8.28945	8.86207	5.77367	9.61857	8.86088	13.4783	10.3837	8.56276	8.69781	11.2821	6.37453	6.30616	7.91603	14.4598	21.7924	15.4561	14.3718	13.558	12.5646	16.6679	18.0581	18.0837
Mi20g02240.1	black	RecName: Full=Uncharacterized protein At1g01500;	10.59	9.83	11.64	1.87	2.84	2.42	5.51	5.85	4.27	8.51	9.59	11.42	16.74	18.51	18.89	7.15	9.35	7.25	2.1	3.16	0.74	1.66	1.86	1.29
Mi13g09840.1	black	RecName: Full=Allene oxide cyclase, chloroplastic {ECO:0000303|Ref.1, ECO:0000303|Ref.2}; Short=OsAOC {ECO:0000303|Ref.1}; EC=5.3.99.6 {ECO:0000269|PubMed:23347338}; AltName: Full=Protein COLEOPTILE PHOTOMORPHOGENESIS 2 {ECO:0000303|PubMed:23347338}; AltName: Full=Protein HEBIBA {ECO:0000303|PubMed:14605232}; Flags: Precursor;	209.78	196.59	231.35	21.37	21.03	22.42	37.61	46.31	42.78	159.44	154.21	153.83	223.03	250.96	214.06	72.49	63.43	66.04	14.98	10.9	12.83	30.81	34.16	28.1
Mi05g10670.1	green	RecName: Full=DNA topoisomerase 2; EC=5.99.1.3; AltName: Full=DNA topoisomerase II;	1.36	0.85	1.03	1.32	0.6	0.91	0.09	0.14	0.3	0.47	0.32	0.11	0.65	1.18	1.18	0.33	0.23	0.41	5.64	3.37	2.97	3.63	2.04	0.77
Mi18g00250.1	magenta	RecName: Full=Serine/threonine-protein kinase-like protein CCR4; EC=2.7.11.1; AltName: Full=CRINKLY 4-related kinase 1; Short=AtCRK1; AltName: Full=Protein CRINKLY 4 RELATED 4; Short=AtCCR4; Flags: Precursor;	3.19	3.23	4.06	2.12	2.41	1.79	1.72	2.15	1.49	2.66	2.07	2.04	2.23	3.37	1.07	6.34	6.66	7.01	0.8	0.98	1	1.36	0.83	1.25
Mi19g02350.1	yellow	RecName: Full=Ethylene-responsive transcription factor ABR1; AltName: Full=Protein ABA REPRESSOR 1;	43.14	34.25	47.2	1.1	1.15	0.58	1.92	1.56	2.2	44.3	40.44	54.37	59.17	45.22	46.67	3.52	2.99	4.42	12.29	14.72	12.2	33.93	53.45	45.13
Mi00g15680.1	green	--	1.12	1.09	1.33	1.11	1.32	1.41	0.05	0.17	0	0.34	0.18	0.58	1.26	1.21	1.6	0.48	0.37	0.5	3.28	2.87	2.83	1.8	2.14	1.36
Mi02g12760.1	grey60	RecName: Full=UDP-glycosyltransferase 92A1; EC=2.4.1.-;	1.88	1.9	1.63	0.31	0.15	0.15	0.25	0.27	0.27	1.62	0.66	1.07	2.22	1.27	1.83	0.87	0.84	0.7	2.29	1.15	1.42	14.45	11.68	9.33
Mi20g08980.1	green	RecName: Full=Protein MIS12 homolog {ECO:0000305}; AltName: Full=Protein MINICHROMOSOME INSTABILITY 12; Short=AtMIS12; Short=Protein MIS12-LIKE;	10.22	7.59	8.95	7.18	7.72	7.13	5.4	4.44	3.9	8.11	6.7	7.91	7.52	8.19	6.01	2.78	3.43	4.15	21.04	21.06	23.35	13.03	14.27	19.68
Mi08g08920.1	grey60	RecName: Full=Glucan endo-1,3-beta-glucosidase {ECO:0000250|UniProtKB:Q03467}; EC=3.2.1.39; AltName: Full=(1->3)-beta-glucan endohydrolase {ECO:0000250|UniProtKB:Q03467}; Short=(1->3)-beta-glucanase {ECO:0000250|UniProtKB:Q03467}; AltName: Full=Beta-1,3-endoglucanase {ECO:0000250|UniProtKB:Q03467}; Flags: Precursor;	3.45	2.81	3.11	0.21	0.17	0.39	1.61	1.99	1.21	9.79	15.11	15.98	6.96	5.69	4.29	1.69	1.31	0.96	16.18	14.98	16.95	92.49	119.54	86.65
novel.1188	magenta	RecName: Full=VQ motif-containing protein 11 {ECO:0000303|PubMed:22535423}; Short=AtVQ11 {ECO:0000303|PubMed:22535423}; AltName: Full=MPK3/6-targeted VQ-motif-containing protein 5 {ECO:0000303|PubMed:24750137};	0.84365	0.69231	0.59142	0.423757	0.261689	0.418578	0.753716	0.447827	1.12561	0.87428	0.816988	1.28218	0.517431	1.05888	0.592631	2.08227	1.47456	1.80146	0.638342	0.480124	0.54067	0.921499	0.874158	1.07684
novel.1165	black	--	7.80456	8.13764	10.8972	0.458868	1.34229	0.544818	1.28768	2.12491	1.70813	6.91289	6.97597	9.25706	9.71161	8.63996	10.4566	3.86189	3.39525	1.63573	1.86213	0.893968	1.25648	1.64099	1.22217	1.07308
Mi00g11870.1	green	--	3.84	3.78	4.6	5.79	3.32	2.79	0.31	0.87	0.7	1.4	2.97	2.18	2.92	3.02	6.35	1.52	1.63	1.7	21.08	16.16	16.86	9.16	8.32	14.48
Mi13g02590.1	black	RecName: Full=Cytochrome P450 734A1; EC=1.14.-.-; AltName: Full=Protein PHYB ACTIVATION-TAGGED SUPPRESSOR 1;	42.43	41.5	32.14	3.15	4.09	3.43	3.15	1.95	3.22	1.3	1.4	1.49	62.02	59.85	61.06	19.1	11.57	9.15	1.51	0.58	1.48	0	0.21	0.08
novel.2475	black	RecName: Full=Cytochrome P450 94C1 {ECO:0000305}; EC=1.14.14.49 {ECO:0000269|PubMed:22215670, ECO:0000269|PubMed:26164240}; AltName: Full=12-hydroxyjasmonoyl-L-amino acid 12-hydroxylase {ECO:0000303|PubMed:22215670};	20.3431	18.6976	22.7321	0.968628	1.39797	1.55859	0.739437	0.729178	0.633393	4.73884	2.55658	3.20699	25.8753	30.4143	25.6586	5.428	5.20091	3.37267	3.41244	3.62212	3.44226	4.66046	5.43852	4.79191
Mi06g11990.1	black	RecName: Full=Probable WRKY transcription factor 40; AltName: Full=WRKY DNA-binding protein 40;	347.49	401.89	394.35	42.41	38.62	58.98	92.09	99.48	109.67	198.13	204.06	192.28	369.2	342.18	324.84	93.03	104.54	109.07	55.16	39.31	56.61	78.27	79.6	84.46
Mi13g02600.1	black	RecName: Full=Cytokinin hydroxylase; EC=1.14.13.-; AltName: Full=Cytochrome P450 35A1;	6.1	5.63	3.59	0.66	0.33	0.19	0.45	0.63	0.29	0.5	0.38	0.37	7.01	7.6	7.9	2.19	1.81	1.45	0.58	0.19	0.72	0.1	0.18	0.3
Mi04g13930.1	black	--	6.32	8.35	8.46	1.21	1.13	2.58	1.45	2.1	1.67	3.25	2.09	0.92	8.93	7.7	7.92	2.72	3.28	4.06	1.95	2.29	2.01	1.23	0.91	0.67
Mi11g14200.1	magenta	--	6.58	8.02	9.17	5.03	4.2	6.18	10.43	4.93	8.82	8.51	6.46	2.95	6.29	6.06	5.74	17.46	18.1	16.96	11.84	5.1	12.14	6.52	4.7	8
novel.1157	magenta	RecName: Full=Ethylene-responsive transcription factor ERF017;	12.0979	13.1324	15.9038	7.21316	10.3083	7.19707	4.86906	4.59657	3.87627	7.54986	7.94364	8.42266	13.4433	25.387	5.71758	34.168	43.1151	32.8121	1.78313	2.34255	1.43265	0.818474	1.30546	1.95296
Mi09g06840.1	green	RecName: Full=Transcription factor bHLH137; AltName: Full=Basic helix-loop-helix protein 137; Short=AtbHLH137; Short=bHLH 137; AltName: Full=Transcription factor EN 89; AltName: Full=bHLH transcription factor bHLH137;	3.17	2.48	2.43	3	1.61	2.49	5.67	6.29	3.73	2.55	2.99	3.47	2.08	1.56	1.52	4.69	6.22	7.21	7.62	7.49	8.99	2.34	3.03	3.9
Mi03g18920.1	cyan	RecName: Full=Polygalacturonase At1g48100; Short=PG; EC=3.2.1.15; AltName: Full=Pectinase At1g48100; Flags: Precursor;	19.5	21.9	17.11	46.43	39.9	38.52	2.16	2.61	2.54	13.15	9.44	11.79	3.69	3.71	4.5	14.87	16.14	19.21	13	14.19	13.6	5.79	7.51	12.74
Mi10g04840.1	green	RecName: Full=Kinesin-like protein KIN-5C {ECO:0000305}; AltName: Full=125 kDa kinesin-related protein;	3.04	2.55	2.77	3.2	2.35	2.23	0.46	0.36	0.25	1	1.21	0.82	2.5	2.54	4.17	1.12	1.12	1.51	8.59	5.96	7.84	6	6.31	3.63
Mi19g10160.1	cyan	RecName: Full=Protein DETOXIFICATION 45, chloroplastic {ECO:0000303|PubMed:11739388}; Short=AtDTX45 {ECO:0000303|PubMed:11739388}; AltName: Full=Multidrug and toxic compound extrusion protein 45 {ECO:0000305}; Short=MATE protein 45 {ECO:0000305}; Flags: Precursor;	2.9	2.5	3.16	5.49	4.96	5.75	0.25	0.24	0.23	1.6	0.87	1.78	1	0.91	0.58	1.86	1.98	1.78	2.04	1.66	1.69	0.98	0.67	0.93
Mi14g06010.1	black	RecName: Full=Fatty acid hydroperoxide lyase, chloroplastic {ECO:0000303|PubMed:10859201}; Short=LeHPL {ECO:0000303|PubMed:10859201}; EC=4.2.99.- {ECO:0000305}; AltName: Full=Cytochrome P450 74B {ECO:0000305};	97.46	96.33	111.39	11.96	11.99	13.01	9.7	9.03	11.87	43.07	43.33	40.02	101.07	99.26	101.85	22.95	29.87	23.89	11.84	11.72	14.69	10.95	8.97	12.17
Mi04g08450.1	lightcyan	RecName: Full=Protein DETOXIFICATION 33 {ECO:0000303|PubMed:11739388}; Short=AtDTX33 {ECO:0000303|PubMed:11739388}; AltName: Full=Multidrug and toxic compound extrusion protein 33 {ECO:0000305}; Short=MATE protein 33 {ECO:0000305};	38.04	48.68	42.67	12.7	18.18	9.62	1.74	0.83	1.38	3.18	3.74	2	20.34	25.95	14.06	4.84	4.57	4.91	0.99	1.08	2.57	3.35	2.44	2.68
Mi04g21920.1	green	RecName: Full=DNA topoisomerase 2; EC=5.99.1.3; AltName: Full=DNA topoisomerase II;	5.76	5.28	4.73	7.49	5.26	5.99	0.74	0.41	0.59	2.18	3.27	2.33	4.72	4.33	10.65	2.62	2.22	3.21	20.3	12.65	17.71	18.64	16.47	10.19
Mi03g13870.1	green	RecName: Full=Probable histone H2A variant 2;	94.25	89.34	80.25	72.65	44.61	61.88	4.32	5.67	3.07	16.67	19.57	22.55	73.19	86.66	95.8	34.37	26.13	23.04	140.47	173.63	125.51	74.35	103.19	93.51
Mi09g12850.1	green	RecName: Full=Mitotic checkpoint serine/threonine-protein kinase BUB1; Short=AtBUB1; EC=2.7.11.1; AltName: Full=Protein BUDDING UNINHIBITED BY BENZYMIDAZOL 1;	1.34	1.25	1.43	1.73	1.37	1.43	0.38	0.16	0.14	0.26	0.54	0.51	1.02	1.2	1.35	0.43	0.45	0.6	3.78	4.43	4.83	2.05	3.41	2.61
Mi06g17400.1	cyan	RecName: Full=Cytochrome b561 domain-containing protein At4g18260; AltName: Full=Protein b561A.tha13; Flags: Precursor;	4.62	6.53	6.26	13.77	12.78	12.62	3.3	5	3.41	2.88	3.36	3.42	1.83	2.92	1.12	5.91	6.25	6.65	6.04	4.81	4.84	1.23	2.16	2.19
Mi16g05490.1	grey60	RecName: Full=Endochitinase PR4; EC=3.2.1.14; Flags: Precursor;	15.97	10.77	15.53	2.02	2.01	0.77	2.82	3.31	3.33	12.31	20.74	20.37	28.04	27.63	33.96	6.17	3.53	4.26	29.49	35.57	34.86	351.74	474.37	505.37
Mi14g09770.1	green	RecName: Full=Plant UBX domain-containing protein 1 {ECO:0000303|Ref.7}; Short=PUX1 {ECO:0000303|Ref.7}; AltName: Full=CDC48-interacting UBX-domain protein 1 {ECO:0000312|EMBL:AAS78923.1};	7.68	37	29.58	23.79	13.98	28.24	24.1	8.42	5.89	24.79	42.6	25.49	8.07	45.75	38.57	3.4	6.25	12.2	33.41	47.07	77.4	37.19	8.55	17.16
Mi06g10640.1	black	RecName: Full=Root phototropism protein 3; AltName: Full=BTB/POZ domain-containing protein RPT3; AltName: Full=Non-phototropic hypocotyl protein 3;	2.55	2.33	1.73	2.42	2.47	2.09	0.04	0.24	0.04	0.84	0.57	0.54	3.77	3.85	4.27	0.36	1.26	1.11	1.78	1.18	1.59	0.16	0.36	0.37
Mi01g04070.1	magenta	RecName: Full=Calcium-transporting ATPase 4, endoplasmic reticulum-type; EC=3.6.3.8;	11.75	9.38	9.24	7.75	6.26	8.59	10.45	10.07	12.29	6.81	7.84	5.77	6.8	7.07	6.64	15.43	16.62	15.82	9.67	8.19	8.37	10.67	11.48	10.26
novel.385	cyan	RecName: Full=Phospholipase A1-IIgamma; EC=3.1.1.-; AltName: Full=DAD1-like seedling establishment-related lipase; Short=AtDSEL; Short=Phospholipase DSEL;	39.726	41.3574	41.1323	108.064	135.755	115.147	4.10583	3.28887	3.7142	11.4658	12.4286	12.9114	10.0682	9.20866	7.20168	22.7312	29.5225	31.4803	8.05099	8.77541	5.2746	11.9865	13.412	8.80377
Mi14g03710.1	cyan	RecName: Full=Putative lipid-transfer protein DIR1; AltName: Full=Protein DEFECTIVE IN INDUCED RESISTANCE 1; Flags: Precursor;	50.99	51	51.42	115.49	110.23	106.78	9.04	10.35	9.1	17.97	13.63	23.58	24.52	29.78	13.87	45.21	61.46	38.24	32.12	31.47	24.95	11.46	13.09	23.05
novel.397	cyan	--	1.68961	1.96676	2.79394	6.29109	5.81914	7.31535	0.633547	1.15537	1.09519	1.80709	0.58316	0.537633	0.530238	0.439861	0.201081	1.40408	1.52231	1.97827	1.55312	2.20106	2.03124	1.11218	1.16949	1.97564
Mi13g03130.1	magenta	RecName: Full=Ethylene-responsive transcription factor ERF026;	4.04	3.55	2.31	2.1	5.5	6.5	4.89	5.87	4.5	6.03	3.71	3.11	3.41	5.17	2.9	17.72	18.83	11.11	1.66	1.32	1.12	1.37	1.92	3.09
novel.324	grey60	RecName: Full=EP1-like glycoprotein 3 {ECO:0000303|PubMed:15276441}; AltName: Full=Curculin-like (Mannose-binding) lectin family protein {ECO:0000303|PubMed:23738689}; AltName: Full=Putative receptor-like protein kinase-like protein {ECO:0000303|PubMed:12833529}; Flags: Precursor;	1.50925	1.52845	1.44288	0.109643	0.058706	0.192745	0.618416	0.681732	0.566772	0.929376	0.960435	0.5971	3.32899	2.54915	2.47413	0.655737	1.04339	0.506726	3.20956	2.60015	3.31115	13.0273	11.6882	10.3709
Mi09g05730.1	black	RecName: Full=Potassium transporter 5; Short=AtHAK1; Short=AtHAK5; Short=AtPOT5;	46.23	47.01	54.48	10.34	5.39	10.99	14.65	12.23	17.8	29.34	27.71	25.74	60.79	66.7	45.46	17.55	21.87	21.04	7.63	5.52	9.82	9.08	7.89	11.08
Mi01g14190.1	black	RecName: Full=Ethylene-responsive transcription factor RAP2-6; AltName: Full=Protein RELATED TO APETALA2 6;	31.01	28.29	34.12	3.28	2.53	3.91	5.76	8.53	6.71	55.69	43.69	55.3	53.99	55.02	44.39	10.03	14.21	5.67	7.12	8.11	5.17	22.84	27.12	19.68
Mi04g05750.1	green	RecName: Full=Basic blue protein; AltName: Full=CBP; AltName: Full=Cusacyanin; AltName: Full=Plantacyanin;	76.04	77.74	71.43	68.36	27.64	36.27	23.28	28.47	23.47	9.2	10.78	13.26	36.05	50.85	36.04	3.69	18.31	5.84	56.99	81.54	53.16	21.41	16.63	40.32
Mi04g08210.1	cyan	RecName: Full=BURP domain-containing protein BNM2A {ECO:0000303|PubMed:19714473}; AltName: Full=Brassica napus microspore-derived embryo protein 2 {ECO:0000303|PubMed:9790599}; Short=BNM2 {ECO:0000303|PubMed:9790599}; Flags: Precursor;	1.78	1.5	1.52	8.5	10.85	7.15	1.14	1.2	1.4	2.71	2.9	2.42	0.95	1.56	1.89	2.2	5.53	3.9	7.39	8.54	6.87	0.17	0.46	1.44
Mi16g08440.1	black	RecName: Full=ABC transporter G family member 34; Short=ABC transporter ABCG.34; Short=AtABCG34; AltName: Full=Pleiotropic drug resistance protein 6;	16.2	18.52	18.1	2.33	3.27	2.45	5.46	3.31	3.67	5.19	4.06	4.07	17.58	18.84	15.77	7.1	6.31	6.23	5.98	5.36	7.2	17.8	12.4	12.45
Mi02g20510.1	black	RecName: Full=Tyrosine-protein phosphatase DSP3 {ECO:0000305}; EC=3.1.3.48 {ECO:0000255|PROSITE-ProRule:PRU10044, ECO:0000269|PubMed:21409566}; AltName: Full=Protein PLANT AND FUNGI ATYPICAL DUAL-SPECIFICITY PHOSPHATASE 3 {ECO:0000303|PubMed:21409566}; Short=AtPFA-DSP3 {ECO:0000303|PubMed:21409566};	27.82	28.46	31.75	3.76	4.39	3.23	4.32	6.96	3.89	36.05	24.88	29.57	28.9	25.95	26.27	9.88	6.54	9.35	5.89	6.8	6.2	9.63	12.84	13.85
Mi06g05950.1	green	RecName: Full=Kinesin-like protein KIN-14C {ECO:0000305}; AltName: Full=AtKIN14a {ECO:0000303|PubMed:18088313}; AltName: Full=Kinesin-like protein KatA {ECO:0000303|PubMed:8492804, ECO:0000303|PubMed:8597656};	1.89	2.09	1.94	1.73	1.65	1.75	0.49	0.37	0.5	0.72	0.81	0.84	1.31	1.67	2.02	0.71	0.82	0.9	6.86	4.37	5.99	6.82	5.31	3.12
Mi19g05110.1	black	RecName: Full=NAC domain-containing protein 2; Short=ANAC002;	153.19	165.26	161.73	30.83	34.19	32.55	64.79	81.86	66.17	83.36	87.27	90.62	235.19	220.17	204.57	103.79	87.16	106.87	36.99	36.55	34.19	48.36	54.86	49.9
Mi09g11980.1	black	RecName: Full=Transcription factor MYB102 {ECO:0000305}; AltName: Full=Myb-related protein 102 {ECO:0000305}; Short=AtMYB102 {ECO:0000303|PubMed:12857823}; AltName: Full=Myb-related protein M4 {ECO:0000305}; Short=AtM4 {ECO:0000303|PubMed:8980549};	6.99	9.47	9.24	0.82	0.33	1.17	1.26	1.14	1.76	4.81	5.9	8.68	8.38	13.78	9.67	3.27	3.73	5.86	2.39	1.78	1.95	8.85	8.18	10.43
Mi09g07430.1	green	RecName: Full=Protein JASON {ECO:0000305};	2.27	2.47	1.89	2.28	1.31	2.75	0.1	0.57	0.64	0.92	0.94	1.74	1.66	1.97	2.81	0.71	1.01	0.82	7.75	6.04	5.02	6.19	5.62	4.45
Mi08g15250.1	magenta	RecName: Full=WAT1-related protein At5g07050;	4.77	5.72	4.1	8.51	10.57	7.04	3.45	1.85	3.19	0.99	1.97	2.41	5.81	5.98	4.92	13.63	20.62	28.84	3.69	4.39	4.65	0.5	0.76	0.36
novel.2312	lightcyan	RecName: Full=Cinnamoyl-CoA reductase-like SNL6 {ECO:0000305}; EC=1.2.-.- {ECO:0000305}; AltName: Full=Protein SUPPRESSOR OF NH1-MEDIATED LESION 6 {ECO:0000303|PubMed:20862311};	2.1717	4.04608	3.72368	0.996279	4.1354	2.08378	0.0491278	0.0270686	0	1.01891	0.627721	0.609049	1.89829	1.92763	1.04852	0.232151	0.686382	0.751664	0.0552656	0.0297116	0.0548877	0	0	0
Mi06g15990.1	grey	RecName: Full=Senescence-specific cysteine protease SAG12 {ECO:0000305}; EC=3.4.22.- {ECO:0000305}; AltName: Full=Cysteine proteinase SAG12 {ECO:0000305}; AltName: Full=Protein SENESCENCE-ASSOCIATED GENE 12 {ECO:0000303|Ref.6}; Flags: Precursor;	0	0.15	0.28	0.49	0.22	0.61	0.09	0.3	0.28	0	0	0.33	0.64	0.19	0.41	1.69	1.7	1.97	0.05	0	0.41	1.81	0.53	1.42
Mi02g14470.1	black	RecName: Full=DNA damage-repair/toleration protein DRT100; Flags: Precursor;	15.61	14.32	17.3	2.73	1.66	1.65	3.04	2.75	3.09	11.6	9.79	9.29	18.42	17.57	28.07	8.79	8.99	11.8	12.33	9.89	10.21	15.52	16.21	18.63
Mi10g05370.1	grey60	RecName: Full=Cysteine-rich receptor-like protein kinase 25; Short=Cysteine-rich RLK25; EC=2.7.11.-; Flags: Precursor;	45.75	55.2	50.91	6.28	7.27	8.42	14.86	13.79	16.12	77.62	67.47	67.02	50.86	40.79	32.69	22.86	17.07	19.37	18.73	14.92	19.85	80.95	74.08	89.88
Mi19g10710.1	green	RecName: Full=Protein POLLENLESS 3-LIKE 2 {ECO:0000303|Ref.5};	4.43	4.02	3.85	2.9	1.57	2.41	0.21	0.46	0.15	1.82	1.32	0.99	3.4	4.06	4.12	0.98	0.93	0.77	10.5	11.68	11.48	6.04	4.93	6.13
novel.178	grey60	RecName: Full=Calcium-binding protein CML42; AltName: Full=Calmodulin-like protein 42;	1.52189	1.78314	2.29897	0.141995	0.3324	0.143914	0.462098	0.339476	0	0.610384	0.370098	0.827987	1.91662	3.22752	1.69319	0.978068	1.44606	0.64467	1.44338	1.16972	1.01815	4.72044	3.86297	5.57332
novel.2304	grey60	RecName: Full=Retrovirus-related Pol polyprotein from transposon RE1; AltName: Full=Retro element 1 {ECO:0000303|PubMed:10689195}; Short=AtRE1 {ECO:0000303|PubMed:10689195}; Includes: RecName: Full=Protease RE1; EC=3.4.23.-; Includes: RecName: Full=Reverse transcriptase RE1; EC=2.7.7.49; Includes: RecName: Full=Endonuclease RE1;	1.73094	0.68198	0.982604	1.17284	2.7368	1.1057	0.738083	0.590532	0.999506	1.3743	1.28052	2.31171	1.41404	0.889165	1.01682	0.374785	0	0.137795	2.71023	3.50172	1.09817	2.23851	2.77338	5.13142
Mi01g25260.1	magenta	RecName: Full=Calcium-binding protein PBP1; AltName: Full=KIC-related protein 2; AltName: Full=PINOID-binding protein 1;	272.26	289.33	273.25	141.9	116.72	154.86	151.93	170.14	122.24	102.88	99.91	127.95	143.84	191.8	95.8	306.96	368	317.27	57.65	90.34	65.79	19.38	23.49	26.74
Mi11g02640.1	green	RecName: Full=Exonuclease 1; EC=3.1.-.-;	1.54	1.75	1.31	1.69	0.99	1.41	0.53	0.64	0.2	0.79	0.82	0.74	1.6	1.61	1.29	0.64	0.75	0.52	6.79	4.83	6.46	3.74	2.66	2.33
Mi12g03370.1	black	--	24.4	33.05	25.48	4.48	3.21	1.04	1.43	0.53	1.02	7.13	6.67	8.5	29.36	28.85	17.4	10.68	10.78	8.97	1.35	2.8	1.5	3.33	4.08	4.81
Mi04g00480.1	black	--	2.19	3.41	3.61	0.46	1	0.53	1.16	0.39	0.95	0.99	0.49	0.62	5.05	6.56	2.47	1.69	1.63	2.13	1.18	0.96	1.11	0.3	0.87	0.93
Mi18g06810.1	magenta	RecName: Full=Protein EXORDIUM; Flags: Precursor;	72.55	83.2	77.4	28.5	39.87	33.79	43.64	37.45	45.47	45.36	45.41	50.74	59.46	90.12	41.16	135.41	163.96	134.73	24.46	27.33	18.34	9.45	10.49	11.38
Mi11g04680.1	magenta	RecName: Full=F-box protein SKIP27; AltName: Full=SKP1-interacting partner 27;	303.01	357.46	361.31	237.17	275.71	260.42	273.64	319.97	260.15	362.36	340.21	383.14	232.27	298.92	265.69	585.7	581.49	601.98	108.59	111.24	109.31	148.3	156.23	194.95
Mi03g01390.1	magenta	RecName: Full=Probable WRKY transcription factor 53; AltName: Full=WRKY DNA-binding protein 53;	94.52	103.75	106.01	127.85	138.5	129.99	137.14	149.84	135.93	103.96	87.53	102.72	79.46	111.12	42.81	252.8	289.27	275.57	38.03	41.34	42.54	51.71	50.14	75.45
Mi17g00370.1	black	--	55.55	52.85	66.62	5.03	11	9.93	15.69	15.04	15.75	36.07	28.8	52.36	80.73	103.68	68.9	18.76	26.49	16.13	11.86	18.71	11.69	38.23	47.88	55.73
novel.2390	magenta	--	9.66974	12.3921	12.4716	8.5762	7.9715	6.23949	3.53543	4.12673	3.58454	6.77209	6.6477	9.39782	5.23872	5.09831	5.10801	16.5008	23.0553	15.2827	8.92453	10.8802	9.23666	5.59671	5.55338	8.57395
novel.1071	black	RecName: Full=Cytochrome P450 94A2; EC=1.14.-.-; AltName: Full=P450-dependent fatty acid omega-hydroxylase;	6.33669	5.96634	6.0346	0.999535	1.07515	1.15123	1.95541	1.23228	1.43192	1.97684	1.90016	1.95169	5.71703	6.93736	5.20044	2.82492	2.7068	2.66593	1.75487	1.68779	1.73228	0.660197	1.05836	1.02254
Mi01g10380.1	green	RecName: Full=G2/mitotic-specific cyclin-1; AltName: Full=B-like cyclin; AltName: Full=CycMs1;	4.93	5.13	4.86	6	3.78	4.25	0.32	0.4	0.48	1.51	2.08	1.5	3.95	4.28	6.06	2.22	1.51	1.66	18.31	17.05	15.44	8.56	10.41	7.98
novel.1055	grey	--	0.856585	0.599197	1.01203	0.381254	0.193583	0.822772	1.41286	0.400306	1.48328	0.946909	1.22717	1.29505	0.412266	0.446139	0.202953	1.14188	1.7527	0.568382	1.23442	0.400214	0.647664	0.811344	0.537198	0.61588
Mi18g09700.1	grey60	RecName: Full=Alpha-amylase; EC=3.2.1.1 {ECO:0000250|UniProtKB:P00693}; AltName: Full=1,4-alpha-D-glucan glucanohydrolase; Flags: Precursor;	61.06	68.69	68.64	5.89	5.93	7.44	12.16	11.12	13.68	115.3	104.24	112.08	144.55	158.61	99.09	16.91	17.72	15.47	17.16	17.05	19.7	181.31	185.71	232.76
novel.1029	grey60	RecName: Full=Scarecrow-like protein 18; Short=AtSCL18; AltName: Full=GRAS family protein 7; Short=AtGRAS-7; AltName: Full=Protein LATERAL SUPPRESSOR;	0.261938	0.166878	0.284297	0.13585	0.075483	0.408507	0.029811	0.328507	0.219079	0.189012	0.086183	0.33693	0.179402	0.096334	0.391508	0.937313	0.376212	0.359296	0.880948	0.618181	0.803845	1.097	0.777506	0.406195
Mi10g13920.1	magenta	RecName: Full=Expansin-like A1; Short=At-EXPL1; Short=AtEXLA1; Short=AtEXPL1; AltName: Full=Ath-ExpBeta-2.1; Flags: Precursor;	8.09	4.5	6.25	11.48	11.14	11.23	14.72	14.65	15.21	5.68	6.28	7.85	12.82	14.98	8.62	24.68	28.49	20.31	17.72	17.68	16.17	9.63	9.37	14.44
Mi12g03740.1	green	RecName: Full=Ribulose bisphosphate carboxylase small chain, chloroplastic; Short=RuBisCO small subunit; EC=4.1.1.39; Flags: Precursor;	45.65	49.18	54.6	48.4	49.95	49.47	14.09	13.98	16.4	17.75	18	19.42	50.4	47.79	43.09	21.37	20.39	21.89	53.8	66.55	58.09	34.26	34.96	52.75
Mi03g00740.1	green	RecName: Full=Bidirectional sugar transporter SWEET4; Short=OsSWEET4;	2.27	2.57	1.72	3.62	3.34	3.32	4.24	4.5	3.72	2.94	5.8	4.18	2.04	1.24	2.46	5.22	8.96	8.46	22.74	20	27.59	23.69	29.17	22.36
novel.1929	grey60	RecName: Full=Protein IDA; AltName: Full=Protein INFLORESCENCE DEFICIENT IN ABSCISSION; Flags: Precursor;	5.22026	6.35717	6.45811	0.530594	0.255766	1.44784	3.27913	2.33427	2.2628	5.79045	4.77683	6.52911	11.2384	14.4933	9.14477	5.00478	5.10159	4.65294	5.00102	4.20266	5.0015	8.94238	12.1385	14.6888
Mi00g13880.1	magenta	RecName: Full=Protein EXORDIUM; Flags: Precursor;	114.79	139.3	145.2	48.84	59.55	48.23	63.6	58.92	80.68	92.93	88.61	92.12	115.29	160.34	85.06	221.53	284.51	254.76	47.5	48.5	44.51	14.3	10.12	18.75
Mi16g06660.1	cyan	--	0.9	0.93	0.65	4.2	4.9	4.23	1.95	1.92	2.27	0.96	0.8	0.64	0.39	0.39	0.22	1.9	2.5	1.78	1.82	1.92	1.7	2.07	1.78	1.46
Mi09g13280.1	black	RecName: Full=KDEL-tailed cysteine endopeptidase CEP1; EC=3.4.22.-; AltName: Full=Cysteine proteinase CP56; Short=AtCP56; Flags: Precursor;	4.87	5.2	4.72	4.42	4.73	3.2	1.28	0.53	0.59	0	0.16	1.38	8.19	8.1	6.04	0.78	1.56	1.27	0.73	0.8	0.73	4.85	5.51	4.87
Mi20g02880.1	green	RecName: Full=Probable aquaporin NIP5-1; AltName: Full=NOD26-like intrinsic protein 5-1; Short=AtNIP5;1; AltName: Full=Nodulin-26-like major intrinsic protein 6; Short=NodLikeMip6; Short=Protein NLM6;	4.11	2.89	3.05	14.06	13.34	13.15	2.69	2.05	3.31	5.72	3.06	3.77	2.37	1.76	3.17	5.13	7.12	4.4	38.42	32.56	21.26	26.78	26.76	18.88
Mi18g10840.1	green	--	2.45	1.87	1.32	2.44	1.26	1.94	0.39	0.87	0.77	1.71	1.83	0.97	1.87	2.85	2.48	0.67	0.7	0.93	6.07	3.86	6.04	2.01	2.55	1.47
Mi13g13040.1	black	RecName: Full=AAA-ATPase ASD, mitochondrial; EC=3.6.1.3 {ECO:0000269|PubMed:21359673}; AltName: Full=AAA-ATPase 1; AltName: Full=Protein ATPASE-IN-SEED-DEVELOPMENT {ECO:0000303|PubMed:21359673};	3.33	4.95	5.63	0.66	0.88	0.6	0.93	1.13	1.8	2.14	2.43	1.81	5.41	5.92	2.68	2.69	2.07	1.82	0.95	0.67	0.55	1.31	1.64	2.12
Mi16g00820.1	green	--	21.87	20.85	19.7	17.96	15.21	9.38	0.66	2.04	1	5.27	6.57	6	15.67	15.14	25.06	2.78	4.3	6.9	89.53	76.75	52.53	34.63	45.22	39.45
Mi04g10930.1	green	RecName: Full=Cyclin-B2-3; AltName: Full=G2/mitotic-specific cyclin-B2-3; Short=CycB2;3;	4.34	3.34	3.69	3.88	1.97	1.95	0.11	0.21	0.18	1	1.55	2.21	3.05	2.81	4.18	0.95	1.09	0.93	7.54	5.93	7.86	5.86	6.59	8.02
Mi06g03270.1	grey60	RecName: Full=Cationic amino acid transporter 1; AltName: Full=Amino acid transporter 1;	1.37	1.27	1.28	2.01	1.46	1.45	0.61	0.71	0.54	0.49	0.43	0.68	1.41	1.55	1.24	0.54	0.33	1	0.66	0.76	1.08	3.76	2.69	2.59
Mi08g03290.1	green	RecName: Full=65-kDa microtubule-associated protein 3; Short=AtMAP65-3; AltName: Full=Protein PLEIADE;	3.3	3.98	2.74	4.44	3.02	2.22	0.64	0.89	0.57	1.68	1.54	1.15	3.12	3.14	4.83	1.16	1.42	1.55	6.88	5.53	6.65	6.58	6.09	3.7
Mi09g12920.1	magenta	RecName: Full=Ethylene-responsive transcription factor 4; AltName: Full=Ethylene-responsive element-binding factor 3; Short=EREBP-3; AltName: Full=Ethylene-responsive element-binding factor 4 homolog; AltName: Full=NsERF3;	351.73	394.74	352.68	281.3	344.42	296.37	311.67	347.63	308.58	271.45	235.5	309.02	197.54	298.83	227.36	578.84	695.64	568.81	109.86	152.45	88.02	109.41	107.5	119.89
Mi01g12220.1	lightcyan	--	16.42	17.14	16.95	8.07	10.64	8.18	3	5.67	3.69	4.82	3.44	5.48	11.58	6.33	10.52	3.24	2.52	4.51	2.27	1.24	2.42	0.25	0.55	1.27
Mi16g02850.1	green	RecName: Full=Thioredoxin-like protein CXXS1; Short=AtCXXS1; AltName: Full=Mono-cysteine thioredoxin 1;	107.64	133.96	125.53	18.99	15.66	18.92	119.04	166.56	129.3	177.95	149.65	180.43	149.14	150.23	71.24	28.99	39.12	37.37	42.98	67.48	53.02	24.16	21.52	44.52
Mi08g00500.1	green	--	10.37	9.38	8.75	10.26	6.71	5.76	0.46	0.43	1.42	2.85	3.36	1.05	7.32	5.71	9.17	2.62	1.91	3.12	27.62	25.45	24.79	14.25	16.17	19
Mi08g13290.1	yellow	RecName: Full=BEL1-like homeodomain protein 1; Short=BEL1-like protein 1; AltName: Full=Protein EMBRYO SAC DEVELOPMENT ARREST 29;	8.05	6.58	9.11	4.06	7.1	5.07	1.52	1.2	1.55	4.71	4.92	4.58	9.42	8.31	8.35	2.67	2.21	1.96	5.33	5.68	5.52	8.21	3.79	5.08
Mi06g03790.1	green	RecName: Full=Patellin-4;	14.7	13.45	9.91	11.77	8.48	7.61	1.58	2.19	1.55	3.15	4.72	4.56	11.85	9.12	17.78	3.94	3.99	4	27.15	22.95	25.79	23.38	22.55	22.03
novel.208	black	--	7.73433	9.1752	9.50627	1.927	2.43921	2.5808	1.45234	1.64109	1.4561	4.88812	4.93573	7.19798	12.991	11.8652	9.81945	5.04143	5.61825	3.71559	1.43101	2.03541	1.03471	0.954354	1.24865	1.27875
novel.209	black	--	7.73433	9.1752	9.50627	1.927	2.39422	2.5808	1.45234	1.64109	1.4561	4.88812	4.93573	7.19798	12.9722	11.8987	9.81945	5.01881	5.61825	3.69467	1.43101	2.03541	0.992429	0.954354	1.24865	1.27875
Mi02g01520.1	cyan	--	8.78	8.55	7.91	18.05	15.81	20.83	3.06	2.4	5.8	9.28	4.94	2.83	2.61	2.33	2.6	6.82	6.75	5.32	3.33	2.85	4.67	0.86	1.5	1.13
Mi14g05260.1	magenta	--	80.36	95.63	86.04	31.93	40.83	42.48	25.23	26.47	24.56	41.27	31.43	45	35.62	30.85	19.11	112.66	144.44	121.23	7.15	8.5	5.68	1.35	1.45	3.39
Mi03g20940.1	grey60	RecName: Full=Major allergen Pru ar 1; AltName: Allergen=Pru ar 1;	8.61	12.42	11.08	0.98	0.47	0.6	3.87	4.61	5.7	20.11	11.32	9.89	22.8	19.84	13.86	2.58	1.46	3.81	15.57	20.76	23.57	62.62	63.91	107.44
novel.1973	grey	--	0.558649	0.255533	0.128983	0.294165	0.310937	0.364213	1.10751	0.342776	0.718319	0.453706	0.719016	0.152647	0.065809	0.070244	0.308878	0.786538	0.874748	0.693866	0.629843	0.564842	0.483908	0.504876	0.347293	0.08127
Mi07g04200.1	cyan	RecName: Full=Protein MARD1 {ECO:0000303|PubMed:15159630}; AltName: Full=Mediator of ABA-regulated dormancy1 {ECO:0000303|PubMed:15159630}; AltName: Full=Senescence-associated protein SAG102 {ECO:0000303|PubMed:11402199};	21.38	21.57	24.41	83.93	126.48	91.22	30.71	31.27	33.19	19.33	20.25	24.46	7.71	6.93	3.49	43.58	48.84	38.12	41.28	41.81	39.63	9.22	7.71	9.48
Mi01g14080.1	magenta	--	6.42	5.47	5	0.93	1.95	2.16	3.6	5.11	2.66	2.76	2.23	2.49	2.8	4.49	1.91	5.95	8.09	6.82	0.82	2.5	1.48	0.16	0.42	1.82
Mi01g29180.1	green	--	7.56	7.56	5.94	4.04	3.43	6.52	0.77	0.85	0.43	2.94	2.77	2.75	5.42	5.25	5.32	2.46	1.21	1.73	22.72	21.84	16.94	13.45	12.87	6.18
Mi03g13700.1	cyan	RecName: Full=Pectinesterase inhibitor 10 {ECO:0000305}; AltName: Full=Pectin methylesterase inhibitor 10 {ECO:0000303|PubMed:28082716}; Short=AtPMEI10 {ECO:0000303|PubMed:28082716}; Flags: Precursor;	9.2	11.71	10.69	21.87	23.17	18.53	0.92	0.85	1.51	3.15	3.73	4.85	6.14	5.3	3.06	12.08	7.74	10.33	6.82	8.04	7.32	3.89	4.84	4.38
Mi08g14340.1	magenta	RecName: Full=F-box protein At2g27310;	4.08	3.98	3.7	1.53	1.99	1.56	1.9	1.08	1.08	0.71	1.61	1.54	3.07	2.44	2.17	4.67	4.7	7.25	1.84	1.67	1.64	0.73	0.64	1.35
Mi15g11240.1	green	RecName: Full=Auxin-responsive protein SAUR50 {ECO:0000303|PubMed:12036261}; AltName: Full=Protein SMALL AUXIN UP RNA 50 {ECO:0000303|PubMed:12036261};	5	5.69	5.5	16.71	21.06	13.6	4.8	3.06	5.36	0.74	1.97	1.61	4.01	3.59	3.7	8.66	7.07	8.03	16.34	24.38	16.99	5.05	5.28	7.17
Mi09g11850.1	black	RecName: Full=Calcium-binding protein PBP1; AltName: Full=KIC-related protein 2; AltName: Full=PINOID-binding protein 1;	45.4	49.12	38.18	7.03	5.09	5.98	6.74	4.46	5.58	9.1	6.65	7.04	44.36	52.12	22.43	18.12	16.39	14.32	1.77	1.29	0.45	0.29	0.89	0.98
Mi20g09910.1	magenta	RecName: Full=Probable LRR receptor-like serine/threonine-protein kinase At3g47570; EC=2.7.11.1; Flags: Precursor;	0.35	0.4	0.24	0.61	0.99	0.68	0.36	0.26	0.17	0.26	0.3	0.19	0.27	0.23	0.39	1.64	0.85	1.97	0.65	0.4	0.27	0.09	0.05	0.18
Mi12g00520.1	cyan	RecName: Full=Glycerophosphodiester phosphodiesterase GDPDL7 {ECO:0000305}; EC=3.1.4.46 {ECO:0000250|UniProtKB:Q7Y208}; AltName: Full=Glycerophosphodiester phosphodiesterase-like 7 {ECO:0000303|PubMed:21323773}; Short=ATGDPDL7 {ECO:0000303|PubMed:21323773}; AltName: Full=Glycerophosphodiesterase-like 6 {ECO:0000303|PubMed:18718934}; AltName: Full=Protein SHV3-LIKE 5 {ECO:0000303|PubMed:18718934};…	0.7	0.77	0.9	2.39	3.34	2.03	0.55	0.59	0.67	0.67	0.63	0.68	0.6	0.33	0.45	0.94	0.9	0.96	1.31	1.69	1.28	0.93	0.44	0.57
Mi03g12430.1	green	RecName: Full=Protein IQ-DOMAIN 1 {ECO:0000303|PubMed:15960618};	2.73	2.47	2.01	3.48	2.58	2.52	0.64	0.25	0.05	0.62	1.52	1.25	2.34	1.65	3.81	1.37	0.69	1.23	6.93	6.15	6.74	4.67	5.15	2.75
novel.1787	grey60	--	4.82645	5.5693	8.08914	1.19056	0.970677	0.800977	4.86068	3.62246	3.53623	18.7365	17.8409	24.2385	16.7573	14.6782	20.0535	5.38438	7.70074	6.72634	5.40207	5.90923	3.12579	36.5661	29.6227	33.1571
Mi07g04510.1	grey60	RecName: Full=G-type lectin S-receptor-like serine/threonine-protein kinase LECRK4 {ECO:0000305}; Short=OsLecRK4 {ECO:0000303|PubMed:25485617}; EC=2.7.11.1 {ECO:0000305}; AltName: Full=OsRLCK136 {ECO:0000303|PubMed:19825577}; Flags: Precursor;	3.98	3.45	4.16	0.49	0.83	0.21	0.83	0.47	0.42	2.41	1.86	2.09	7.44	6.14	7.09	1.21	0.87	1.81	1.68	1.34	2.16	7.71	7.27	9.67
Mi02g04390.1	grey60	RecName: Full=Pathogenesis-related protein PR-4B; Flags: Precursor;	31.05	42.26	30.56	5.56	1.72	5.25	10.16	12.1	10.36	48.41	44.25	54.64	53.96	70.49	55.19	9.19	10.74	8.04	54.81	58.24	51.72	349.19	336.29	483.77
Mi04g12680.1	magenta	--	6.14	6.09	7	5.87	5.63	10.58	11.91	8.49	10.05	4.54	5.38	4.6	5.43	5.78	4.04	17.07	15.09	12.75	4.85	4.41	4.03	2.44	2.1	2.88
Mi03g23320.1	black	RecName: Full=ATP sulfurylase 1, chloroplastic; Short=AtPS1; EC=2.7.7.4; Flags: Precursor;	105.28	97.71	110.16	13.85	14.61	15.33	8.92	8.43	9.14	38.95	37.12	35.66	100.12	84.44	107.81	25.53	27.86	33.38	17.82	16.73	18.46	41.62	45.64	46.07
Mi20g00620.1	magenta	RecName: Full=Probable WRKY transcription factor 41; AltName: Full=WRKY DNA-binding protein 41;	79.79	90.03	93.1	78.65	87.82	75.51	92.39	96.99	85.75	61.42	59.1	62.23	62.98	101.1	31.42	152.81	168.78	173.3	19.55	21.4	22.3	20.22	22.34	28.97
Mi10g04980.1	black	RecName: Full=Putative UDP-glucose flavonoid 3-O-glucosyltransferase 3 {ECO:0000250|UniProtKB:Q2V6K0}; Short=FaGT3 {ECO:0000303|PubMed:16443693}; EC=2.4.1.- {ECO:0000250|UniProtKB:Q2V6K0}; AltName: Full=Flavonol 3-O-glucosyltransferase 3 {ECO:0000250|UniProtKB:Q2V6K0};	10.64	10.5	9.14	0.56	0.94	1.16	1.92	1.2	1.81	3.71	4.05	4.53	12.43	12.26	5.72	4.16	3	4.1	2.36	2.58	3.4	8.77	9.78	6.87
Mi19g01350.1	magenta	RecName: Full=TMV resistance protein N;	1.77	1.07	1.48	1.24	1.31	1.34	1.58	1	0.83	1.15	0.93	2.5	1.15	0.73	1.38	2.47	2.56	4.19	1.28	0.7	2.52	0.63	1.05	0.21
Mi05g05580.1	yellow	RecName: Full=Probable E3 ubiquitin-protein ligase XERICO; EC=2.3.2.27; AltName: Full=RING-type E3 ubiquitin transferase XERICO;	112.78	109.25	103.03	86.67	89.95	103.55	265.24	284.27	215.1	109.78	95.67	125.52	50.57	65.76	75.95	233.34	211.66	185.89	76.23	118.29	62.24	55.74	67.15	70.6
Mi12g04770.1	green	RecName: Full=TORTIFOLIA1-like protein 2 {ECO:0000303|PubMed:15324671};	3.78	3.06	2.66	4.61	3.01	3.22	0.09	0.15	0.21	1.23	1.13	1.4	2.35	2.92	5.16	1.12	1.65	1.55	6.23	4.59	6.2	3.95	3.37	3.24
Mi03g23440.1	cyan	RecName: Full=Protein IQ-DOMAIN 14;	2.31	2.97	3.14	5.52	6.61	5.56	0.77	0.98	1.22	2.35	2.11	1.96	0.98	1.07	0.68	2.6	3.54	2.41	3.01	3.57	3.38	0.91	0.51	0.51
Mi15g07760.1	grey60	RecName: Full=AT-hook motif nuclear-localized protein 17 {ECO:0000312|EMBL:FAA00288.1};	44.92	43.2	41.81	10.81	9.26	10.64	17.44	15.52	18.54	44.24	59.65	48.65	41.88	40.83	48.39	18.98	20.63	23.28	14.88	12.86	14.54	92.75	82.31	78.78
Mi11g11180.1	grey60	RecName: Full=Glucan endo-1,3-beta-glucosidase; EC=3.2.1.39; AltName: Full=(1->3)-beta-glucan endohydrolase; Short=(1->3)-beta-glucanase; AltName: Full=Beta-1,3-endoglucanase; Flags: Precursor;	4.58	5.37	5.73	0.92	1.49	0.89	3.21	2.61	2.49	2.18	0.9	2.42	8.73	10.26	7.43	3.07	1.88	3.29	4.4	5.53	6.85	17.08	16.17	34.63
Mi09g04080.1	green	RecName: Full=Protein S-acyltransferase 18; EC=2.3.1.225; AltName: Full=Probable palmitoyltransferase At4g01730; AltName: Full=Zinc finger DHHC domain-containing protein At4g01730;	3.6	2.4	2.71	3.38	3.09	2.49	0.34	0.37	0.08	1.06	1.69	1.21	2.1	3.13	3.03	0.71	0.76	1.38	10.17	8.54	7.7	8.5	7.17	6.95
Mi19g10180.1	grey60	RecName: Full=Basic endochitinase; EC=3.2.1.14; Flags: Fragment;	16.18	17.62	16.08	4.25	5.8	3.84	3.29	3.06	4.57	8	8.28	9.89	38.24	35.84	45.55	10.46	9.75	10.35	13.68	15.96	10.82	69.05	64.66	68.24
Mi19g08110.1	grey60	RecName: Full=Cyclin-dependent kinase inhibitor 7; AltName: Full=Inhibitor/interactor of CDK protein 5; AltName: Full=KIP-related protein 7;	5.44	7.64	5.73	7.08	5.8	6.07	3.27	5.8	5.54	4.64	3.8	2.78	6.98	5.94	6.29	1.33	3.22	3.2	16.83	18.69	15.07	22.17	27.04	33.38
Mi04g17440.1	cyan	RecName: Full=Protein ASPARTIC PROTEASE IN GUARD CELL 1; Short=AtASPG1; EC=3.4.23.-; Flags: Precursor;	12.95	11.18	11.32	21.89	17.58	17.62	1.33	0.42	1.13	4.05	4.95	4.43	3.18	2.39	4.52	8.34	8.3	9.09	10.41	9.82	9.09	2.99	2.68	2.97
Mi03g13570.1	black	RecName: Full=E3 ubiquitin-protein ligase ATL42; EC=2.3.2.27 {ECO:0000269|PubMed:15644464}; AltName: Full=RING-H2 finger protein ATL42; AltName: Full=RING-type E3 ubiquitin transferase ATL42 {ECO:0000305}; Flags: Precursor;	18.33	21.11	25.59	2.76	4.37	4.57	3.56	4.07	1.5	10.36	6.03	9.05	26.9	30.46	19.22	10.4	9.24	8.77	5.68	3.59	6.11	3.49	5.02	8.71
Mi10g13050.1	black	RecName: Full=Protein NUCLEAR FUSION DEFECTIVE 4 {ECO:0000303|PubMed:16698901};	39.19	33.2	41.76	7.38	10.52	7	4.92	4.3	5.63	36.61	35.51	40.84	86.02	59.13	85.39	32.98	24.9	24.24	15.27	17.16	14.12	14.95	17.72	15.38
Mi03g04280.1	black	RecName: Full=Transcription factor bHLH162; AltName: Full=Basic helix-loop-helix protein 162; Short=AtbHLH162 {ECO:0000303|PubMed:14600211}; Short=bHLH 162; AltName: Full=bHLH transcription factor bHLH162;	42.05	45.85	59.15	5.81	2.2	7.14	13.51	15.07	17.33	21.5	19.78	17.4	65.14	69.46	30.53	18.7	21.24	17.05	8.15	5.95	10.08	37.28	40.52	36.76
Mi18g08220.1	green	RecName: Full=Branched-chain-amino-acid aminotransferase 2, chloroplastic; Short=Atbcat-2; EC=2.6.1.42; Flags: Precursor;	2.76	2.43	3.33	2.07	1.8	1.93	4.59	3.6	3.31	1.11	0.88	0.78	2.51	3.62	2.94	0.67	0.6	0.45	1.48	1.08	1.04	0.93	0.66	0.4
novel.1815	lightcyan	--	6.27688	6.93532	6.06947	5.00565	5.18082	6.45945	14.3171	17.883	13.5024	13.5284	10.6006	10.0295	6.11388	6.03845	4.63488	16.9078	10.8133	14.9706	9.61887	16.1196	10.0125	10.3112	9.6087	13.1753
novel.1812	grey60	--	4.98683	6.24048	6.07662	1.79786	0.690202	0.898761	3.62924	4.82394	1.30782	11.1399	6.87761	10.3446	8.4755	8.33222	5.06421	1.61598	2.26339	2.79943	3.91151	4.87645	3.49932	17.0788	17.4883	28.5264
novel.548	magenta	--	37.7409	44.8806	40.9398	14.508	15.561	14.9312	13.539	14.8339	12.8295	22.6321	22.6172	24.6756	15.3542	27.1989	13.3985	38.7887	49.0783	39.7937	7.42485	10.4729	8.80525	2.55532	2.35027	3.01941
novel.551	green	--	0.252836	0.380171	0.627587	0.327401	0.258187	0.365235	0.954268	0.765561	0.530953	1.1339	0.694719	0.510442	0.274416	0.401514	0.37761	1.33952	0.501319	0.708161	0.254541	0.207832	0.603134	0.324157	0.385165	0.365814
Mi15g09730.1	lightgreen	RecName: Full=Abscisic acid 8'-hydroxylase 4; Short=ABA 8'-hydroxylase 4; EC=1.14.13.93; AltName: Full=Cytochrome P450 707A4;	0.6	0.89	0.77	1.8	1.06	1.9	3.91	4.7	4.8	13.31	14.42	13.27	1.72	1.17	1.04	6.8	4.54	5.48	4.7	4.11	4.21	7.68	6.01	7.12
Mi16g10180.1	magenta	--	9.4	10.14	12.27	7.55	6.63	13.2	8.22	11.98	5.58	8.83	13.18	10.4	5.96	6.27	4.62	19.44	15.17	18.75	3.19	5.64	2.23	2.91	2.76	2.19
Mi04g17230.1	black	--	267.52	298.96	278.65	40.19	42.41	41.88	63.86	61.39	64.13	108.17	106.45	118.79	251.49	286.68	193.71	107.17	121.6	107.63	52.42	54.01	43.13	36.49	40.48	37.54
novel.557	yellow	--	0.903361	1.05713	1.14272	0.721961	0.504376	0.85034	2.75821	2.85781	2.12898	0	1.15657	0.701182	0.677459	0.837355	0.968573	2.40614	1.36305	2.14303	0.74787	0.752158	0.665203	0.717663	0.386113	0.378528
Mi20g09870.1	green	RecName: Full=Kinesin-like protein NACK1; AltName: Full=NPK1-activating kinesin-1;	1.97	1.91	1.83	2.68	1.54	1.33	0.06	0.27	0.14	0.64	0.55	0.74	1.4	1.68	3.45	0.65	0.66	1.07	6.51	4.81	7.27	4.57	4.32	3.49
Mi01g08470.1	magenta	RecName: Full=LysM domain receptor-like kinase 4; Short=LysM-containing receptor-like kinase 4; EC=2.7.11.1; Flags: Precursor;	0.62	0.57	0.83	0.54	0.37	0.54	0.41	0.25	0.22	0.45	0.39	0.31	0.54	0.52	0.52	0.77	1.64	1.23	0.29	0.19	0.44	0.28	0.17	0.19
Mi18g05260.1	black	RecName: Full=Probable receptor-like protein kinase At1g11050; EC=2.7.11.1; Flags: Precursor;	1.03	1.02	0.91	0.12	0.06	0.19	0.33	0.25	0.81	0.55	0.59	0.44	1.3	1.2	2.36	0.65	0.69	0.69	0.58	0.66	0.29	1	1.55	1.19
Mi03g22210.1	grey60	--	19.25	24.09	27.8	6.73	3.62	4.82	20.86	18.04	12.5	49.59	49.03	61.59	59.93	47.87	66.53	14.46	24.93	21.89	22.73	26.52	15.14	156.75	107.66	107.14
Mi07g05440.1	green	RecName: Full=Sugar transporter ERD6-like 16;	0.75	0.47	0.37	1.03	0.63	0.84	0.99	0.96	1.53	0.49	0.34	0.2	0.65	0.86	0.68	2.14	1.83	1.26	2.62	1.39	1.8	1.26	2.64	2.15
Mi10g15140.1	yellow	RecName: Full=Zinc finger protein ZAT10; AltName: Full=Salt-tolerance zinc finger;	23.97	23.53	20.42	6.18	4.31	4.01	2.34	3.7	5.39	26.28	27.92	26.48	40.33	39.92	65.11	8.89	11.62	7.98	16.66	12.86	14.33	22.42	26.86	25.75
Mi04g15990.1	magenta	RecName: Full=Probable galacturonosyltransferase-like 9; EC=2.4.1.-; AltName: Full=Like glycosyl transferase 8;	42.18	41.07	43.73	34.05	37.78	32.45	42.62	40.33	42.1	28.9	32.75	37.44	29.05	32.99	21.74	64.98	89.57	79.88	35.02	34.12	41.27	18.01	16.56	19.04
Mi12g14640.1	magenta	--	7.42	9.61	8.53	9.29	12.01	10.25	10.83	11.95	13.8	15.09	14.1	16.47	8.62	10.97	4.21	28.35	25.89	24.92	3.9	3.34	3.66	12.95	9.91	12.24
Mi09g05630.1	lightgreen	RecName: Full=Translocator protein homolog; Short=AtTSPO;	23.58	21.99	22.51	10.82	8.59	13.55	29.48	34.32	25.29	61.69	69.42	86.41	35.99	46.36	69.61	17.21	31.74	25.51	17.19	16.67	16.78	29.07	30.05	34.46
Mi09g04820.1	green	RecName: Full=DNA replication licensing factor MCM7; EC=3.6.4.12; AltName: Full=Minichromosome maintenance protein 7; Short=AtMCM7; AltName: Full=Protein PROLIFERA;	1.68	1.24	1.28	1.22	1.68	1.41	0.67	0.81	0.62	1.1	0.75	0.57	1.59	1.69	1.43	0.66	0.57	0.85	3.6	4.22	3.1	1.37	1.71	0.8
Mi01g03040.1	magenta	RecName: Full=L-type lectin-domain containing receptor kinase IV.1; Short=Arabidopsis thaliana lectin-receptor kinase e; Short=AthlecRK-e; Short=LecRK-IV.1; EC=2.7.11.1; AltName: Full=Lectin Receptor Kinase 1; Flags: Precursor;	35.31	33.36	38.24	18.7	22.26	21.35	27.24	22.66	27.24	21.13	20.77	22.66	21.16	20.68	16.04	57.13	54.84	54.16	9.45	11.41	11.6	9.57	10.37	12.4
Mi08g02670.1	black	RecName: Full=Protein DETOXIFICATION 49 {ECO:0000303|PubMed:11739388}; Short=AtDTX49 {ECO:0000303|PubMed:11739388}; AltName: Full=Multidrug and toxic compound extrusion protein 49 {ECO:0000305}; Short=MATE protein 49 {ECO:0000305}; AltName: Full=Protein NOVEL ION CARRIER 1 {ECO:0000303|Ref.1}; Short=Protein NIC1 {ECO:0000303|Ref.1};	79.11	77.65	99.73	7.45	13.14	7.9	16.51	13.67	16	104.52	96.71	114.69	119.23	105.98	144.28	59.37	49.68	56.72	7.9	8.3	9.28	9.6	8.46	8.81
novel.1878	magenta	RecName: Full=Protein JINGUBANG {ECO:0000303|PubMed:27468890};	1.37446	1.9848	1.47278	0.682086	0.655119	0.537704	0.278115	0.549633	0.451559	0.352372	0.555616	0.61246	0.796293	1.21124	0.622132	1.49735	2.26038	2.13817	0.237608	0.086332	0.263384	1.12687	0.729614	1.03544
Mi07g06070.1	green	RecName: Full=Kinesin-like protein KIN-10A {ECO:0000305}; AltName: Full=Phragmoplast-associated kinesin-related protein 2 {ECO:0000303|PubMed:11701879}; Short=AtPAKRP2 {ECO:0000303|PubMed:11701879};	2.45	2.77	2.36	3.36	1.78	1.75	0.63	0.41	0.36	0.65	1.14	1.16	2.28	1.62	4.02	0.9	1.08	1.19	6.28	4.2	5.19	4.86	4.72	3.63
Mi12g08570.1	green	RecName: Full=Probable pectinesterase 53; Short=PE 53; EC=3.1.1.11; AltName: Full=Pectin methylesterase 53; Short=AtPME53; Flags: Precursor;	3.28	4.27	3.63	9.73	6.75	7.06	0.45	0.77	0.3	3.51	2.15	2.94	1.59	1.24	1.63	3.24	3.19	3.79	10.62	13.15	9.4	2.3	2.82	1.97
Mi04g03190.1	black	RecName: Full=Cytochrome P450 94A2; EC=1.14.-.-; AltName: Full=P450-dependent fatty acid omega-hydroxylase;	2.64	2.61	2.13	0.12	0.17	0	0.34	0.07	0.08	0.78	0.56	0.75	3.11	3.16	2.58	1.32	0.99	1.18	0.65	0.92	0.46	0.38	0.73	0.39
Mi01g17880.1	green	RecName: Full=LOB domain-containing protein 37; AltName: Full=ASYMMETRIC LEAVES 2-like protein 39; Short=AS2-like protein 39;	39.37	31.38	39.84	31.68	32.84	32.41	16.26	20.83	17.02	24.06	22.72	20.21	58.98	53.84	48.91	13.53	15.92	12.76	76.15	93.09	73.73	70.47	80.37	110.79
Mi20g00060.1	lightgreen	--	9.45	9.39	9.38	4.77	4.07	3.88	6.54	7.47	5.74	17.08	15.26	20.47	6.04	6.02	3.59	11.73	11.43	12.51	2.71	4.25	1.31	2.91	1.12	3.02
Mi09g09150.1	magenta	RecName: Full=Subtilisin-like protease SBT1.2 {ECO:0000303|PubMed:16193095}; EC=3.4.21.- {ECO:0000305}; AltName: Full=Cucumisin-like serine protease SDD1; AltName: Full=Protein STOMATAL DENSITY AND DISTRIBUTION 1; AltName: Full=Subtilase subfamily 1 member 2 {ECO:0000303|PubMed:16193095}; Short=AtSBT1.2 {ECO:0000303|PubMed:16193095}; AltName: Full=Subtilisin-like protease SDD1 {ECO:0000303|PubMed…	0.31	0.43	0.28	0.48	0.22	0.55	0.51	0.13	0.4	0.1	0.2	0.05	0.29	0.52	0.49	1.47	1.03	0.64	0.09	0.18	0.35	0.54	0.18	0.59
Mi08g02710.1	magenta	RecName: Full=Dehydration-responsive element-binding protein 1D; Short=Protein DREB1D; AltName: Full=C-repeat/dehydration-responsive element-binding factor 4; Short=C-repeat-binding factor 4; Short=CRT/DRE-binding factor 4;	51.7	55.62	58.36	66.16	107.47	102.49	129.17	117.74	107.02	56.72	45.79	72.85	25.06	31.45	14.65	210.95	259.27	202.91	11.24	16.06	5.67	9.02	10.79	13.9
Mi16g09120.1	green	RecName: Full=Transcription factor SCREAM2; AltName: Full=Basic helix-loop-helix protein 33; Short=AtbHLH33; Short=bHLH 33; AltName: Full=Transcription factor EN 44; AltName: Full=bHLH transcription factor bHLH033;	28.44	25.57	27.76	59.87	59.27	55.07	13.36	11.35	12.34	15.63	12.93	18.7	6.87	9.28	2.14	18.06	24.94	18.78	65.16	86.4	53.34	18	27.48	29.84
Mi03g11620.1	cyan	RecName: Full=1-aminocyclopropane-1-carboxylate oxidase; Short=ACC oxidase; EC=1.14.17.4; AltName: Full=Ethylene-forming enzyme; Short=EFE;	2.19	2.14	2.32	7.8	5.52	6.74	2.25	3.32	3.63	1.59	1.05	1.23	1.23	0.8	1.86	2.78	3.55	3.23	5.9	3.72	5.29	0.93	1.22	1.63
Mi13g05490.1	magenta	--	4.41	4.5	6.78	2.07	2.47	0.9	2.02	2.86	2.97	2.26	1.17	3.48	2.47	5.81	1.72	8.92	7.84	7.81	1.46	1.4	1.02	0	1.11	0.92
Mi05g14550.1	cyan	RecName: Full=Cytochrome b561 domain-containing protein At2g30890; AltName: Full=Protein b561A.tha12; Flags: Precursor;	3.26	2.25	2.54	11.78	6.83	8.95	1.29	0.8	1.39	1.96	1.17	1.09	1.07	1.21	0.49	2.94	1.57	2.82	0.73	1	1.29	0	0	0.2
Mi04g11590.1	magenta	RecName: Full=Scopoletin glucosyltransferase; EC=2.4.1.128; AltName: Full=Phenylpropanoid:glucosyltransferase 1;	1.06	1.17	1.05	1.07	1.58	1.25	1.73	1.87	1.38	0.31	0.85	0.49	1.35	0.99	0.94	3.61	2.08	3.8	0.59	1.34	0.6	0.18	0.12	0.15
Mi15g02430.1	green	RecName: Full=Laccase-14; EC=1.10.3.2; AltName: Full=Benzenediol:oxygen oxidoreductase 14; AltName: Full=Diphenol oxidase 14; AltName: Full=Urishiol oxidase 14; Flags: Precursor;	1.01	1.08	0.64	1.5	1.6	1.02	1.03	1.04	0.26	0.62	0.21	0.04	0.99	1.56	2.8	0.52	0.75	0.48	15.9	13.76	18.34	2.14	3.15	4.13
novel.2133	green	--	5.89205	5.1698	5.4456	4.11102	4.10566	3.70362	0.21273	1.31848	0.564245	1.16054	1.67029	0.693589	5.39415	4.29467	4.97222	1.84372	2.34904	1.4258	12.7409	18.4914	12.3569	4.15239	6.83373	9.4295
Mi17g06750.1	black	RecName: Full=Putative transcription factor bHLH041; AltName: Full=Basic helix-loop-helix protein 41; Short=AtbHLH41; Short=bHLH 41; AltName: Full=Transcription factor EN 51; AltName: Full=bHLH transcription factor bHLH041;	8.4	9.7	11.27	1.76	2.39	1.33	2.01	2.32	1.71	5.43	3.74	3.24	9.08	7.39	9.79	3.52	3.73	3.86	2.24	2.09	2.37	5.99	5.39	8.51
Mi03g10200.1	grey60	RecName: Full=Cucumber peeling cupredoxin; Short=CPC; AltName: Full=Stellacyanin;	37.23	48.8	44.2	3.71	3.06	6.54	5.5	6.58	9.72	87.68	60	70.94	94.21	86.57	62.01	17.35	10.96	13.56	62.92	66.94	66.15	234.54	237.77	306.81
Mi14g04260.1	black	RecName: Full=Cytochrome P450 94A2; EC=1.14.-.-; AltName: Full=P450-dependent fatty acid omega-hydroxylase;	16.64	16.77	18.76	4.25	2.92	3.95	6.46	6.11	6.36	8.47	7.81	7.92	20.24	19.99	21.32	9.1	11.12	9.88	6.63	7.3	7.57	8.16	8.01	9.51
Mi01g04920.1	black	RecName: Full=Phenylalanine ammonia-lyase; EC=4.3.1.24; Flags: Fragment;	15.69	17.45	16.5	2.63	2.76	3.04	0.82	0.94	1.04	3.38	2.54	3.33	11.97	12.34	13.46	5.82	5.17	7.81	4.68	2.83	4.45	2.61	4.57	3.88
Mi15g09970.1	black	--	15	20.23	19.67	4.26	2.39	4.1	2.73	2.77	3.53	6.09	5.65	6.91	16.93	22.64	17.39	9.06	6.7	8.98	1.89	2.47	2.17	4.31	3.86	5.21
Mi01g09370.1	green	RecName: Full=Protein POLLENLESS 3-LIKE 2 {ECO:0000303|Ref.5};	5.06	6.26	4.92	3.16	3.2	3.37	0.25	0.32	0.35	1.38	3.08	1.53	3.8	5.06	6.6	1.31	1.24	1.69	16.72	13.87	16.18	8.31	9.83	9.22
Mi05g18530.1	black	--	92.03	97.87	96.76	8.38	6.92	9.53	11.67	15.61	9.89	45.03	37.79	48.64	118.5	179.76	71.79	28.21	25.5	18.89	11.87	14.83	10.29	4.36	6.19	6.96
Mi05g17960.1	magenta	--	24.28	25.97	22.77	27.74	40.27	28.28	35.35	42.81	32.6	18.67	17.42	20.93	12.83	21.56	12.21	54.23	73.7	59.68	23.51	26.31	25.87	5.57	6.71	8.77
Mi11g00640.1	black	--	15.44	9.53	10.86	0.96	0.37	2.24	2.99	3.15	3.68	1.91	1.45	4.24	10.24	19.29	8.37	4.73	4.04	3.54	1.02	1.49	0.69	0.67	0.73	1.51
Mi06g15480.1	black	RecName: Full=Pathogenesis-related genes transcriptional activator PTI5; AltName: Full=PTO-interacting protein 5;	175.56	195.64	209.16	26.39	28.45	31	58.57	53.08	48.98	87.74	82.31	90.91	198.07	213.77	154.07	74.09	91.39	90.74	26.48	27.89	25.53	44.32	47.29	64.01
Mi04g19520.1	grey60	RecName: Full=Probable pectate lyase 5; EC=4.2.2.2; Flags: Precursor;	29.2	29.28	24.56	5.08	2.97	3.54	0.77	0.6	1.13	12.46	14.28	14.78	30.33	24.07	31.27	1.45	0.75	0.87	70.19	57.4	48.31	174.16	187.01	145.28
Mi10g16250.1	green	--	45.3	55.82	57.41	48.67	31.33	31.65	3.55	5.3	7.88	20.21	19.56	25.76	42.66	33.3	59.02	16.76	14.3	19.07	117.24	103.4	126.6	59.82	67.76	87.69
Mi10g15600.1	magenta	--	18.95	19.23	18.33	14.4	15.35	27.06	38.86	33.34	38.37	11.7	15.34	13.87	24.44	26.3	19.71	45.82	56.01	45.84	17.82	16.02	10.49	3.1	4.13	4.09
novel.2195	magenta	--	23.1951	27.277	32.1822	17.5598	21.884	25.6423	39.2637	36.1271	27.4758	7.89135	7.51954	9.44825	17.0382	17.8847	7.80474	53.4606	39.6871	35.2133	6.68387	9.22922	6.98399	1.51823	2.26233	4.69823
Mi01g22960.1	black	--	189.67	230.61	211.51	23.66	34.38	31.04	28.16	47.83	32.5	63.38	46.97	61.59	214.24	192	114.13	67.05	60.35	60.89	47.19	67.46	46.97	74.05	82.16	113.06
Mi12g02540.1	magenta	RecName: Full=Probable xyloglucan endotransglucosylase/hydrolase protein 23; Short=At-XTH23; Short=XTH-23; EC=2.4.1.207; Flags: Precursor;	73.74	95.32	87.11	45.27	63.96	59.49	69.28	65.35	74.19	58.96	61.9	65.21	66.64	74.19	41.64	141.98	142.91	133.11	22.88	24.43	22.08	7.49	5.91	11.02
Mi01g20210.1	black	RecName: Full=UDP-glycosyltransferase 71K2 {ECO:0000303|Ref.1}; EC=2.4.1.- {ECO:0000305}; AltName: Full=UDP-glucose:chalcone 2'-O-glucosyltransferase {ECO:0000305}; AltName: Full=UDP-glucose:flavonol 2'-O-glucosyltransferase {ECO:0000305};	31.79	32.26	35.09	3.9	4.2	4.19	7.93	7.59	8.26	16.49	18.47	19.03	51.34	52.9	56.79	8.68	13.42	14.41	12.14	12.44	12.36	23.88	25.09	28.47
Mi15g09700.1	black	--	15.51	19.81	24.26	3.91	2.95	5.98	15.41	16.22	15.12	10.57	9.14	12.89	38.03	50	41.9	9.79	7.11	8.46	10.98	11.63	6.56	5.21	5.54	3.23
novel.1778	grey	--	0.745357	0.680786	0.519366	0.75663	0.557842	0.387923	0.908152	1.31021	1.3518	0.89672	0.600165	0.731122	0.497089	0.831656	0.623788	1.42317	0.995211	2.03626	1.54359	0.281438	0.641104	1.16442	0.791644	1.17906
novel.1777	grey	--	0.749189	0.680786	0.519366	0.75663	0.557842	0.387923	0.874937	1.31021	1.35665	0.89672	0.600165	0.735996	0.497089	0.821898	0.589444	1.42317	1.01688	2.02473	1.54359	0.281438	0.641104	1.16442	0.791644	1.17906
Mi06g17110.1	black	RecName: Full=Purine permease 21 {ECO:0000303|PubMed:27701112}; Short=AtPUP21 {ECO:0000303|PubMed:27701112};	5.02	5.41	5.51	0.37	0.45	0.45	1.21	1.92	1.83	3.14	2.65	2.73	7.78	5.46	5.74	1.62	2.7	2.73	2.42	1.9	3	3.07	2.81	5.1
novel.1755	cyan	--	0.503537	0.956505	0.956333	5.3442	6.03879	3.95997	0.419679	0.359083	0.068813	0.105677	0.669901	0.172507	0.281974	0.211812	0.007609	1.23972	1.18651	1.78875	0.879068	0.477779	0.797129	0.735768	0.268292	0
Mi18g14070.1	lightgreen	RecName: Full=Chaperone protein dnaJ 11, chloroplastic; Short=AtDjC11; Short=AtJ11; Flags: Precursor;	17.24	14.4	18.39	18.53	18.42	16.76	12.43	14.19	14.93	41.14	40.02	57.12	11.28	11.48	23.33	34.58	52.7	38.7	33.12	37.62	41.86	17.54	20.96	41.22
Mi09g03430.1	lightgreen	RecName: Full=ATP synthase delta chain, chloroplastic; AltName: Full=F-ATPase delta chain; Flags: Precursor;	3.92	3.25	5.77	3.09	3.17	3.46	5.62	4.01	5	6.51	8.19	5.97	3.03	2.71	2.04	10.12	10.6	8.22	3.96	4.73	3.18	2.24	2.03	4.16
Mi04g19920.1	green	--	9	9.6	9.54	6.68	5.6	6.43	1.9	2.33	1.6	3.81	3.61	3.37	6.6	7.41	6.35	2.04	2.98	3.02	20.41	17.3	21.46	10.84	10.35	12.99
novel.459	magenta	--	0.050776	0.136657	0.103841	0.455012	0.37712	0.249691	0.54261	1.14258	0.361913	0.499025	0	0.123046	0.195877	0.412404	0.101621	0.984873	1.53641	1.22978	0	0.122262	0.226204	0	0	0.124688
Mi03g01210.1	magenta	RecName: Full=Ethylene-responsive transcription factor ERF061;	22.71	27.31	26.33	20.12	23.45	18.15	11.77	12.49	13.36	24.83	26.41	24.11	15.23	19.35	18.01	45.16	56.83	46.48	14.71	10.84	15.08	28.06	30.78	38.41
novel.1733	black	RecName: Full=EID1-like F-box protein 3;	10.802	11.0711	9.19463	13.2751	13.707	14.32	17.141	16.288	15.6571	16.188	18.8423	21.4368	5.78837	6.12209	7.72615	26.347	33.2022	31.1325	15.3545	13.6779	13.8101	21.8751	21.04	25.1096
novel.473	black	--	4.90838	4.09596	8.33416	0.040806	0.163754	0.110286	0.08853	0.195113	0.108433	1.28932	0.29831	0.272011	6.38415	6.10247	6.80691	1.27394	0.507632	0.916012	0.350575	0.495258	0.451104	0.247024	0.283437	1.02037
Mi13g03140.1	magenta	RecName: Full=Dehydration-responsive element-binding protein 1B {ECO:0000303|PubMed:9707537}; Short=Protein DREB1B {ECO:0000303|PubMed:9707537}; AltName: Full=C-repeat/dehydration-responsive element-binding factor 1 {ECO:0000303|PubMed:9023378}; Short=C-repeat-binding factor 1 {ECO:0000303|PubMed:9023378}; Short=CRT/DRE-binding factor 1 {ECO:0000303|PubMed:9023378};	3.34	4.01	3.62	2.44	3.08	5.1	6.6	6.68	5.82	3.3	3.19	4.51	1.9	1.54	0.29	10.28	11.46	10.75	0.81	1.16	0.25	0.16	0.07	0.09
Mi15g03970.1	black	RecName: Full=Ethylene-responsive transcription factor ERF110;	151.15	141.15	179.42	7.66	11.2	10.97	34.15	36.03	29.12	131.75	127.75	117.98	197.4	215.13	201.4	44.53	33.47	37.58	16.99	13.29	10.22	48.13	43.03	50.32
Mi17g03550.1	green	RecName: Full=Serine carboxypeptidase-like 18; EC=3.4.16.-; Flags: Precursor;	5.53	5.71	6.2	6.46	4.72	5.07	1.11	0.43	0.52	2.04	2.24	2.09	4.02	5.7	7.52	2.29	2.95	3.01	94.52	84.01	137.51	54.59	63.53	91.35
Mi14g06420.1	green	--	5.58	5.72	5.38	10.32	10.64	8.23	1.87	1.2	1.33	2.39	2.19	2.67	2.82	3.7	2.3	7.18	8.4	7.66	20.34	28.5	20.41	6.29	6.47	3.74
Mi11g13490.1	green	RecName: Full=Aspartyl protease AED3 {ECO:0000303|PubMed:24755512}; EC=3.4.23.- {ECO:0000305}; AltName: Full=Apoplastic EDS1-dependent protein 3 {ECO:0000303|PubMed:24755512}; Flags: Precursor;	95.28	86.3	92.93	123.47	125.74	110.53	12.46	9.38	12.3	44.89	47.83	46.85	35.14	35.67	44	50.57	62.25	57.69	207.28	187.81	172.2	121.41	125.5	144.17
Mi12g05890.1	yellow	RecName: Full=Probable S-adenosylmethionine carrier 2, chloroplastic; Flags: Precursor;	3.31	2.61	2.97	4.9	3.8	4.64	6.28	6.61	5.73	4.46	4.04	4.31	2.79	2.8	2.28	4.91	6.88	5.91	2.75	2.78	2	0.5	0.18	0.96
Mi16g12300.1	yellow	RecName: Full=Ankyrin repeat-containing protein At5g02620;	67.49	66.37	72.12	77.09	93.1	84.61	99.37	110.66	105.41	90.92	93.77	98.19	65.12	69.82	50.71	107.16	107.93	103.39	49.42	54.05	52.96	64.65	61.91	68.19
Mi09g11750.1	black	RecName: Full=Isoprene synthase, chloroplastic; Short=PaIspS; EC=4.2.3.27; Flags: Precursor;	18.13	20.88	28.08	1.89	1.12	1.2	0.91	0.86	0.79	8.94	8.72	5.97	33.42	48.56	25.92	0.91	0.75	0.54	10.5	9.76	10.78	16.78	15.76	15.28
Mi04g05060.1	green	RecName: Full=Chlorophyll a-b binding protein CP24 10A, chloroplastic; Short=CAB-10A; Short=LHCP; Flags: Precursor;	21.12	17.45	15.98	18.96	17.03	20.15	16.11	14.78	15.41	13.7	11.39	17.03	19.53	13.94	18.41	18.77	20	20.05	78.9	86.36	76.11	64.15	75.27	80.55
Mi00g13600.1	green	RecName: Full=ADP-ribosylation factor 1;	9.21	7.7	9.92	14.3	12.42	13.46	9.87	8.29	9.4	16.61	12.92	9.33	5.64	7.4	5.02	12.19	6.7	9.77	27.79	29.04	26.29	17.54	13.85	9.46
Mi17g02280.1	grey60	RecName: Full=Protein ECERIFERUM 3; AltName: Full=Protein FACELESS POLLEN 1; AltName: Full=Protein WAX2; AltName: Full=Protein YORE-YORE;	3.91	2.71	3.62	1.69	1.58	2.41	1.96	1.79	2.07	3.13	3.17	3.58	4.07	4.53	4.76	1.75	2.01	2.48	5.79	4.71	6.16	17.91	25.16	16.26
Mi11g08260.1	green	RecName: Full=Aspartyl protease AED3 {ECO:0000303|PubMed:24755512}; EC=3.4.23.- {ECO:0000305}; AltName: Full=Apoplastic EDS1-dependent protein 3 {ECO:0000303|PubMed:24755512}; Flags: Precursor;	75.8	73.3	72.29	54.41	51.64	54.05	18.32	12.85	16.22	76.66	69.22	75.13	58.85	58.51	61.58	57.04	59.11	54.98	235.53	224.47	221.43	233.88	222.86	241.98
Mi04g18440.1	green	RecName: Full=Protein BIG GRAIN 1-like E {ECO:0000305};	7.23	6.55	4.87	6.13	7.02	6.78	4.4	3.77	4.53	3.56	3.25	4.08	6.91	4.07	4.52	4.89	5.67	4.8	13.15	13.27	16.95	6.68	7.29	9.33
Mi10g08450.1	green	RecName: Full=Transcription factor bHLH51; AltName: Full=Basic helix-loop-helix protein 51; Short=AtbHLH51; Short=bHLH 51; AltName: Full=Transcription factor EN 57; AltName: Full=bHLH transcription factor bHLH051;	10.82	8.66	8.21	3.31	1.99	2.02	1.2	1.27	1.92	8.44	8.55	9.04	8.9	11.75	11.67	2.12	3.05	2.57	15.13	18.8	16.24	4.31	4.24	5.17
Mi01g19020.1	green	RecName: Full=Nuclear transcription factor Y subunit A-2; Short=AtNF-YA-2; AltName: Full=Transcriptional activator HAP2B;	18.1	18.49	16.83	18.94	19.46	18.22	19.38	22.3	23.81	35.68	30.51	34.78	22.62	25.46	21.23	21.62	23.98	23.79	10.29	12.12	11.69	7.11	8.36	7.33
Mi12g06920.1	green	RecName: Full=Photosystem I chlorophyll a/b-binding protein 6, chloroplastic {ECO:0000303|PubMed:10366881}; AltName: Full=LHCI type III LHCA6 {ECO:0000305}; Flags: Precursor;	0.18	0.53	0.44	0.33	0.22	0.3	0.72	0.73	0.51	0.31	0.35	0.15	0.37	1.03	0.3	0.22	0.78	0.27	3.26	2.08	3.56	1.48	3.58	1.67
Mi04g07350.1	green	RecName: Full=DNA replication licensing factor MCM4; EC=3.6.4.12; AltName: Full=Minichromosome maintenance protein 4; Short=AtMCM4;	10.98	9.71	8.42	10.1	8.97	8.98	5.05	4.33	5.27	4.77	4.97	5.5	6.73	6.53	8.19	6.04	5.99	6.81	22.09	16.44	22.94	16.57	15.03	10.22
Mi18g05770.1	green	RecName: Full=Mitogen-activated protein kinase kinase kinase 3 {ECO:0000303|PubMed:12119167}; Short=MAP kinase kinase kinase 3 {ECO:0000303|PubMed:12119167}; EC=2.7.11.25 {ECO:0000250|UniProtKB:P53778, ECO:0000255|PROSITE-ProRule:PRU00159}; AltName: Full=MAP3K beta 3 protein kinase {ECO:0000303|PubMed:10095117}; Short=MAP3K beta 3 {ECO:0000303|PubMed:10095117}; AltName: Full=MAPK/ERK kinase kinas…	4.03	3.39	4.26	5.95	5.38	5.17	6.51	4.94	6.37	6.91	6.93	4.55	3.6	3.32	4.96	3.76	3.57	4.24	18.4	12.71	17.92	13.79	11.02	9.36
Mi15g07130.1	grey60	RecName: Full=Probable RNA-binding protein ARP1; AltName: Full=ABA-regulated RNA-binding protein 1 {ECO:0000303|PubMed:23040517};	0.89	0.26	0.43	1.18	0.22	0.88	0.35	0.65	0.36	0.07	0.34	0.36	0.48	0.5	1.37	0.07	0.95	0.13	5.91	5.96	5.83	7.67	12.68	13.24
Mi15g06230.1	green	RecName: Full=Flavonol synthase/flavanone 3-hydroxylase; EC=1.14.11.23 {ECO:0000250|UniProtKB:Q7XZQ6}; EC=1.14.11.9 {ECO:0000250|UniProtKB:Q7XZQ6}; AltName: Full=CitFLS; Short=FLS;	7.4	6.76	5.67	5.6	3.39	5.2	1.64	2.13	1.09	1.5	1.5	0.52	5.07	4.89	4.1	3.13	4.61	4.44	11.49	8.96	11.22	9.98	13.38	12.45
Mi11g09280.1	green	RecName: Full=Probable leucine-rich repeat receptor-like protein kinase IMK3; EC=2.7.11.1; AltName: Full=Protein INFLORESCENCE MERISTEM RECEPTOR-LIKE KINASE 3; AltName: Full=Protein MERISTEMATIC RECEPTOR-LIKE KINASE; Flags: Precursor;	1.03	0.92	1.19	1.09	0.9	0.75	0.08	0.02	0.14	0.41	0.67	0.28	1.07	0.48	1.3	0.53	0.35	0.51	6.61	4.62	6.84	3.71	3.67	2.73
Mi18g05410.1	green	--	12.43	12.16	12.43	17.49	14.67	15.57	7.82	13.99	13.21	11.51	13.38	17.46	12.62	10.33	13.25	13.15	15.07	14.45	39.1	44.62	38.16	37.5	43.97	64.53
Mi06g14500.1	yellow	--	90.84	88.21	87.26	124.44	114.6	127.15	154.41	166.25	136.66	56.09	48.09	66.49	77.42	72.95	73.22	119.41	136.81	119.87	61.97	82.62	63.73	33.09	34.84	39.48
Mi12g09220.1	green	RecName: Full=Chloroplast processing peptidase; EC=3.4.21.89; AltName: Full=Signal peptidase I-3; Flags: Precursor;	19.2	20.47	19.95	19.24	20.33	20.15	15.46	17.42	13.08	19.29	22.3	25.26	19.79	18.72	20.63	14.82	14.8	15.61	38.16	37.46	36.67	38.03	41.47	47.93
Mi18g06790.1	grey60	RecName: Full=Probable RNA-binding protein ARP1; AltName: Full=ABA-regulated RNA-binding protein 1 {ECO:0000303|PubMed:23040517};	0.1	0.41	0.65	1.81	1.4	1.03	0.05	0	0	0.13	0.05	0.32	0.37	0.5	0.37	0.25	0.56	0.94	5.53	4.96	4.22	5.17	6.41	4.53
Mi18g02100.1	grey60	RecName: Full=TMV resistance protein N;	2.7	2.33	2.75	1.64	2.08	2.43	2.26	1.45	1.81	2.38	1.67	1.75	2.64	2.15	2.18	1.89	1.62	2.16	1.17	0.86	0.89	0.44	0.68	1.16
Mi06g05940.1	green	RecName: Full=Oxygen-evolving enhancer protein 3, chloroplastic; Short=OEE3; AltName: Full=16 kDa subunit of oxygen evolving system of photosystem II; AltName: Full=OEC 16 kDa subunit; Flags: Precursor;	42.64	41.86	31.95	30.13	20.99	27.14	77.83	90.47	77.47	78.09	75.96	83.11	44.54	44.78	54.22	23.7	21.85	25.36	219.68	209.25	263.75	241.19	264.38	317.98
Mi07g15450.1	yellow	RecName: Full=Pistil-specific extensin-like protein; Short=PELP; Flags: Precursor;	42.96	29.03	53.56	9.96	15.12	10.37	2.96	0.88	2.62	9	8.28	8.34	30.85	29.69	34.81	9.62	7.06	7.61	31.55	19.03	42.22	55.67	37.46	44.91
Mi15g10190.1	green	RecName: Full=Protein DETOXIFICATION 33 {ECO:0000303|PubMed:11739388}; Short=AtDTX33 {ECO:0000303|PubMed:11739388}; AltName: Full=Multidrug and toxic compound extrusion protein 33 {ECO:0000305}; Short=MATE protein 33 {ECO:0000305};	18.59	17.21	17.5	14.89	11.96	12.99	8.6	8.89	8.36	12.24	13.45	13.64	16.54	16.04	25.06	10.1	11.8	11.92	140.49	148.4	149.46	104.9	123.48	133.23
Mi09g17000.1	grey60	RecName: Full=Protein ALTERED XYLOGLUCAN 4-like; AltName: Full=Protein trichome birefringence-like 22;	13.06	14.91	16.28	14.81	16.84	11.72	14.42	15.66	16.99	13.32	12.1	14.28	12.69	12.68	10.77	18.78	19.59	16.5	9.33	9.52	7.14	4.51	4.2	5.36
Mi14g10510.1	grey60	--	5.02	4.46	6.14	4.02	3.82	5.7	7.1	10.24	10.52	7.2	6.5	4.8	4.87	7.11	6.04	6.38	6.72	5.15	3.53	4.11	2.67	2.18	1.81	2.58
Mi12g14570.1	magenta	RecName: Full=U11/U12 small nuclear ribonucleoprotein 25 kDa protein; Short=U11/U12 snRNP 25 kDa protein; Short=U11/U12-25K;	18.38	20.1	19.78	19.36	24.4	25.67	26.63	26.76	28.28	17.22	14.15	17.59	14.08	16.47	11.56	26.61	22.75	25.67	15.24	16.02	13.01	12.2	13.99	13.54
Mi13g03300.1	grey60	--	2.39	2.91	2.49	4.15	3.41	4.38	3.86	2.57	4.48	3.32	3.03	3.4	1.82	1.89	1.99	3.46	3.02	4.13	10.93	5.71	8.92	9.54	8.24	6.94
Mi14g00680.1	grey60	RecName: Full=2-alkenal reductase (NADP(+)-dependent); EC=1.3.1.102 {ECO:0000269|PubMed:17945329, ECO:0000269|Ref.3, ECO:0000269|Ref.4}; AltName: Full=Alkenal double bound reductase; AltName: Full=Allylic alcohol dehydrogenase 1 {ECO:0000303|PubMed:11117876}; Short=allyl-ADH1 {ECO:0000303|PubMed:11117876}; AltName: Full=Flavin-free double bond reductase {ECO:0000303|Ref.4}; Short=NtDBR; AltName: …	0.36	0.5	0.42	0.58	0	0.39	0.58	0.1	0.17	0.8	0.61	1.27	0.92	0.24	1.6	0.49	0.24	0.4	3.41	2.34	2.52	9.9	10.21	11.74
Mi02g02130.1	green	RecName: Full=Sugar transporter ERD6-like 5;	2.99	2.71	2.97	2.41	3.99	3.68	1.54	1.89	2.34	2.14	1.91	3.32	2.11	2.82	3.17	3.35	2.94	2.15	8.19	8.81	9.17	6.4	6.34	9.09
Mi08g10550.1	green	RecName: Full=Gibberellin 2-beta-dioxygenase 8; EC=1.14.11.13; AltName: Full=GA 2-oxidase 8; AltName: Full=Gibberellin 2-beta-hydroxylase 8; AltName: Full=Gibberellin 2-oxidase 8;	0.91	0.26	0.45	0.52	0.87	0.53	0.38	0.57	0.46	0.48	0.18	0.81	0.19	0.2	0.14	0.63	0.51	0.74	9.79	10.36	10.69	3.22	2.78	2.92
Mi00g09260.1	green	--	20.06	17.52	21.09	36.01	30.84	31.76	4.38	4.6	6.37	12.36	15.29	14.07	7.18	5.57	3.75	14.01	18.55	16.11	44.34	50.1	48.04	21.7	26.8	42.71
Mi02g20490.1	lightcyan	RecName: Full=Putative 4-hydroxy-4-methyl-2-oxoglutarate aldolase 2; Short=HMG aldolase 2; EC=4.1.3.17; AltName: Full=Oxaloacetate decarboxylase; Short=OAA decarboxylase; EC=4.1.1.3; AltName: Full=Regulator of ribonuclease activity homolog 2; AltName: Full=RraA-like protein 2;	153.41	138.15	144.02	162.01	166.98	154.37	116.23	119.51	97.09	57.8	51.14	76.08	123.51	129.77	104.37	131.93	139.48	112.87	51.8	79.49	47.16	20.89	20.84	29.69
Mi14g07320.1	green	RecName: Full=Protein TPX2; Short=AtTPX2; AltName: Full=Targeting protein for XKLP2;	6.36	6.06	4.92	5.31	4.56	4.58	1.21	1.69	1.18	2.51	2.29	1.83	5.11	5.29	7.44	2.44	2.39	2.42	18.32	13.02	14.51	12.2	12.08	9.09
Mi03g02060.1	yellow	--	7.83	5.8	6.33	12.76	10.82	11.19	14.05	13.67	11.23	6.16	4.29	6.25	6.44	6.9	4.26	11.01	15.51	12.36	5.48	6.34	4.66	4.74	6.22	4.69
Mi00g07340.1	grey60	RecName: Full=Potassium channel AKT1; Short=OsAKT1;	1.63	2.52	2.59	0.47	0.38	0.68	0.79	0.68	0.5	1.53	2.22	1.98	3.28	3.45	3.76	0.46	0.78	0.89	3.88	3.31	3.37	6.78	6.81	6.27
Mi02g09250.1	green	RecName: Full=Protein STRUBBELIG-RECEPTOR FAMILY 5; AltName: Full=Leucine-rich repeat receptor kinase-like protein SRF5; Flags: Precursor;	0.52	0.64	0.23	0.47	0.41	0.5	0.4	0.37	0.3	0.62	0.49	0.35	0.5	0.48	0.77	0.38	0.5	0.37	1.66	0.55	1.22	0.92	0.61	1.01
Mi16g06040.1	black	RecName: Full=Cold-responsive protein kinase 1 {ECO:0000303|PubMed:28344081}; EC=2.7.11.1 {ECO:0000255|PROSITE-ProRule:PRU00159, ECO:0000269|PubMed:28344081};	13.38	15	14.52	6.26	5.68	7.61	7.08	7.37	5.54	5.76	7.08	7.82	14.34	12.5	14.25	6.52	8.11	9.69	3.84	3.77	3.39	5.45	6.56	7.04
Mi19g09920.1	green	RecName: Full=Peptide methionine sulfoxide reductase A5; Short=AtMSRA5; EC=1.8.4.11; AltName: Full=Peptide-methionine (S)-S-oxide reductase; Short=Peptide Met(O) reductase; AltName: Full=Protein-methionine-S-oxide reductase; Flags: Precursor;	4.4	4.86	4.37	4.69	3.71	3.93	2.08	2.23	2.4	3.3	3.78	3.96	3.15	4.33	2.82	4.13	2.38	2.98	6.65	8.76	7.29	3.6	5.93	7.57
novel.1570	yellow	--	0.562169	0.644527	0.570591	0.985172	0.65196	0.724566	1.67962	1.36435	1.41077	1.05816	0.956892	1.02733	0.789479	0.416599	0.351003	1.143	0.721597	1.0345	0.505376	0.636765	0.553768	0.108226	0.084678	0
chrM_496.5_1801	green	RecName: Full=Cytochrome c oxidase subunit 1; EC=1.9.3.1; AltName: Full=Cytochrome c oxidase polypeptide I;	4.01	3.46	5.28	3.99	6.53	8.02	11.49	8.58	11.71	7.63	8.52	7.27	9.71	5.78	5.39	6.47	6.22	7.59	2.03	2.56	2.92	1.8	1.25	0.86
Mi02g18690.1	magenta	RecName: Full=Probable disease resistance protein At1g61190;	2	1.81	1.92	2	1.36	1.23	0.95	1.45	1.51	1.26	0.84	1.61	1.66	2.13	0.93	2.45	2.31	2.77	0.63	0.49	0.23	0.44	0.89	0.55
Mi11g09530.1	green	RecName: Full=Phosphoglucan phosphatase LSF2, chloroplastic; EC=3.1.3.- {ECO:0000269|PubMed:22100529, ECO:0000269|PubMed:23832589, ECO:0000269|PubMed:26231210}; AltName: Full=Phosphoglucan phosphatase like sex Four2 {ECO:0000303|PubMed:22100529, ECO:0000303|PubMed:23832589}; AltName: Full=Protein LIKE SEX4 2 {ECO:0000303|PubMed:23832589}; Flags: Precursor;	4.48	5.55	5.11	3.86	3.89	4.36	5.08	6.17	4.9	3.69	3.12	5.39	4.24	3.34	4.56	3.52	3.77	4.49	15.05	12.75	14.88	10.28	13.23	14.5
novel.1576	green	RecName: Full=RNA-directed DNA polymerase homolog; EC=2.7.7.48; AltName: Full=Reverse transcriptase homolog;	0.561582	0.144402	0.840703	0.674357	0.698726	0.950055	1.42963	0.888871	0.985498	1.36098	1.54972	0.894634	0.840959	0.864626	0.846893	1.57308	0.737603	1.13173	0.604673	0.496366	0.438687	0.604442	0.310181	0.107719
Mi07g10980.1	green	--	7.74	8.46	9.75	9.85	5.84	8.06	1.28	1.23	0.84	3.04	3.37	2.73	6.25	6.4	7.79	3	4.41	3.35	26.34	25.24	28.53	12.39	11.01	11.51
novel.1573	lightgreen	--	0.196311	0.130312	0.330479	0	0	0.079748	0.502046	0.480767	0.297002	0.956167	0.915259	0	0	0.257019	0.17674	0.803952	1.17406	0.730114	0.049486	0.252788	0.065898	0	0	0
Mi01g17740.1	lightcyan	RecName: Full=Calcium-transporting ATPase 2, plasma membrane-type; EC=3.6.3.8; AltName: Full=Ca(2+)-ATPase isoform 2;	27.75	29.34	32.52	15.91	15.76	12.12	15.76	15.09	18.4	7.7	5.84	15.83	23.64	37.62	12.86	30.97	21.01	17.75	5.08	6.52	6.46	5.89	7.63	12.79
Mi17g07000.1	green	RecName: Full=Probable polyamine oxidase 5; Short=AtPAO5; EC=1.5.3.-;	2.78	2.48	2.3	2.32	2.62	3.28	1.53	1.38	0.85	1.66	3.06	3.83	2.95	3.31	4.83	0.94	2.25	1.94	6.64	6.72	6.64	3.98	3.73	3.4
Mi18g10520.1	green	RecName: Full=Protein DETOXIFICATION 33 {ECO:0000303|PubMed:11739388}; Short=AtDTX33 {ECO:0000303|PubMed:11739388}; AltName: Full=Multidrug and toxic compound extrusion protein 33 {ECO:0000305}; Short=MATE protein 33 {ECO:0000305};	3.03	2.96	2.15	4.01	2.04	3.78	0.35	0.39	0.2	0.85	1.27	0.43	2.31	1.64	3.37	2.09	2.45	1.4	40.99	42.01	44.29	32.17	36.7	49.4
Mi08g01110.1	black	RecName: Full=Hevamine-A; Includes: RecName: Full=Chitinase; EC=3.2.1.14; Includes: RecName: Full=Lysozyme; EC=3.2.1.17; Flags: Precursor;	116.05	104.13	110.8	55.67	69.53	43.35	17.84	14.12	12.18	62.27	57.84	70.14	191.77	135.56	169.53	65.42	64.41	82.87	38.89	43.6	36.21	63.87	95.08	61.21
Mi03g16460.1	green	RecName: Full=Pentatricopeptide repeat-containing protein At1g74630;	0.32	0.59	0.51	0.62	0.68	0.84	0.89	0.67	0.62	1.2	1.26	1.22	0.3	0.6	0.64	0.7	0.47	0.57	2.44	2.28	2.27	2.06	1.97	2.23
Mi17g09530.1	green	RecName: Full=Transcription factor MYB82; AltName: Full=Myb-related protein 82; Short=AtMYB82;	1.71	2.04	2.21	4.48	2.82	3.12	0.88	1.27	1.41	1.38	0.39	1.42	0.69	0.87	0.55	2.71	3.36	1.83	7.22	7.9	5.58	3.03	2.39	2.31
Mi19g10820.1	lightcyan	RecName: Full=Thaumatin-like protein 1 {ECO:0000303|PubMed:15988566}; Short=AtTLP1 {ECO:0000303|PubMed:15988566}; Flags: Precursor;	29.83	26.44	32.13	18.64	27.83	17.83	14.18	11.34	12.78	27.06	25.47	23.31	34.22	30.84	40.57	24.5	25.33	20.42	6.74	5.76	5.81	6.22	9.1	7.67
Mi03g19770.1	grey60	RecName: Full=Probable calcium-binding protein CML23; AltName: Full=Calmodulin-like protein 23;	4.1	2.26	3.97	1.1	0.9	0.57	2.3	2.76	3.28	1.53	2.23	3.86	2.26	3.17	4.96	2.24	0.89	1.97	9.09	6.4	7.38	32.72	36.77	36.1
Mi06g05700.1	green	RecName: Full=Transcription factor TCP2 {ECO:0000303|PubMed:10363373}; AltName: Full=Protein TEOSINTE BRANCHED 1 {ECO:0000303|PubMed:17307924}; AltName: Full=Protein TEOSINTE-LIKE1, CYCLOIDEA, and PROLIFERATING CELL FACTOR 2 {ECO:0000303|PubMed:10363373};	0.62	0.69	0.61	0.94	0.88	1.19	0.62	1.06	1.3	0.83	1.16	1.6	0.66	1.03	0.63	0.75	0.74	0.92	2.99	2.89	2.47	2.72	2.32	1.9
Mi02g15510.1	green	RecName: Full=Aluminum-activated malate transporter 2; Short=AtALMT2;	0.03	0.04	0.17	0.03	0.32	0	0.06	0	0.04	0.04	0.06	0.12	0.03	0	0.03	0.12	0	0.04	1.35	1.91	2.02	0.68	0.63	1.1
Mi04g00600.1	grey60	RecName: Full=LEAF RUST 10 DISEASE-RESISTANCE LOCUS RECEPTOR-LIKE PROTEIN KINASE-like 1.1 {ECO:0000303|PubMed:12805585}; EC=2.7.11.1; AltName: Full=Probable receptor-like serine/threonine-protein kinase LRK10L-1.1 {ECO:0000305}; Flags: Precursor;	5.37	6.3	6.03	2.68	2.32	2.98	8.27	8.72	8.49	8.79	8.03	8.9	10.47	8.53	5.2	6.91	7.2	5.33	3.91	2.94	4.35	12.86	10.72	13.84
Mi17g02770.1	lightcyan	RecName: Full=Zinc finger protein CONSTANS-LIKE 5;	41.31	43.61	46.65	22.86	28.86	21.91	29.34	34.26	29.65	14.34	12.78	14.61	40.98	48.52	44.78	20.72	24.17	16.01	9.18	8.58	8.31	5.1	5.23	5.91
Mi19g07870.1	green	RecName: Full=Protein RALF-like 34; Flags: Precursor;	7.87	9.22	7.19	5.85	3.18	3.53	2.24	1.44	1.74	3.46	3.31	1.89	5.06	4.43	6.84	3.3	2.16	1.33	49.09	43.48	43.47	40.17	55.17	70.96
novel.1549	green	RecName: Full=E3 ubiquitin-protein ligase RHA1B {ECO:0000305}; EC=2.3.2.27; AltName: Full=RING-H2 finger A1b {ECO:0000303|PubMed:9781696}; AltName: Full=RING-H2 zinc finger protein RHA1b {ECO:0000305}; AltName: Full=RING-type E3 ubiquitin transferase RHA1B {ECO:0000305};	0.188116	0.474981	0.055619	0.390935	0.249041	0.132182	0	0	0.064981	0.26798	0.102251	0.260989	0.740275	0.56995	0.195069	0.510459	0.512395	0.148657	2.20479	2.3726	1.50206	1.06585	1.66711	1.09095
Mi03g04600.1	yellow	RecName: Full=Cysteine-rich receptor-like protein kinase 1 {ECO:0000305}; Short=Cysteine-rich RLK1 {ECO:0000303|PubMed:11402176}; EC=2.7.11.1; AltName: Full=Receptor-like kinase in flowers 2 {ECO:0000303|PubMed:9687063}; Flags: Precursor;	2.67	2.33	2.93	0.68	0.91	0.96	0.82	0.48	0.59	4.87	3.11	3.14	3.92	4.31	3.49	0.88	0.91	0.92	2.34	2.95	2.17	4.79	4.76	5.8
Mi13g00870.1	green	--	1.11	1.05	1.23	1.37	1.25	0.58	0	0.09	0	0.6	0.23	0.19	1.04	1.26	1.51	0.38	0.25	0.35	6.21	4.56	3.85	1.31	2.45	2.37
Mi07g09070.1	grey60	RecName: Full=NAC transcription factor 47 {ECO:0000305}; AltName: Full=NAC domain-containing protein 47 {ECO:0000305}; Short=ANAC047 {ECO:0000305}; AltName: Full=Protein SPEEDY HYPONASTIC GROWTH {ECO:0000303|PubMed:24363315};	2.24	1.83	3.26	1.43	1.31	1.82	2.53	3.49	2.61	10.64	14.93	12.69	6.07	5.05	7.89	2.21	1.87	3	12.02	11.07	12.39	32.25	29.14	26.41
Mi03g17000.1	yellow	--	39.56	44.71	37.12	147.56	126.32	134.81	210.33	272.37	163.89	66.26	51.14	69.19	51.15	53.68	40.84	175.93	185.99	157.37	89.76	131.7	79.66	15.83	17.96	17.69
Mi06g18950.1	green	--	6.99	6.12	7.37	17.82	19.91	18.17	15.89	18.22	17.23	12.03	8.27	10.68	2.91	4.59	2.45	8.92	18.94	16.67	49.24	58.11	64.87	10.07	15.8	25.5
Mi09g09950.1	lightcyan	RecName: Full=Heavy metal-associated isoprenylated plant protein 16 {ECO:0000303|PubMed:21072340, ECO:0000303|PubMed:23368984}; Short=AtHIP16 {ECO:0000303|PubMed:21072340, ECO:0000303|PubMed:23368984}; AltName: Full=Farnesylated protein 4 {ECO:0000303|PubMed:8837031}; Short=AtFP4 {ECO:0000303|PubMed:8837031}; Flags: Precursor;	235.33	256.45	249.38	39.55	28.2	46.53	67.13	69.81	58.7	103.19	83.2	106.15	212.79	228.88	97.46	181.59	165.82	184.25	28.28	35.02	23.39	52.46	53.43	50.89
Mi03g03210.1	green	--	5.44	5.21	4.57	6.9	6.79	6.11	6.4	7.53	6.5	6.55	6.27	6.92	7.34	4.67	6.03	5.38	6.74	6.76	29.49	27.07	20.89	20.19	19.45	19.08
Mi04g12460.1	green	RecName: Full=Serine carboxypeptidase-like 18; EC=3.4.16.-; Flags: Precursor;	20.77	20.68	18.3	15.84	10.37	14.21	4.8	5.5	5.27	7.23	4.93	6.29	16.3	14.81	12.49	11.37	11.08	10.66	26.37	27.94	29.61	12.55	14.15	18.58
novel.1552	green	--	2.27822	2.03126	1.46233	1.51269	1.00236	1.61573	0.153984	0.377388	0.285483	1.46908	0.206209	0.982627	1.45671	1.68466	1.40198	0.864264	0.301384	0.856255	5.1088	5.45361	2.36487	2.09401	2.68368	1.81353
novel.1558	lightcyan	--	104.561	122.041	118.215	36.6638	35.6941	32.4152	39.9537	42.8727	32.7924	44.6429	35.6767	47.7889	126.843	115.106	73.3875	75.8277	74.1575	75.8466	10.0433	13.3133	14.248	17.7056	15.4012	23.6316
Mi20g03180.1	grey60	RecName: Full=E2F transcription factor-like E2FE; AltName: Full=DP-E2F-like protein 1; AltName: Full=E2F-like repressor E2L3;	1.23	0.95	1.11	1.42	0.95	0.91	0.77	1.4	0.9	1.04	1.06	0.9	0.75	0.61	0.87	0.99	0.79	0.5	2.86	2.57	2.51	2.82	3.35	2.57
Mi02g17430.1	grey60	--	0.73	1.5	2.28	1.61	1.01	2.89	1.44	1.94	1.65	1.64	1.05	1.02	1.05	0.83	1	2.07	1.45	2.03	0.94	1.02	0.59	0.46	0.3	0.46
Mi04g19340.1	lightcyan	RecName: Full=Phosphate transporter PHO1 homolog 3; AltName: Full=Protein PHO1 homolog 3; Short=AtPHO1;H3;	3.57	3.39	4.23	1.08	1.86	1.32	3.64	4	3.26	2.23	1.8	1.83	5.39	4.36	3.09	4.43	2.62	3.93	1.38	1.7	1.48	3.02	3.54	2.64
novel.1559	magenta	--	32.9603	38.8495	43.6412	7.6474	7.011	9.94863	8.56015	9.06523	9.10673	15.7718	12.3684	18.9432	34.6059	38.8791	20.2691	46.9186	39.7099	40.7617	3.48951	6.85608	3.1573	1.90392	3.35247	2.61908
Mi10g07800.1	grey60	RecName: Full=Expansin-A8; Short=AtEXPA8; AltName: Full=Alpha-expansin-8; Short=At-EXP8; Short=AtEx8; AltName: Full=Ath-ExpAlpha-1.11; Flags: Precursor;	0.37	0.48	0.32	0.17	0.23	0.08	0	0	0.08	0.31	0.12	0.3	1.19	1.45	0.5	0.22	0.07	0.14	2.51	2.9	1.97	13.1	12.37	10.5
Mi06g17160.1	green	RecName: Full=Putative disease resistance protein RGA3; AltName: Full=Blight resistance protein B149; AltName: Full=RGA1-blb;	7.31	8.9	11.65	6.75	5.2	8.54	9.71	6.9	7.95	7.31	5.18	6.6	8.14	9.63	4.43	11.2	6.86	8.14	3.81	3.86	2.85	6.84	4.03	2.05
Mi05g17470.1	grey60	RecName: Full=Probable pectinesterase/pectinesterase inhibitor 7; Includes: RecName: Full=Pectinesterase inhibitor 7; AltName: Full=Pectin methylesterase inhibitor 7; Includes: RecName: Full=Pectinesterase 7; Short=PE 7; EC=3.1.1.11; AltName: Full=Pectin methylesterase 1; Short=AtPME1; AltName: Full=Pectin methylesterase 7; Flags: Precursor;	1.99	2.2	2.21	0.13	0.07	0	0.33	0.34	0.75	1.73	1.53	1.13	3.79	3.87	2.25	0.71	0.27	0.22	4.71	3.71	6.98	11.58	13.72	10.82
Mi16g00800.1	green	RecName: Full=Probable L-type lectin-domain containing receptor kinase S.7 {ECO:0000303|PubMed:19773388}; Short=LecRK-S.7 {ECO:0000303|PubMed:19773388}; EC=2.7.11.1 {ECO:0000255|PROSITE-ProRule:PRU00159}; Flags: Precursor;	0.58	0.67	0.39	0.59	0.34	0.35	0.09	0.23	0.11	0.27	0.36	0.2	0.31	0.32	0.56	0.28	0.17	0.21	1.26	1.29	1.93	0.75	0.88	0.5
Mi19g09030.1	green	RecName: Full=Homeobox-leucine zipper protein ATHB-21; AltName: Full=HD-ZIP protein ATHB-21; AltName: Full=Homeodomain transcription factor ATHB-21;	0	0	0	0	0	0	0	0	0	0.18	0	0	0	0	0	0	0	0	1.31	2.5	2.39	1.45	1.06	0.73
novel.2054	yellow	--	7.00982	6.65157	7.64176	3.73113	4.80877	6.63278	14.6913	16.3836	15.5528	7.12657	5.91901	5.83543	8.34515	11.2566	4.83376	16.2039	10.8212	11.4412	2.83366	3.36425	3.55335	2.89173	2.8389	3.31552
Mi02g08230.1	green	RecName: Full=WUSCHEL-related homeobox 3; AltName: Full=Protein PRESSED FLOWER;	0.36	1.02	0.3	1.04	1.12	0.7	0.14	0.47	0.69	0.72	0.89	0.69	0.5	0.45	0.57	1.2	0.76	0.71	5.11	3.15	5	4.58	3.38	3.03
Mi02g06340.1	yellow	RecName: Full=BTB/POZ domain-containing protein At3g44820;	5.22	6.89	6.69	6.57	7.54	7.32	10.52	8.19	10.34	7.06	6.51	5.4	5.97	6.26	2.84	10.53	8.32	7.44	4	4.98	3.73	4.5	5.09	4.05
Mi08g02490.1	magenta	RecName: Full=Heat stress transcription factor B-2a; Short=AtHsfB2a; AltName: Full=AtHsf-22; AltName: Full=Heat shock factor protein 6; Short=HSF 6; AltName: Full=Heat shock transcription factor 6; Short=HSTF 6;	87.73	99.92	93.07	44.9	32	53.79	63.88	82.78	65.68	82.55	78.1	83.12	93.08	99.79	81.93	101.62	116.44	109.59	36.86	37.64	41.02	57.14	57.4	79.93
Mi04g00110.1	green	RecName: Full=High mobility group B protein 7; AltName: Full=Nucleosome/chromatin assembly factor group D 07; Short=Nucleosome/chromatin assembly factor group D 7; AltName: Full=Protein NUCLEAR FUSION DEFECTIVE 7 {ECO:0000303|PubMed:16698901};	2.86	3.79	2.6	2.01	2.17	2.56	0.21	1.8	1.48	0.63	1.16	1.57	1.88	1.06	0.86	0.43	1.07	0.8	5.22	4.48	1.86	0.48	1.18	0.81
Mi17g07240.1	green	RecName: Full=Probable caffeoyl-CoA O-methyltransferase At4g26220; EC=2.1.1.104; AltName: Full=Trans-caffeoyl-CoA 3-O-methyltransferase; Short=CCoAMT; Short=CCoAOMT;	38.75	48.94	42.15	48.43	41.11	49.25	30.23	40.04	38.24	55.58	49.1	43.6	57.61	57.53	39.09	47.01	33.33	38.39	17.37	15.98	15.62	14.07	13.82	14.33
Mi01g08540.1	green	RecName: Full=Probable NAD(P)H dehydrogenase (quinone) FQR1-like 2 {ECO:0000305}; EC=1.6.5.2 {ECO:0000250|UniProtKB:Q9LSQ5};	3.99	4.33	4	3.24	2.25	2.28	4.01	4.76	3.55	6.11	4.98	7.38	3.38	5.22	4.94	3.42	3.8	3.33	2.56	2.01	1.29	1.58	1.59	0.71
Mi03g15680.1	grey60	RecName: Full=Growth-regulating factor 10; Short=OsGRF10; AltName: Full=Transcription activator GRF10;	12.3	13.42	11.72	6.32	5.15	5.68	7.67	8.42	9.07	20.69	22.91	24.28	15.37	15.79	10.68	11.52	14.93	11.58	35.97	32.54	34.23	48.19	63.41	73.31
novel.2056	grey60	--	1.55047	1.71089	2.73032	2.31222	1.84825	2.18754	1.73791	1.89998	3.25868	2.44125	1.38721	2.33157	2.11606	2.77238	2.50195	1.89341	1.00886	2.61744	4.93975	4.05566	6.88975	5.7355	4.43105	15.4263
Mi05g02210.1	green	RecName: Full=NAD(P)H-quinone oxidoreductase subunit L, chloroplastic; EC=1.6.5.- {ECO:0000305}; AltName: Full=NAD(P)H dehydrogenase subunit L {ECO:0000303|PubMed:21785130}; Short=NDH subunit L {ECO:0000305}; Short=NDH-L {ECO:0000305}; AltName: Full=NADH-plastoquinone oxidoreductase subunit L {ECO:0000305}; AltName: Full=Protein CHLORORESPIRATORY REDUCTION 23 {ECO:0000303|PubMed:18388109}; Flags:…	0.81	1.34	0.42	1.39	1.18	1.49	0.96	2.12	1.86	0.51	1.08	0.69	1.06	1.2	0.41	1.16	1.21	1.17	6.97	6.74	6.12	3.94	7.59	4.94
Mi01g01780.1	green	--	2.24	2.39	1.47	2.98	2.99	1.93	0.15	0.49	0.18	0.75	0.79	0.64	2.18	1.74	2.55	1.34	1.43	1.25	6.53	7.78	3.04	3.97	3.55	4.66
Mi00g04550.1	grey60	RecName: Full=Leucine-rich repeat receptor-like protein kinase PXL1; EC=2.7.11.1; AltName: Full=Protein PHLOEM INTERCALATED WITH XYLEM-LIKE 1; Flags: Precursor;	0.53	0.87	0.71	0.53	0.41	0.93	0.5	0.44	0.69	0.72	0.8	1.13	0.7	0.95	0.51	0.69	0.43	0.43	1.25	1.06	1.8	2.46	1.75	0.79
Mi08g12720.1	green	RecName: Full=Alpha carbonic anhydrase 7; Short=AtaCA7; Short=AtalphaCA7; EC=4.2.1.1; AltName: Full=Alpha carbonate dehydratase 7; Flags: Precursor;	0.68	1.13	0.71	0.52	0.76	1.26	0.11	0.06	0	0.36	0.33	0.42	0.29	0.24	0.11	0.68	0.42	0.25	2.8	2.16	1.48	1.01	1.76	2.06
Mi04g12340.1	green	--	2.35	1.77	2.15	2.33	2.31	2.82	1.17	2.66	2.05	2.44	2.25	2.42	2.56	2.64	2.69	2.02	1.98	1.85	9.91	10.24	10.75	12.76	14.25	20.47
Mi17g07360.1	grey60	RecName: Full=Zinc finger CCCH domain-containing protein 20; Short=AtC3H20;	191.43	174.39	147.8	179.14	129.65	156.54	244.05	261.88	254.88	206.51	271.1	271.48	158.57	144.52	196.36	184.25	220.81	234.06	112.46	96.21	90.28	48.89	54.59	49.08
Mi14g07190.1	grey60	--	116.24	123.11	117	123.13	114.13	100.6	73.84	149.01	70.24	39.31	32.51	39.8	76.17	84.84	59.77	61.91	68.4	64.42	22.55	31.53	16.76	7.53	12.8	11.74
Mi18g09460.1	green	RecName: Full=Subtilisin-like protease SBT1.9 {ECO:0000303|PubMed:16193095}; EC=3.4.21.- {ECO:0000255|PROSITE-ProRule:PRU10082}; AltName: Full=Subtilase subfamily 1 member 9 {ECO:0000303|PubMed:16193095}; Short=AtSBT1.9 {ECO:0000303|PubMed:16193095}; Flags: Precursor;	0.27	0.05	0.09	0.14	0.14	0.08	0.04	0.02	0.03	0.14	0.11	0.08	0.18	0.17	0.16	0.11	0.22	0.13	1.69	1.52	2.57	2.91	1.92	2.44
Mi07g14920.1	green	--	0.94	0.71	0.6	0.48	0.2	0.39	0	0.02	0	0.13	0.49	0.24	0.52	0.53	0.3	0.22	0.14	0.22	1.33	0.67	0.9	0.75	0.42	0.43
Mi18g05160.1	green	RecName: Full=Cyclin-A1-1; AltName: Full=G2/mitotic-specific cyclin-A1-1; Short=CycA1;1;	4.52	3.4	3.52	4.6	4.29	4.25	0.27	0.37	0.26	1.96	2.36	1.93	2.86	3.21	7.09	2.13	2.25	3.47	10.92	7.68	12.05	7.33	7.69	7.13
Mi18g13430.1	green	--	2800.7	2935.61	2734.16	3090.78	3159.02	2893.03	3304.19	3767.81	3423.59	3675.63	3565.03	3858.39	2841.91	2741.33	2569.46	3512.94	3447.67	3301.5	1480.68	1587.56	1245.92	1694.6	1780.38	1737.65
Mi06g06320.1	grey60	RecName: Full=Uncharacterized protein At3g61260;	0.59	0.72	0.64	0.69	0.38	0.68	0.31	0.19	0.38	0.39	0.89	0.42	0.66	0.59	0.55	1.03	0.37	0.77	3.86	3.81	3.74	4.58	5.24	4
Mi19g01010.1	yellow	RecName: Full=Disease resistance-like protein DSC1 {ECO:0000305}; AltName: Full=Protein DOMINANT SUPPRESSOR OF CAMTA3 NUMBER 1 {ECO:0000303|PubMed:28407487};	26.37	27.95	27.72	35.07	36.55	38.46	50.62	49.96	55.67	29.75	24.77	20.27	23.22	25.01	19.48	49.12	37.67	46.03	17.54	16.7	18.82	11.73	13.52	8.74
Mi03g16830.1	green	RecName: Full=Pentatricopeptide repeat-containing protein At5g61400;	0.58	0.96	1.1	0.48	0.23	0.5	0.48	0.5	0.64	0.94	0.99	1.52	0.58	0.79	0.94	0.72	0.41	0.64	2.02	1.24	2.37	1.62	1.42	1.56
Mi12g08840.1	green	RecName: Full=Dehydration-responsive element-binding protein 3; AltName: Full=Protein TINY 2;	34.04	35.14	34.81	10.83	13.17	12.71	24.24	20.99	21.97	40.15	39.42	35.77	28	28.96	45.47	27.52	26.46	27.01	13.37	9.62	11.15	4.45	4.48	4.69
Mi18g06310.1	grey60	--	0.77	0.99	0.9	0.37	0.3	0.23	0.43	0.2	0.34	3.63	3.14	2.26	1.44	1.15	1.06	0.41	0.5	0.34	4.13	3.23	3.01	6.92	6.45	3.48
Mi03g04840.1	green	RecName: Full=Protein LATERAL ORGAN BOUNDARIES; AltName: Full=ASYMMETRIC LEAVES 2-like protein 4; Short=AS2-like protein 4;	3.99	3.96	6.21	6.79	8.22	5.65	8.08	8.41	7.99	7.79	8.39	8.75	3.02	3.7	6.11	8.26	8.62	8.77	39.22	36.45	28.98	12.92	13.91	21.8
Mi07g07150.1	green	RecName: Full=Receptor-like protein kinase 2; EC=2.7.11.1; Flags: Precursor;	0	0.02	0.06	0.01	0	0.03	0	0	0	0	0	0.05	0	0	0.18	0.08	0.01	0.11	0.53	0.32	0.37	0.31	0.21	0.19
Mi16g06410.1	green	RecName: Full=GDSL esterase/lipase At4g10955; EC=3.1.1.-;	1.92	2.99	2.77	3.82	2.48	3.97	1.98	1.38	1.34	4.61	3.83	3.78	2.26	1.83	1.93	4.29	2.77	2.54	7.79	7.18	8.26	5.57	6.24	5.25
Mi13g03780.1	grey60	RecName: Full=65-kDa microtubule-associated protein 3; Short=AtMAP65-3; AltName: Full=Protein PLEIADE;	4.25	3.94	3.02	3.94	2.41	2.71	0.42	0.44	0.78	1.43	2.92	1.38	2.89	3.47	4.3	1.92	1.92	1.88	10.18	7.73	9.53	11.19	10.36	8.89
novel.704	grey60	--	1.83139	1.80212	1.81378	0.84776	0.699107	1.00383	1.39349	1.43725	0.924565	1.43017	1.51032	2.19734	2.54666	2.16431	2.10366	1.2321	1.08009	0.961415	5.56107	4.03481	3.92458	18.3266	19.6699	16.2342
Mi03g03700.1	yellow	RecName: Full=NAC domain-containing protein 69 {ECO:0000303|PubMed:15029955}; Short=ANAC069 {ECO:0000303|PubMed:15029955}; AltName: Full=Protein NAC WITH TRANSMEMBRANE MOTIF 2; AltName: Full=Protein NTM1-like 13 {ECO:0000303|PubMed:17158162};	45.94	45.6	48.8	64.4	72.59	64.38	107.37	104.13	97.47	50.15	49.14	50.33	35.13	42.04	24.79	73.27	77.76	74.55	37.11	41.79	50.94	61.59	49.01	77.73
novel.707	green	--	1.21775	0.973971	0.838506	1.27719	1.54353	1.199	0.571303	0.265069	0.801821	0.082953	0.388186	0.571395	0.649112	1.1299	1.52304	1.61943	0.608988	0.922313	2.29269	2.28468	2.95572	2.31926	1.64532	2.02343
Mi07g11120.1	green	RecName: Full=Transcription factor MYB61 {ECO:0000305}; AltName: Full=Myb-related protein 61 {ECO:0000305}; Short=AtMYB61 {ECO:0000303|PubMed:16005292};	1.85	2.28	1.75	4.63	1.74	4.2	1.37	1.11	1.23	2.97	2.62	1.8	0.72	1.07	1.1	1.47	1.62	2.25	5.38	5.63	6.67	1.54	2.49	2.53
novel.2031	green	RecName: Full=Zinc finger protein WIP2; AltName: Full=Protein NO TRANSMITTING TRACT; AltName: Full=WIP-domain protein 2 {ECO:0000303|PubMed:11782451}; Short=AtWIP2 {ECO:0000303|PubMed:11782451};	4.07825	4.0869	3.44645	2.4899	1.21167	2.51005	3.05486	3.03962	3.05837	4.74367	5.503	4.28044	3.42111	3.34752	2.97096	4.17594	3.65336	3.92536	8.9992	8.57333	10.6616	9.79609	9.99115	8.09261
Mi18g06430.1	yellow	RecName: Full=TPR repeat-containing thioredoxin TTL1; AltName: Full=Tetratricopeptide repeat thioredoxin-like 1;	1.12	0.83	1.3	1.73	2.38	2.69	4.1	4.35	4.75	2.94	2.5	1.71	1.5	1.19	0.63	2.67	3.14	3.99	1.36	2.33	1.69	1	0.9	0.51
Mi02g05070.1	green	--	112.07	95.63	117.42	87.48	97.75	110.11	168.01	184.42	129.9	94.35	75.32	125.03	90.44	82.14	90.57	77.32	83.53	54.67	434.13	634.85	297.14	470.15	574.07	872.52
Mi07g07270.1	grey60	RecName: Full=Chalcone synthase 1B; EC=2.3.1.74; AltName: Full=Naringenin-chalcone synthase 1B;	0.81	0.65	0.85	0.33	0	0.11	0.49	0.55	0.55	0.63	0.95	0.88	0.82	0.62	1.23	0.22	0.43	0.55	2.54	2.28	2.71	8.02	8.47	8.65
Mi12g12930.1	green	RecName: Full=Transcription factor TT2; AltName: Full=Myb-related protein 123; Short=AtMYB123; AltName: Full=Myb-related transcription factor LBM2-like; AltName: Full=Protein TRANSPARENT TESTA 2;	1.18	1.74	0.93	0.61	1.16	0.83	0.72	0.25	0.2	0.92	0.65	0.62	1.08	1.19	0.74	0.95	0.84	0.31	6.62	10.01	8.53	9.59	10.14	12.79
Mi00g04430.1	grey60	RecName: Full=GDSL esterase/lipase At5g33370; EC=3.1.1.-; AltName: Full=Extracellular lipase At5g33370; Flags: Precursor;	27.99	18.96	16.09	7.74	5.4	6.77	3.72	2.13	3.05	4.37	3.81	5.85	20.61	11.16	20.79	4.36	2.95	3.32	23.67	16.03	13.17	71.97	87.24	66.01
novel.700	yellow	--	0	0.040081	0.072553	0.113798	0.044146	0.082633	1.22439	1.51521	1.00471	0.11372	0.236764	0.123986	0	0.114269	0.035997	0.086764	0.334582	0.255512	0.081359	0.08749	0	0.158091	0.08306	0
Mi16g10890.1	green	--	0.9	0.53	0.53	1.55	0.35	0.67	0	0.04	0	0.08	0.49	0.16	0.1	0.2	0.36	0.77	0.14	0.29	3.64	1.77	2.69	1.17	0.75	0.28
novel.2036	grey60	--	0.316121	0.920259	1.28119	0.236216	0.269893	0.09129	0.439689	0.444143	0.537341	1.02187	1.48228	1.28457	0.950539	0.749234	0.402924	0.177603	0.117959	0.32799	2.74579	2.18516	2.00685	3.52816	4.06386	4.99725
Mi05g23850.1	grey60	RecName: Full=Protein ECERIFERUM 1;	16.55	13.99	12.88	11.48	7.59	9.41	6.16	5.62	5.84	22.96	28.21	28.19	12.58	9.54	17.87	12.42	13.12	12.96	47.02	29.43	41.67	65.8	66.36	52.4
Mi03g24520.1	magenta	--	0.84	1.63	1.59	1.43	0.29	0.71	1.15	0.29	0.64	2.16	3.07	1.48	1.09	1.06	1.64	0.63	0.73	1.06	2.21	2.65	1.16	1.08	1.58	0.92
Mi06g14130.1	magenta	RecName: Full=Internal alternative NAD(P)H-ubiquinone oxidoreductase A2, mitochondrial; EC=1.6.5.9; AltName: Full=Internal alternative NADH dehydrogenase NDA2; AltName: Full=NADH:ubiquinone reductase (non-electrogenic) NDA2; Flags: Precursor;	63.24	69.92	59.4	58.13	67.99	63.15	60.15	48.94	53.52	32.28	31.93	29.73	60.46	62.34	61.69	90.45	95.44	89.29	12.76	19.32	19.66	35.17	40.66	45.13
Mi15g05570.1	lightcyan	RecName: Full=NAC domain-containing protein 2; Short=ANAC002;	772.26	776.08	724.55	602.21	661.57	576.37	404.11	432.18	416.12	550.17	584.69	586.99	839.07	866	822.86	657.27	658.35	674.23	140.04	143.34	118.81	217.54	232.87	208.92
Mi19g07380.1	yellow	RecName: Full=Disease resistance-like protein DSC1 {ECO:0000305}; AltName: Full=Protein DOMINANT SUPPRESSOR OF CAMTA3 NUMBER 1 {ECO:0000303|PubMed:28407487};	7.16	8.76	7.62	11.86	13.23	11.78	12.82	11.01	16.76	7.11	7.92	5.02	3.78	5.69	3.77	11.52	9.87	11.54	5.78	5.55	6.16	5.39	4.47	4.01
Mi09g10120.1	magenta	RecName: Full=Nudix hydrolase 2; Short=AtNUDT2; EC=3.6.1.-; AltName: Full=ADP-ribose pyrophosphatase; EC=3.6.1.13; AltName: Full=NADH pyrophosphatase; EC=3.6.1.22;	43.76	45.17	45.89	43.3	57.25	48.19	62.26	59.37	62.94	20.76	20.44	21.15	48.12	46.61	21.53	89.53	77.65	88.42	22.36	23.27	25.89	8.94	7.44	15.78
novel.2042	green	--	0.027505	0.071105	0.099873	0	0.156373	0.039559	0.063511	0.139972	0.038505	0.040268	0.24481	0.078108	0.032046	0.136822	0.028706	0	0.034077	0.035592	1.70517	1.09561	0.883118	0.336113	0.50735	0.472261
Mi17g05470.1	green	RecName: Full=YlmG homolog protein 2, chloroplastic {ECO:0000305}; Short=AtYLMG2 {ECO:0000303|PubMed:20359373}; AltName: Full=YGGT family protein YLMG2 {ECO:0000305}; Flags: Precursor;	6.11	6.26	5.5	8.98	8.4	7.53	6.91	5.11	8.57	4.53	8.38	6.14	5.4	4.21	5.57	7.04	8.4	8.07	30.86	30.38	34.85	22.88	26.08	31.96
Mi11g01750.1	cyan	--	1198.25	1199.09	1060.15	1185.19	1157.56	996.09	616.88	604.42	500.64	186.47	216.34	285.98	643.9	687.15	825.63	740.69	992.74	664	326.63	379.36	238.32	50.14	61.27	73.15
novel.713	magenta	--	83.1313	87.5363	88.1924	83.1582	86.2536	89.7179	139.498	132.087	117.459	67.2072	107.468	131.551	70.6367	91.9808	65.9616	152.042	169.938	142.204	74.0537	63.8889	69.5371	80.4576	67.1655	75.0458
Mi15g03560.1	lightcyan	RecName: Full=Protein GIGANTEA;	25.03	23.9	24.24	47.1	44.25	46.51	248.38	218.82	265.32	87.72	99.04	78.91	39.74	46.41	60.76	53.85	47.6	56.47	127.98	119.24	156.28	96.27	82.86	65.89
Mi06g15150.1	green	RecName: Full=MACPF domain-containing protein NSL1; AltName: Full=Protein NECROTIC SPOTTED LESIONS 1; Short=Protein NSL1;	25.13	27.49	26	20.39	23.04	19.81	24.12	18.1	24.04	23.5	25.6	22.17	22.76	23.01	20.48	26.87	27.21	27.78	9.12	7.53	9.61	19.54	19.07	24.48
Mi17g01510.1	yellow	RecName: Full=Cellulose synthase A catalytic subunit 7 [UDP-forming]; Short=AtCesA7; EC=2.4.1.12; AltName: Full=Protein FRAGILE FIBER 5; AltName: Full=Protein IRREGULAR XYLEM 3; Short=AtIRX3;	0.65	0.92	1.14	0.46	0.34	0.28	0.12	0.2	0.13	0.47	0.35	0.28	0.87	0.9	0.5	0.17	0.43	0.24	0.9	1	1.36	1.6	1.52	1.6
Mi18g12040.1	grey60	RecName: Full=Cytochrome P450 83B1; EC=1.14.14.45 {ECO:0000269|PubMed:12970475}; AltName: Full=Protein ALTERED TRYPTOPHAN REGULATION 4; AltName: Full=Protein RED ELONGATED 1; AltName: Full=Protein SUPERROOT 2;	0.76	0.66	0.45	0.48	0.4	0.53	0.85	1.19	0.64	2.46	2.24	1.97	0.53	0.11	0.9	0.44	0.53	0.62	2.63	2.27	2.54	3.11	2.94	4.74
Mi14g06910.1	cyan	RecName: Full=Expansin-B3; Short=At-EXPB3; Short=AtEXPB3; AltName: Full=Ath-ExpBeta-1.6; AltName: Full=Beta-expansin-3; Flags: Precursor;	38.45	33.54	34.13	110.01	111.95	103.39	3.03	5.81	4.44	14.95	16.59	17.61	16.61	13.72	24.37	27.91	25.93	26.33	83.72	79.61	47.65	24.24	28.02	14.67
Mi17g06100.1	green	--	2.26	3.1	2.35	3.82	2.22	1.86	2.24	5.43	3.27	3.13	3.4	4.6	1.96	1.49	1.41	4.79	3.68	4.44	11.85	17.34	14.77	9.92	7.42	13.88
Mi11g07240.1	green	RecName: Full=Pentatricopeptide repeat-containing protein At1g31920;	0.69	0.99	0.7	0.86	1.37	1.14	2.09	1.63	1.28	1.4	1.33	0.6	1.01	1.09	0.67	0.87	1.81	0.95	4.96	5.02	4.31	2.99	2.87	1.93
Mi10g12300.1	green	RecName: Full=Cytochrome b6-f complex subunit 7; AltName: Full=Cytochrome b6-f complex subunit PetM; AltName: Full=Cytochrome b6-f complex subunit VII; Flags: Fragment;	4.19	6.87	5.15	7.84	3.85	7.04	7.41	14.47	9.41	5.29	6.32	7.43	4.36	2.83	3.32	8.85	8.94	7.07	30.33	32.26	36.35	11.96	21.3	21.11
Mi01g05750.1	cyan	RecName: Full=UDP-glycosyltransferase 73C4; EC=2.4.1.-;	17.31	14.98	16.99	33.1	34.36	31.98	21.51	17.6	18.61	8.92	9.43	11.16	12.44	12.37	13.61	17.72	20.77	18.92	10.19	9.82	10.68	1.91	2.7	3.16
Mi07g07400.1	green	--	1.61	2.9	1.54	1.59	1.47	1.33	0.07	0.66	0	0.25	0.9	0.66	1.77	1.29	0.95	0.24	0.79	0.75	5.89	4.54	4.57	2.24	3.26	2.27
Mi05g06870.1	green	RecName: Full=Protein JINGUBANG {ECO:0000303|PubMed:27468890};	2.64	1.4	1.82	0.17	0.45	0.32	0.66	0.61	0.5	0.99	1.85	1.5	3.57	2.61	2.17	0.67	0.75	1.12	3.17	3.06	2.4	0.41	0.61	1.07
Mi18g10150.1	black	RecName: Full=Probable disease resistance protein At4g33300;	6.22	7.29	7.7	2.01	3.02	2.93	2.78	3.97	2.3	6.28	6.78	4.15	8.3	7.7	6.91	3.51	3.47	2.05	2	1.2	1.35	1.92	0.89	1.42
Mi05g02570.1	black	RecName: Full=Protein PLANT CADMIUM RESISTANCE 2; Short=AtPCR2;	37.66	39.82	45.1	14.49	16.91	15.07	12.83	11.89	14.21	19.59	14.45	18.02	46.6	44.74	41.82	19.04	12.94	16.47	35.31	44.26	42.74	5.42	3.82	10.11
novel.2015	cyan	--	3.93004	3.96208	3.79635	7.84239	6.72132	6.662	5.72703	4.50922	4.60983	1.91092	1.81997	1.85205	2.43853	2.37776	2.50754	3.94133	4.74956	4.88915	2.42962	2.91156	2.47192	0.588666	0.876634	1.64097
Mi06g08880.1	green	RecName: Full=Transcription factor MYBS3 {ECO:0000303|PubMed:12172034}; AltName: Full=Myb-related protein S3 {ECO:0000303|PubMed:12172034}; Short=OsMYBS3 {ECO:0000303|PubMed:12172034};	176.03	163.69	163.61	103.63	95.39	103.61	122.87	118.77	122.2	157.85	152.63	155.68	184.34	182.81	146.86	111.81	115.86	112.84	38.27	38.25	34.75	51.3	51.91	49.25
Mi10g01940.1	yellow	RecName: Full=Receptor kinase-like protein Xa21 {ECO:0000303|Ref.1}; EC=2.7.11.1 {ECO:0000255|PROSITE-ProRule:PRU00159, ECO:0000269|PubMed:11927577}; Contains: RecName: Full=Receptor kinase-like protein Xa21, processed {ECO:0000250|UniProtKB:Q2R2D5}; Flags: Precursor;	2.14	2.46	2.18	4.21	5.01	5.1	4.12	4.3	4.24	1.69	2.05	2.13	1.96	1.91	0.98	4.21	2.74	4.03	2.37	1.75	1.88	2.87	2.13	3.15
Mi12g03730.1	green	RecName: Full=Pentatricopeptide repeat-containing protein At5g66520;	1.48	0.75	1.05	0.57	0.54	0.77	0.47	0.71	0.58	0.94	0.99	0.87	0.54	0.69	0.83	0.53	0.54	0.66	2.09	1.67	1.48	1.84	1.01	1.26
Mi13g10050.1	grey60	RecName: Full=Protein trichome birefringence-like 19;	1.86	3.33	3.3	2.53	1.6	2.57	1.61	1.78	1.22	2.64	2.52	2.69	2.54	1.81	2.18	1.63	2.15	1.94	4.69	5.13	7.75	6.94	7.76	9.62
Mi11g01630.1	lightcyan	RecName: Full=Protein TIFY 5A {ECO:0000303|PubMed:17499004}; AltName: Full=Jasmonate ZIM domain-containing protein 8 {ECO:0000303|PubMed:17637675};	105.45	138.48	135.73	59.82	75.32	55.6	28.17	29.4	25.45	30.07	26.63	27.44	98.26	103.28	96.66	76.18	58.11	56.06	11.94	15.24	9.91	5.77	5.48	8.18
Mi06g10160.1	lightcyan	RecName: Full=Auxin-induced protein AUX22;	72.97	67.58	79.61	22.99	26.9	21.28	23.35	25.13	22.72	41.22	39.85	40.14	55.79	49.18	38.47	37.93	42.38	25.55	5.13	6.55	3.54	12.1	13.54	11.96
Mi03g15320.1	green	RecName: Full=Ninja-family protein AFP3; AltName: Full=ABI five-binding protein 3; Short=ABI5-binding protein 3;	12.49	10.29	9	14.3	12.17	15.31	16.55	18.25	18.32	27.65	29.83	27.73	9.34	6.34	16.61	13.7	17.26	14.86	85.59	66.74	90.84	44.63	46.74	47.43
Mi10g07670.1	lightcyan	RecName: Full=Probable WRKY transcription factor 70; AltName: Full=WRKY DNA-binding protein 70;	78.84	84.5	81.98	22.3	17.73	21.97	58.69	62.88	56.13	41.22	31.31	42.37	57.98	89.78	30.53	54.97	65.23	55.31	16.33	19.6	17.69	23.44	29.38	46.62
Mi13g11320.1	grey60	RecName: Full=Serine carboxypeptidase-like 25; EC=3.4.16.-; Flags: Precursor;	4.32	2.79	3.24	2.47	2.42	3.03	1.54	2.07	1.94	2.51	3.65	3.97	3.82	2.82	3.24	2.27	1.88	3.85	8.79	6.2	8.23	15.31	14.53	12.66
Mi06g15400.1	green	RecName: Full=Anthocyanidin 3-O-glucoside 2''-O-glucosyltransferase; EC=2.4.1.297; AltName: Full=3-O-glucoside-2''-O-glucosyltransferase; Short=Ip3GGT; AltName: Full=Protein dusky; Short=Dy;	0.32	0.27	0.36	0.35	0.51	0.26	0.03	0.04	0	0.18	0.27	0.13	0.39	0.15	0.42	0	0.19	0.16	0.87	1.25	1.31	0.12	0.1	0.88
Mi09g07780.1	grey60	RecName: Full=Protodermal factor 1; Flags: Precursor;	97.91	57.76	63.74	70.97	49.87	60.21	63.36	53.43	60.06	54.72	71.17	81.92	74.87	47.3	79.37	61.81	67.39	71.78	336.65	213.67	191.33	416.31	434.07	305.68
novel.2023	green	--	0.491346	1.44195	0.891241	0.251961	0.633635	0.0756633	0.256111	0.0334653	0.185981	0.346073	0.35089	0	0.765054	1.02945	0.462067	0.256009	0.260715	0.661239	1.65603	1.23735	1.44382	0.540514	0.328241	0.0756944
Mi16g03490.1	green	RecName: Full=NAC transcription factor 56 {ECO:0000303|PubMed:15029955}; Short=AtNAC056 {ECO:0000303|PubMed:15029955}; AltName: Full=NAC domain-containing protein 2 {ECO:0000303|PubMed:11245578}; Short=AtNAC2 {ECO:0000303|PubMed:11245578}; AltName: Full=Protein NAC-REGULATED SEED MORPHOLOGY 1 {ECO:0000303|PubMed:18849494};	0.38	0.31	0.54	0.43	0.11	0.29	0.28	0.67	0.51	0.3	0.27	0.57	0.95	0.75	0.43	0.23	0.3	0.47	2.16	2.37	1.6	1.56	1.05	1.23
Mi11g00360.1	green	RecName: Full=Protein C2-DOMAIN ABA-RELATED 11 {ECO:0000305}; Contains: RecName: Full=Protein C2-DOMAIN ABA-RELATED 11, N-terminally processed;	84.45	71.1	73.82	56.86	61.73	62.58	91.08	106.48	81.03	78.98	69.58	90.02	61.29	64.8	61.91	81.95	83.73	89.65	32.47	38.76	23.55	32.29	40.26	43.11
Mi02g19840.1	green	RecName: Full=Serine/threonine-protein kinase haspin homolog {ECO:0000305}; Short=AtHaspin {ECO:0000303|PubMed:21527018, ECO:0000303|PubMed:21749502}; EC=2.7.11.1 {ECO:0000305};	1.97	2.23	1.02	2.48	1.81	1.87	0.3	0.19	0.31	0.7	0.73	0.49	1.1	1.37	1.7	0.67	0.78	0.99	4.51	2.92	4	3.25	3.43	2.27
Mi20g11120.1	yellow	RecName: Full=Protein REVEILLE 7; AltName: Full=Early-phytochrome-responsive 1; AltName: Full=MYB-related transcription factor EPR1;	32.82	28.55	31.45	51.16	48.09	49.53	86.96	99.28	98.83	25.12	26.38	25.72	39.83	36.05	43.2	63.13	61.4	65.5	23.11	24.95	24.07	12.09	12.79	11.89
Mi16g04640.1	green	RecName: Full=Protein GRAVITROPIC IN THE LIGHT 1 {ECO:0000303|PubMed:16640600};	3.46	1.98	0.99	1.73	1.74	2.06	2.71	2.74	2.9	1.96	1.48	2.62	1.2	1.77	2.04	2.87	2.8	2.39	7.89	7.91	5.67	4.49	3.59	3.43
Mi16g05020.1	green	RecName: Full=Fatty-acid-binding protein 3, chloroplastic; Short=AtFAP3; AltName: Full=Chalcone-flavanone isomerase family protein 3; Flags: Precursor;	4.54	3.09	2.39	2.95	2.58	2.62	1	0.86	0.54	1.06	1.77	3.01	1.47	2.68	3.21	1.88	2.51	2.12	9.49	8.05	10.46	3.54	3.26	4.62
Mi08g02860.1	green	RecName: Full=MADS-box protein SOC1; AltName: Full=Agamous-like MADS-box protein AGL20; AltName: Full=Protein SUPPRESSOR OF CONSTANS OVEREXPRESSION 1;	1.13	0.75	1.1	1.78	1.28	1.95	1.64	1.9	2.2	0.95	1.66	2.94	2.59	2.24	1.74	3.89	2.01	3.1	22.13	21.27	24.47	10.43	7.74	9.98
Mi08g08350.1	green	--	2.67	2.16	3.56	1.81	1.66	2.01	1.77	1.79	1.23	1.73	1.96	3.06	2.3	2.49	2.1	1.25	1.64	1.52	5.26	4.4	4.69	2.24	2.47	1.96
Mi09g03700.1	grey60	RecName: Full=Transcription factor bHLH67; AltName: Full=Basic helix-loop-helix protein 67; Short=AtbHLH67; Short=bHLH 67; AltName: Full=Transcription factor EN 11; AltName: Full=bHLH transcription factor bHLH067;	1	1.19	0.87	1.92	1.69	0.59	0.67	0.22	0.44	0.4	0.61	0.39	0.93	1.86	0.76	1.48	1.28	1.95	4.56	3.86	5.05	6.27	7.54	6.53
novel.2003	green	--	1.65553	3.19924	2.44706	1.47342	1.84586	2.6165	2.35458	2.50006	1.9922	3.80636	3.13761	2.83277	2.63049	1.38662	2.73221	2.27891	2.44799	1.87198	5.95327	9.01325	7.51158	4.98794	5.81481	8.55115
Mi01g23750.1	green	--	1.57	0.92	1.44	0.84	0.79	1.37	2.11	0.91	0.45	0.93	2.13	1.92	2.15	1.57	1.68	2	1.38	1.55	8.83	5.46	7.65	5.13	3.23	9.03
Mi08g01470.1	green	RecName: Full=DnaJ protein ERDJ2A; AltName: Full=Chaperone protein dnaJ 21; Short=AtDjC21; Short=AtJ21; AltName: Full=Endoplasmic reticulum dnaJ domain-containing protein 2A; Short=AtERdj2A; AltName: Full=Translocation protein SEC63 homolog ERDJ2A;	1.05	1.04	0.86	1.48	1.94	1.86	0.79	0.68	1.06	2.14	1.09	1.31	1.22	1.39	1.04	0.96	0.73	1.45	3.31	3.37	2.72	1.52	2.09	1.49
Mi14g15490.1	green	RecName: Full=Exonuclease 1; EC=3.1.-.-;	0.35	0.69	0.48	0.45	0.36	0.24	0	0	0.03	0.31	0.03	0.27	0.28	0.55	0.25	0.29	0.15	0.06	2.54	1.77	2.44	1.06	1.16	1.09
Mi15g05480.1	green	RecName: Full=Cyclin-A1-1; AltName: Full=G2/mitotic-specific cyclin-A1-1; Short=CycA1;1;	4.54	5.92	4.94	5.2	4.04	2.95	0.54	0.43	0.26	1.34	2.17	1.92	2.6	2.25	7.89	2.55	2	1.99	11.44	9.74	14.08	6.84	6.05	8.48
novel.66	green	RecName: Full=Probable nucleoredoxin 1; Short=AtNrx1; EC=1.8.1.8;	9.86926	5.28845	5.75329	3.92105	5.53097	3.74538	6.59089	9.50216	10.5874	13.974	8.88307	12.9606	15.9453	14.3542	7.14774	12.3875	14.135	12.9111	3.15066	3.07581	4.07092	8.58055	9.79785	7.30993
novel.3	green	--	1.04334	0.900135	1.1277	0.92211	0.504945	0.801975	0.874087	1.08835	0.896737	1.24267	0.853444	0.41037	1.36803	1.27369	0.675487	0.876147	0.84362	1.23103	0.599891	0.385957	0.52321	0.784056	0.491596	0.429927
Mi18g12200.1	magenta	RecName: Full=Calcium-binding protein CML37; AltName: Full=Calmodulin-like protein 37;	232.3	255.58	263.5	60.06	84.34	60.95	43.26	50.57	52.13	64.92	55.34	66.57	189.02	222.32	140.15	240.98	261.28	223.42	20.54	22.68	14.07	15.88	16.07	22.89
Mi04g17700.1	green	RecName: Full=Piriformospora indica-insensitive protein 2; Flags: Precursor;	4.13	4.78	4.23	5.66	5.25	5.9	4.15	2.73	2.67	3.97	4.64	4.96	3.41	2.16	3.73	5.91	7.63	6.76	19.24	13.61	17.19	16.06	16.35	11.89
Mi05g19800.1	magenta	RecName: Full=U-box domain-containing protein 43; EC=2.3.2.27; AltName: Full=Plant U-box protein 43; AltName: Full=RING-type E3 ubiquitin transferase PUB43 {ECO:0000305};	6.7	6.66	8.68	7.36	9.89	7.49	7.97	5.77	8.84	5.52	6.11	5.6	5.36	5.42	4.11	10.58	10.29	10.82	3.75	3.35	4.45	3.7	2.21	2.67
Mi07g16190.1	green	RecName: Full=Inositol transporter 1;	329.84	361.41	382.55	414.35	409.88	480.13	632.99	547.55	653.69	1042.11	897.27	635.49	590.05	705.76	550.19	670.14	492.59	579.58	284.16	308.29	251.03	372.19	335.77	168.26
Mi11g14120.1	green	RecName: Full=65-kDa microtubule-associated protein 5; Short=AtMAP65-5;	1.01	0.95	0.81	1.05	0.7	1.28	0.14	0.13	0.31	0.47	0.19	0.67	0.81	0.64	2.17	0.45	0.34	0.77	2.94	1.7	1.95	2.49	1.51	1.65
Mi08g14520.1	lightcyan	RecName: Full=Protein TPX2; Short=AtTPX2; AltName: Full=Targeting protein for XKLP2;	11.59	22.08	19.47	49.92	16.64	22.49	4.77	8.15	7.39	5.61	7.76	7.3	17.45	11.08	16.9	13.34	9.9	10.76	4.01	4.39	2.08	6.63	7.87	4.23
Mi06g19480.1	yellow	RecName: Full=Probable galacturonosyltransferase 4; EC=2.4.1.-; AltName: Full=Like glycosyl transferase 3;	46.32	45.66	51.3	59.48	64.5	65.14	73.16	62.06	72.89	38.53	39.63	37.96	45.44	50.32	37.91	80.03	81.56	74.78	41.97	32.74	37.66	26.3	24.71	26.04
Mi03g07380.1	green	RecName: Full=Anthocyanin regulatory C1 protein;	2.9	1.65	0.95	1.66	0.9	0.92	0.41	0	0.4	0.31	0.4	1.01	1.34	1.06	0.67	0.8	0.8	0.65	22.12	22.78	20.26	11.11	15.75	28.17
Mi01g10830.1	yellow	RecName: Full=Protein PIN-LIKES 1 {ECO:0000303|PubMed:22504182}; AltName: Full=Auxin efflux carrier-like protein 1 {ECO:0000303|PubMed:22504182};	0.81	0.81	0.55	1.11	1.18	1.5	1.64	1.96	1.08	0.67	0.66	0.69	0.49	0.52	0.29	1.46	1.34	2.08	1.14	0.65	0.51	0.18	0.04	0.1
chrM_734.9_4735	lightgreen	RecName: Full=NADH-ubiquinone oxidoreductase chain 2; EC=1.6.5.3; AltName: Full=NADH dehydrogenase subunit 2;	1.26	0.74	1.05	1.98	1.58	2.43	2.78	2.25	3.31	3.39	4.9	3.28	4.7	2.45	2.96	2.57	1.66	3.46	1.08	1.44	1	1.63	2.81	1
Mi04g09480.1	yellow	RecName: Full=Ferredoxin--nitrite reductase, chloroplastic; EC=1.7.7.1; Flags: Precursor;	7.16	8.35	7.5	27.82	37.71	32.08	35.31	34.15	36.52	6.51	8.7	6.06	15.11	10.5	7.12	43.06	38.66	42.15	8.66	11.68	6.9	6.93	6.4	3.84
Mi05g02290.1	grey60	RecName: Full=HMG-Y-related protein A; Short=AtHMGA; AltName: Full=High mobility group A protein;	16.62	15.2	14.55	13.65	9.21	11.31	8.84	9.97	9.22	10.38	16.96	13.6	14.45	14.71	17.82	14.54	16.13	13.22	47.38	42.05	33.4	51.27	52.01	50.04
Mi03g05900.1	yellow	RecName: Full=Cyclin-dependent kinase G-2; Short=CDKG;2; EC=2.7.11.22; EC=2.7.11.23;	38.56	37.23	36.85	40.23	44.68	45.97	65.43	67.11	65.01	42.23	43.44	39.38	35.49	41.65	32.97	53.91	50.81	54.05	28.69	30.82	29.08	30.98	31.53	28.84
Mi12g10150.1	black	RecName: Full=Early nodulin-93; Short=N-93;	7.29	7.73	4.54	1.06	0.71	0.36	0	0	0	1.84	1.95	3.91	7.65	8.52	4.98	1.75	0.47	0.49	3.6	2.86	4.29	0	0.42	0.91
Mi08g11420.1	green	RecName: Full=Osmotin-like protein; Flags: Precursor;	347.9	329.52	294.43	261.39	207.15	244.19	120.58	111.86	113.82	135.54	158	152.88	247.64	261.38	291.35	196.51	258.36	214.48	712.91	660.17	607.42	366.94	446.92	419.25
Mi07g08210.1	green	RecName: Full=Probable ribose-5-phosphate isomerase 3, chloroplastic; EC=5.3.1.6; AltName: Full=Phosphoriboisomerase 3; AltName: Full=Protein EMBRYO DEFECTIVE 3119; Flags: Precursor;	13.87	11.42	9.92	7.64	7.72	8.4	3.2	4.55	3.31	5.02	4.68	4.43	11.24	7.67	12.17	6.76	7.16	7.22	29.7	31.46	32.36	11.33	14.33	17.62
Mi09g11230.1	green	RecName: Full=Condensin complex subunit 2; AltName: Full=Chromosome-associated protein H; Short=AtCAP-H; AltName: Full=Non-SMC condensin I complex subunit H; AltName: Full=Protein EMBRYO DEFECTIVE 2795;	7.67	7.78	8.53	7.05	5.25	5.65	5.09	5.38	5.77	5.58	7.32	8.1	7.32	6.31	10.04	4.16	4.32	5.24	16.63	13.9	17	12.83	12.32	12.34
Mi03g01190.1	green	RecName: Full=Endoglucanase 6; EC=3.2.1.4; AltName: Full=Endo-1,4-beta glucanase 6; Flags: Precursor;	50.02	47.4	44.24	62.8	75.64	58.72	16.41	13.6	15.71	26.47	32.84	34.41	25.91	25.35	37.66	40.44	53.25	48.05	131.01	107.64	112.64	92.07	87.05	66.21
novel.782	yellow	RecName: Full=Retrovirus-related Pol polyprotein from transposon RE1; AltName: Full=Retro element 1 {ECO:0000303|PubMed:10689195}; Short=AtRE1 {ECO:0000303|PubMed:10689195}; Includes: RecName: Full=Protease RE1; EC=3.4.23.-; Includes: RecName: Full=Reverse transcriptase RE1; EC=2.7.7.49; Includes: RecName: Full=Endonuclease RE1;	0.588851	0.659978	0.88522	0.752607	1.53118	1.42697	2.00397	1.48371	2.43089	2.43447	2.05073	1.21216	1.10955	1.0204	0.688785	1.48275	1.48935	1.23444	0.605188	0.435874	0.782941	1.44514	0.577447	0.56367
Mi11g07970.1	green	RecName: Full=Putative UDP-rhamnose:rhamnosyltransferase 1; Short=FaRT1 {ECO:0000303|PubMed:16443693}; EC=2.4.1.- {ECO:0000250|UniProtKB:Q940V3}; AltName: Full=Glycosyltransferase 4; Short=FaGT4 {ECO:0000312|EMBL:AAU09445.1};	1.2	1.49	1.64	1.09	1.18	1.43	0.7	0.9	0.59	1.18	0.82	0.55	1.85	1.55	1.62	0.95	0.96	0.79	4.58	4.88	5.09	3.45	2.98	3.28
novel.50	cyan	--	5.91223	6.73141	6.74375	10.6568	10.7706	9.23253	0.572775	0.464706	0.633961	2.45476	3.07649	3.01543	1.65668	1.29572	1.42217	5.97911	7.97622	4.97075	2.45599	4.21029	1.57809	0.596416	0.77187	0.985211
Mi14g05670.1	green	RecName: Full=Ras-related protein RABH1b; Short=AtRABH1b; AltName: Full=Ras-related protein Rab6A; Short=AtRab6A;	0.81	0.83	0.36	0.42	0.7	0.43	0.4	0.63	0.28	0.73	0.55	1.2	0.29	0.12	0.7	0.69	0.49	0.51	2.52	2.83	1.83	1.02	0.73	1.23
Mi07g19050.1	black	RecName: Full=Integrin-linked protein kinase 1 {ECO:0000303|PubMed:27208244}; EC=2.7.11.1 {ECO:0000269|PubMed:27208244}; AltName: Full=Ankyrin protein kinase 1 {ECO:0000303|PubMed:12650621};	33.26	34.37	39.64	6.43	8.24	10.59	15.18	12.58	14.58	33.02	25.11	26.19	37.71	36.34	32.16	24.9	19.08	11.07	8.02	8.41	6.12	7.27	7.16	3.73
Mi09g14330.1	grey60	RecName: Full=Glycerophosphodiester phosphodiesterase GDPD1, chloroplastic {ECO:0000305}; EC=3.1.4.46 {ECO:0000269|PubMed:21323773}; AltName: Full=Glycerophosphodiester phosphodiesterase 1 {ECO:0000303|PubMed:21323773}; Short=AtGDPD1 {ECO:0000303|PubMed:21323773}; AltName: Full=Protein SENESCENCE-RELATED GENE 3 {ECO:0000303|PubMed:8883383}; Flags: Precursor;	17.32	17.66	18.77	17.61	21.35	16.07	23.16	24.01	22.74	11.72	12.98	12.95	23.15	29.87	19.82	30.96	21.37	28.12	11.44	11.41	6.98	54.03	53.62	47.95
Mi02g08380.1	grey60	RecName: Full=3-ketoacyl-CoA synthase 3 {ECO:0000303|PubMed:18465198}; Short=KCS-3 {ECO:0000303|PubMed:18465198}; EC=2.3.1.199 {ECO:0000305}; AltName: Full=Very long-chain fatty acid condensing enzyme 3 {ECO:0000303|PubMed:18465198}; Short=VLCFA condensing enzyme 3 {ECO:0000303|PubMed:18465198}; Flags: Precursor;	1.7	0.96	1.12	0.26	0.2	0.36	0.29	0.05	0.6	0.52	0.48	0.25	2.17	0.75	1.83	0.35	0.22	0.74	3.25	2.34	2.49	15.97	17.24	14.24
Mi05g14280.1	grey60	RecName: Full=Protodermal factor 1; Flags: Precursor;	96.78	73.83	63.37	70.56	39.6	56.7	46.52	40.87	50.67	65.93	89.16	96.99	67.6	49.91	97.06	59.5	63.99	64.94	465.37	316.17	300.37	494.47	538.38	406.82
Mi01g25800.1	green	RecName: Full=NAC transcription factor 56 {ECO:0000303|PubMed:15029955}; Short=AtNAC056 {ECO:0000303|PubMed:15029955}; AltName: Full=NAC domain-containing protein 2 {ECO:0000303|PubMed:11245578}; Short=AtNAC2 {ECO:0000303|PubMed:11245578}; AltName: Full=Protein NAC-REGULATED SEED MORPHOLOGY 1 {ECO:0000303|PubMed:18849494};	0.09	0.1	0.05	0.08	0	0.05	0.09	0.05	0	0.11	0.04	0.22	0.05	0.24	0.13	0	0	0.4	1.45	1.26	0.4	0.3	0.86	0.61
Mi02g08020.1	green	--	1.21	0.62	1.42	1.09	0.39	0.99	0.79	0.62	0.39	0.71	1.38	0.29	0.97	1.02	1.37	0.1	0.09	0.54	3.15	2.76	1.82	2.31	1.95	0.9
Mi12g12900.1	lightcyan	RecName: Full=3-hydroxyisobutyryl-CoA hydrolase 1; EC=3.1.2.-; EC=3.1.2.4; AltName: Full=CoA-thioester hydrolase CHY1;	26.42	30.12	25.61	24.59	19.52	24.12	1.34	1.57	1.32	8.25	8.25	7.97	20.93	22.68	18.83	16.5	17.55	19.26	6.85	5.98	6.92	0.34	0.9	0.92
Mi05g12920.1	magenta	RecName: Full=Bifunctional TH2 protein, mitochondrial {ECO:0000303|PubMed:27677881}; AltName: Full=THIAMINE REQUIRING 2 {ECO:0000303|PubMed:27677881}; Includes: RecName: Full=Thiamine phosphate phosphatase {ECO:0000303|PubMed:27677881}; EC=3.1.3.100 {ECO:0000269|PubMed:27677881}; Includes: RecName: Full=Aminopyrimidine aminohydrolase {ECO:0000303|PubMed:25014715}; EC=3.5.99.2 {ECO:0000269|PubMed:…	19.43	23.66	22.82	20.68	29.64	24.28	20.12	18.42	20.21	19.61	17.11	17.79	18.47	23.68	16.43	32.79	29.74	32.06	9.68	8.32	10.25	8.85	9.35	11
Mi03g03360.1	green	RecName: Full=ATPase 11, plasma membrane-type; EC=3.6.3.6; AltName: Full=Proton pump 11;	33.02	32.01	28.12	50.04	47.5	45.71	48.19	33.49	43.43	43.4	54.84	49.27	30.64	26.18	29.33	41.4	42.29	44.03	101.4	104.72	108.27	100.46	103.28	82.5
Mi06g10190.1	green	RecName: Full=Cyclin-A2-4; AltName: Full=G2/mitotic-specific cyclin-A2-4; Short=CycA2;4;	2.68	2.81	2.28	2.75	3.44	3.42	0.51	0.49	0.12	1.14	1.27	1.61	2.02	2.06	3.21	2.29	0.79	1.72	10.2	8.2	9.82	5.72	4.6	3.55
Mi00g15360.1	grey60	RecName: Full=GDSL esterase/lipase At5g33370; EC=3.1.1.-; AltName: Full=Extracellular lipase At5g33370; Flags: Precursor;	0.4	0.06	0.41	0.1	0.35	0	0	0.12	0.07	0	0.05	0.07	0.29	0	0.92	0.14	0.12	0.13	3.97	2.52	2.07	9.35	6.69	7.7
Mi11g09010.1	green	RecName: Full=Ribonucleoside-diphosphate reductase small chain; EC=1.17.4.1; AltName: Full=Ribonucleoside-diphosphate reductase R2 subunit; AltName: Full=Ribonucleotide reductase small subunit;	2.37	2.31	1.58	1.28	1.1	1.88	1.79	1.73	1.51	1.92	1.3	1.65	1.37	1.38	2.95	1.49	0.84	0.57	6.45	5.19	3.96	3.81	4.71	3.24
Mi01g10710.1	green	RecName: Full=RING-H2 finger protein ATL8; EC=2.3.2.27 {ECO:0000305}; AltName: Full=RING-type E3 ubiquitin transferase ATL8 {ECO:0000305};	3.25	2.24	2.36	5.38	3.25	4.3	4.41	3.2	2.66	2.46	2.02	2.08	3.19	2.33	1.88	1.36	3.03	3.43	6.73	9.96	7.9	6.11	6.93	6.69
Mi01g06040.1	green	RecName: Full=Polyadenylate-binding protein 7; Short=PABP-7; Short=Poly(A)-binding protein 7;	0.47	1.04	0.62	0.23	0.36	0.28	0.22	0.16	0.45	0.06	0.17	0.15	0.65	0.42	0.77	0.15	0.29	0.17	5.01	3.9	6.58	3.16	3.92	3.35
Mi03g15590.1	grey60	RecName: Full=Primary amine oxidase; EC=1.4.3.21 {ECO:0000250|UniProtKB:P46883}; AltName: Full=Amine oxidase [copper-containing]; Flags: Precursor;	4.13	3.78	4.13	0.86	0.67	0.93	0.46	0.34	0.21	1.98	2.43	2.66	3.86	3	4.02	0.88	0.59	0.69	13.99	8.24	9.35	28.91	30.7	17.86
Mi19g08370.1	magenta	RecName: Full=Probable disease resistance protein At5g66900;	24.61	30.21	27.86	30.75	47.08	37.24	31.29	27.86	25.67	22.22	19.43	22.01	25.78	21.05	17.16	47.94	45.25	39.24	14.88	13.04	14.27	16.47	17.83	14.45
Mi18g04110.1	yellow	RecName: Full=Serine/threonine-protein kinase STY46 {ECO:0000305}; EC=2.7.11.1 {ECO:0000269|PubMed:17090544}; AltName: Full=Serine/threonine/tyrosine-protein kinase 46 {ECO:0000303|PubMed:16429265};	38.42	40.15	37.24	44.65	47.41	47.33	66.88	74.95	67.1	42.44	42.34	33.94	36.7	39.71	33.9	56.94	49.32	50.02	29.36	30.31	30.83	28.2	24.3	24.11
Mi13g08280.1	green	RecName: Full=Glucan endo-1,3-beta-glucosidase 2; EC=3.2.1.39; AltName: Full=(1->3)-beta-glucan endohydrolase 2; Short=(1->3)-beta-glucanase 2; AltName: Full=Beta-1,3-endoglucanase 2; Short=Beta-1,3-glucanase 2; Flags: Precursor;	5.02	4.44	4.73	6.32	5.1	5.46	1.36	0.93	0.78	1.67	2.95	2.04	3.38	3.77	4.4	3.74	4.33	4.42	19.3	12.29	20.18	13.54	12.56	14.54
Mi05g07930.1	green	--	26.2	18.33	19.04	7.28	5.73	12.17	32.26	32.93	31.29	30.34	31.91	49.03	34.96	41.81	16.26	17.37	17.42	16.1	8.99	12.47	3.24	5.07	9.72	5.37
Mi02g05410.1	black	RecName: Full=Protein EMSY-LIKE 3 {ECO:0000303|PubMed:21830950}; Short=AtEML3 {ECO:0000303|PubMed:21830950};	6.59	4.8	6.3	1.97	0.8	1.46	0.39	0.22	0.08	0.25	1.13	1.37	5.05	3.64	1.59	0.79	1.41	0.29	2.66	2.83	3.8	2.34	1.72	2.22
Mi15g02630.1	green	RecName: Full=GDSL esterase/lipase At1g29670; EC=3.1.1.-; AltName: Full=Extracellular lipase At1g29670; Flags: Precursor;	3.76	3.67	3.18	1.71	0.8	1.24	0.86	0.67	0.9	0.77	1.26	1.76	2.52	1.67	3.25	1.52	1.03	1.32	12.75	7.84	8.02	4.6	5.17	4.21
Mi08g12110.1	green	--	72.18	78.15	77.76	62.46	66.1	66.39	99.06	113.22	112.29	109.89	105.34	102.88	71.54	77.98	49.02	136.87	91.48	98.46	57.7	52.66	54.92	101.47	102.2	107.25
Mi09g13400.1	grey60	RecName: Full=Peroxidase 4 {ECO:0000250|UniProtKB:Q42578}; EC=1.11.1.7; Flags: Precursor;	68.7	80.24	79.12	25.17	27.05	22.46	8.89	7.67	9.11	10.78	9.5	11.02	95.9	93	59.68	45.76	36.42	46.35	18.88	19.02	20.74	100.58	93.81	108.2
Mi10g00150.1	green	RecName: Full=Protein NAP1; AltName: Full=ARP2/3 regulatory protein subunit NAPP; AltName: Full=NAP of plants; AltName: Full=Nck-associated protein 1; Short=AtNAP1; Short=AtNAP125; AltName: Full=Protein GNARLED; AltName: Full=p125Nap1;	7.21	8.4	5.13	8.73	9.06	9.86	5.94	4.53	5.19	10.77	8.55	7.81	7.95	4.11	5.23	6.89	4.98	5.8	15.11	15.56	12.84	10.94	9.83	4.17
Mi05g17140.1	lightcyan	RecName: Full=ABC transporter C family member 4; Short=ABC transporter ABCC.4; Short=AtABCC4; EC=3.6.3.44; AltName: Full=ATP-energized glutathione S-conjugate pump 4; AltName: Full=Glutathione S-conjugate-transporting ATPase 4; AltName: Full=Multidrug resistance-associated protein 4;	68.16	68.93	72.88	35.4	46.66	46.87	46.68	33.18	49.65	50.34	49.06	42.26	72.3	76.13	62.64	58.92	49.15	52.77	19.25	16.49	20.87	51.18	42.11	38.08
Mi19g02430.1	green	--	0.31	0.51	0.83	0.61	0.97	0.95	0.33	0.51	0.15	0.16	0.29	0.15	0.22	0.36	0.19	0.11	0.43	0.62	2.03	1.47	2.05	0.95	0.75	0.81
Mi12g00780.1	grey60	RecName: Full=Class V chitinase {ECO:0000303|PubMed:22936594}; Short=AtChiC {ECO:0000303|PubMed:22936594}; EC=3.2.1.14 {ECO:0000269|PubMed:21390509, ECO:0000269|PubMed:22936594}; Flags: Precursor;	2.26	1.7	2.13	0.12	0.1	0.32	0.17	0.42	0.26	1.78	2.12	1.61	4.05	4.76	6.22	0.26	0.41	0.33	5.89	3.46	3.72	48.02	61.36	32.96
Mi12g10390.1	green	RecName: Full=Thylakoid lumenal 16.5 kDa protein, chloroplastic; Flags: Precursor;	1.42	1.72	2.74	1.29	0.9	1.83	1	1.48	1.23	1.19	1.1	0.49	1.77	1.22	1.63	1.22	1.37	1.51	12.43	12.52	16.21	7.11	7.99	11.49
Mi07g03620.1	grey60	RecName: Full=3-ketoacyl-CoA synthase 11 {ECO:0000303|PubMed:18465198}; Short=KCS-11 {ECO:0000303|PubMed:18465198}; EC=2.3.1.199 {ECO:0000269|PubMed:16765910}; AltName: Full=Very long-chain fatty acid condensing enzyme 11 {ECO:0000303|PubMed:18465198}; Short=VLCFA condensing enzyme 11 {ECO:0000303|PubMed:18465198};	1.08	0.7	0.88	1.07	0.88	1.11	0.48	0.56	0.73	1.97	2.71	3.19	0.88	0.77	0.61	0.76	0.58	0.7	3.44	2.29	3.17	5.4	6.04	5.87
novel.21	magenta	RecName: Full=TMV resistance protein N;	1.7481	2.57477	1.54432	1.03361	1.68301	2.12118	3.43016	1.94302	2.22107	2.3853	1.1921	1.81654	2.90085	2.3529	1.42142	2.36046	2.93221	4.58598	0.733647	0.669722	2.3711	1.13014	1.17054	1.13146
Mi10g15360.1	green	RecName: Full=Serine carboxypeptidase-like 18; EC=3.4.16.-; Flags: Precursor;	32.42	33.19	30.68	40.06	36.75	38.55	3.52	4.56	4.61	12.56	11.43	11.56	23.55	23.58	28.99	18.39	22.38	19.35	223.44	225.84	272.24	146.13	188.49	268.68
novel.726	green	RecName: Full=Probable xyloglucan galactosyltransferase GT17 {ECO:0000305}; EC=2.4.1.- {ECO:0000305}; AltName: Full=Glycosyltransferase 17 {ECO:0000303|PubMed:15020758}; Short=AtGT17 {ECO:0000303|PubMed:15020758};	0.735765	1.08736	0.786613	0.366729	0.3213	0.43468	0.299299	0.054969	0.061098	0.993418	0.646706	0.658365	0.438378	0.671294	0.953536	0.509573	0.294417	0.559093	2.8303	2.73169	2.87336	1.06748	0.844682	0.807234
Mi03g15350.1	green	RecName: Full=Replication protein A 70 kDa DNA-binding subunit B; Short=AtRPA70B; AltName: Full=AtRPA1-5; AltName: Full=Replication factor A protein 1B; AltName: Full=Replication protein A 1B; Short=AtRPA1B;	4.16	3.4	2.65	4.45	3.24	2.46	0.3	0.11	0.12	0.51	0.82	0.83	1.81	1.98	1.83	1.67	2.05	1.77	11.03	8.67	10.45	2.85	2.47	1.48
Mi10g12380.1	grey60	RecName: Full=Long chain acyl-CoA synthetase 2; EC=6.2.1.3; AltName: Full=Protein Botrytis resistant 1; AltName: Full=Protein LATERAL ROOT DEVELOPMENT 2;	1.86	1.79	1.61	2.61	2.68	2.67	1.62	0.96	0.9	1.11	1.02	1.1	1.34	1.29	2.01	1.43	1.45	1.54	9.55	7.5	10.69	15.41	14.34	13.2
Mi15g08790.1	green	--	0.41	0.27	0.09	0.37	0	0.2	0.08	0.09	0	0.1	0.16	0	0.08	0.35	0	0	0.18	0.18	2.67	3.32	3.43	2.36	3.1	4.3
Mi10g02680.1	green	RecName: Full=(R)-limonene synthase 1, chloroplastic {ECO:0000303|PubMed:28272875}; EC=4.2.3.20 {ECO:0000269|PubMed:28272875, ECO:0000269|PubMed:28272876}; AltName: Full=(+)-limonene synthase 1; Flags: Precursor;	2.34	2.87	2.95	1.59	0.64	1.08	0.24	0.09	0.26	0.27	0.25	0.39	1.96	2.48	3.04	1.82	0.91	1.95	18.4	12.51	18.78	9.09	11.2	6.04
novel.2091	magenta	--	1.80848	2.39826	1.92552	1.78201	1.67537	2.20818	1.37305	1.64955	0.440555	1.13229	1.24836	0.759418	0.98637	1.79172	0.922993	1.81283	2.2727	1.44757	0.37255	0.510439	0.038888	0.218744	0.459388	0.299033
Mi00g07950.1	lightcyan	RecName: Full=Putative 12-oxophytodienoate reductase 11; EC=1.3.1.-; AltName: Full=OPDA-reductase 11; Short=OsOPR11;	97.83	92.9	119.18	53.56	46.3	61.56	40.74	42.29	41.6	30.24	29.35	26.84	78.67	67.48	79.5	77.96	71.7	80.58	18.53	16.31	22.88	38.63	36.62	40.52
Mi14g04860.1	green	RecName: Full=Equilibrative nucleotide transporter 6; Short=AtENT6; AltName: Full=Nucleoside transporter ENT6;	0.21	0.06	0.11	0	0.06	0.19	0	0.06	0	0.07	0.6	0	0.05	0	0.31	0	0	0	3.16	1.47	1.95	0.75	0.81	0.46
Mi08g08840.1	green	RecName: Full=ABC transporter G family member 13; Short=ABC transporter ABCG.13; Short=AtABCG13; AltName: Full=White-brown complex homolog protein 13; Short=AtWBC13;	1.12	0.9	0.77	0.65	0.58	0.71	0.47	0.18	0.2	0.6	0.8	0.76	0.82	0.81	0.5	0.37	0.23	0.69	2.35	1.55	1.51	1.37	1.32	1.49
Mi19g10420.1	green	--	7.27	8.34	6.7	9.62	7.6	7.03	6.01	6.15	4.92	4.99	5.11	6.06	7.16	5.77	7.13	6.3	9.24	8	20.03	24.86	26.36	18.26	18.3	32.45
chrM_288.7_690	lightgreen	RecName: Full=ATP synthase protein MI25; AltName: Full=ORF25;	2.08	0.88	1.25	1.81	2.13	2.46	3.24	6.22	3.79	6.45	7.26	3.99	6.53	1.87	5.55	2.5	2.3	8.19	0.72	1.08	1.9	1.42	0.62	0.3
Mi08g11780.1	grey60	RecName: Full=Chitinase 2; EC=3.2.1.14; AltName: Full=Tulip bulb chitinase-2; Short=TBC-2;	6.52	9.12	8.59	1.79	3.06	2.6	3.18	2.16	2.34	5.5	3.69	4.53	5.88	5.56	6.32	4.25	4.07	5.67	16.52	14.59	24.57	37.27	37.08	66.61
Mi11g01660.1	grey60	RecName: Full=9-cis-epoxycarotenoid dioxygenase NCED1, chloroplastic; EC=1.13.11.51; AltName: Full=PvNCED1; Flags: Precursor;	0.13	0.17	0.05	0.19	0	0	0.05	0	0.06	0	0.07	0	0.11	0.17	0.03	0	0.03	0.03	0.7	0.58	0.62	0.78	1.26	0.72
Mi18g09620.1	lightgreen	RecName: Full=ABSCISIC ACID-INSENSITIVE 5-like protein 5; AltName: Full=ABA-responsive element-binding protein 1; AltName: Full=Abscisic acid responsive elements-binding factor 2; Short=ABRE-binding factor 2; AltName: Full=bZIP transcription factor 36; Short=AtbZIP36;	44.85	45.59	42.3	70.17	55.25	69.86	99.16	103.98	100.5	118.67	144.81	139.4	48.67	49.08	69.86	80.9	78.78	94.7	42.43	36.67	31.4	62.49	62.1	43.39
Mi06g10680.1	yellow	RecName: Full=Protein ANTI-SILENCING 1 {ECO:0000303|PubMed:24003136}; AltName: Full=Protein INCREASE IN BONSAI METHYLATION 2 {ECO:0000303|PubMed:23934508}; AltName: Full=Protein SHOOT GROWTH 1 {ECO:0000303|PubMed:24404182};	4.16	4.23	4.08	6.7	6.94	7.95	4.66	7.62	5.84	5.43	6	3.04	2.54	3.85	4.31	9.5	6.05	7.35	2.85	2.97	2.45	2.54	1.61	1.07
Mi20g09410.1	green	RecName: Full=Zinc finger protein CONSTANS-LIKE 16;	0.08	0.08	0.12	0.07	0.18	0.05	0	0	0.05	0	0.04	0.09	0.15	0.08	0.08	0.05	0.08	0	1.27	0.74	1.28	0.83	1.31	2.21
Mi05g17260.1	green	RecName: Full=Caffeoylshikimate esterase; EC=3.1.1.-; AltName: Full=Lysophospholipase 2; Short=LysoPL2;	3.19	4.31	4.2	2.69	2.39	3.04	1.86	2.06	1.96	3.28	3.39	4.7	2.67	3.05	3.2	2.26	2.2	2.95	12.93	10.68	13.45	8.6	9.18	9.53
novel.2076	grey60	--	0.832002	0.714557	0.684785	0.295289	0.123489	0	0.298958	0.175829	0.097471	0.884674	0.783605	0.928122	1.00507	1.52125	1.29503	0.193676	0.171657	0.351237	2.13456	2.45394	2.88657	3.48455	4.24668	4.43081
Mi04g15770.1	green	RecName: Full=Probable serine/threonine-protein kinase PBL28 {ECO:0000305}; EC=2.7.11.1 {ECO:0000305}; AltName: Full=PBS1-like protein 28 {ECO:0000303|PubMed:20413097};	0.87	0.72	0.81	1.3	0.79	1.29	0.52	0.57	0.48	0.49	0.79	0.74	0.88	0.55	0.96	0.52	0.7	1.21	2.15	2.94	3.99	2.65	2.15	2.17
Mi13g09400.1	green	--	3.38	3.57	2.32	2.61	2.62	2.83	0.64	0.08	0.52	1.09	0.41	2.19	1.16	2.21	1.95	1.3	0.61	0.88	5.48	7.15	6.35	4.62	3.42	3.59
Mi13g01410.1	green	RecName: Full=Bidirectional sugar transporter SWEET3 {ECO:0000303|PubMed:21107422}; Short=AtSWEET3 {ECO:0000303|PubMed:21107422}; AltName: Full=Protein SUGARS WILL EVENTUALLY BE EXPORTED TRANSPORTERS 3 {ECO:0000303|PubMed:21107422};	4.09	4.66	3.8	1.14	2.44	1.55	0.5	0.14	0.46	0.16	0.84	0.61	2.29	3.88	3.04	0.53	0.94	1.33	4.87	6.34	7.63	1.19	1.89	1.81
Mi03g22990.1	grey60	RecName: Full=Auxin-responsive protein IAA14; AltName: Full=Indoleacetic acid-induced protein 14; AltName: Full=Protein SOLITARY ROOT;	0.07	0.29	0	0.06	0.4	0	0.07	0.07	0	0	0	0.4	0	0.14	0	0	0.21	0	2.14	1.13	1.94	4.89	5.17	5.02
Mi03g15470.1	green	RecName: Full=Uncharacterized protein At4g22758;	0.27	0.44	0.41	0.12	0	0.16	0.2	0.44	0	0	0.25	0.08	0.27	0.14	0.27	0.08	0.43	0	0.45	1.63	1.58	0.22	0.84	0.83
novel.2077	yellow	RecName: Full=Zinc finger protein 6 {ECO:0000305};	3.58522	5.29844	3.75835	0.838266	1.20275	0.679129	0.822069	1.08247	0.778132	15.7213	12.2882	15.7765	10.1123	11.0951	12.2446	1.02811	1.3906	1.12064	9.81306	11.9362	9.71487	10.5861	11.0943	17.1634
Mi08g03430.1	green	RecName: Full=Protein LOW PSII ACCUMULATION 2, chloroplastic; Flags: Precursor;	1.7	0.8	0.84	1.61	0.69	1.59	1.04	1.24	0.59	0.51	0.31	0.79	1.3	0.94	0.57	1.84	1.38	0.45	3.89	3.17	2.92	1.79	3.52	2.52
Mi01g24100.1	grey60	RecName: Full=Cytochrome P450 71D10; EC=1.14.-.-;	3.03	2.93	2.66	3.29	3.56	3.12	2.04	2.12	1.67	1.97	2.06	2.7	2.4	2.06	2.92	2.51	2.6	2.12	0.84	1.19	0.64	0.31	0.27	0
Mi00g09540.1	green	RecName: Full=Aldehyde oxidase GLOX1 {ECO:0000305}; EC=1.2.3.1 {ECO:0000305}; AltName: Full=Glyoxal oxidase 1 {ECO:0000305|PubMed:21673079}; Flags: Precursor;	2.23	1.44	1.93	1.26	0.81	1.5	0.34	0.06	0.21	0.62	1.05	1.13	1.29	0.55	2.16	1.46	1.18	1.26	13.95	9.22	11.78	9.54	8.63	12.39
Mi07g18240.1	green	--	3.33	3.81	3.58	2.19	1.67	3.96	3.98	2.9	1.81	3.19	2.75	4.62	3.6	4.27	6.12	2.48	2.94	2.3	15.34	18.48	12.75	9.8	16.83	20.4
Mi03g25290.1	green	--	3.12	4.18	3.15	2.98	2.66	3.99	1.62	1.34	2.25	1.33	1.81	1.85	4.38	3.44	4.28	2.53	2.38	2.11	9.21	7.18	6.1	3.96	6	7.42
novel.33	green	--	0.283936	0.758973	0.518762	0.467865	0.939038	0.314266	0.0306744	0.294062	0	0	0.080705	0	0.544673	0.272197	0.292533	0.221434	0.201953	0.390541	1.46873	1.45725	1.05705	0.55075	0.401467	1.24246
Mi09g06360.1	green	RecName: Full=TITAN-like protein;	1.71	0.57	1.47	0.61	0.54	1.19	1.47	1.38	2.34	3.37	2.13	2.99	0.37	0.71	0.3	1.52	1.03	1.65	4.25	3.28	5.38	2.14	0.86	0.74
novel.37	yellow	--	0.217516	0.048242	0.374038	0.078915	0.106271	0.521758	0.492085	1.92275	1.23463	0.606327	1.04848	0.313543	0.257718	0.092829	0.327225	0.36429	0.804891	0.472489	0.3114	0.31629	0.277952	0.185319	0.211697	0.107401
novel.752	green	--	0.325136	0.041875	0.535456	0.069776	0.038955	0.047224	0.037909	0.146069	0.092862	0.04759	0.182411	0.186485	0.317651	0.419906	0.075467	0.091874	0.122041	0	0.856618	1.16736	1.08729	0.822088	0.687854	0.635267
Mi03g24640.1	green	RecName: Full=Receptor-like cytosolic serine/threonine-protein kinase RBK2; EC=2.7.11.1; AltName: Full=Protein ROP BINDING PROTEIN KINASES 2;	0.57	0.6	0.28	0.57	0.22	0.48	0.65	0.76	0.18	1.06	0.55	0.88	0.54	1.18	0.57	0.72	0.7	0.6	2.02	1.58	2.21	1.86	1.28	1.31
Mi13g03450.1	green	RecName: Full=Transcription factor bHLH126; AltName: Full=Basic helix-loop-helix protein 126; Short=AtbHLH126; Short=bHLH 126; AltName: Full=Transcription factor EN 3; AltName: Full=bHLH transcription factor bHLH126;	2.57	2.33	2.94	1.26	1.68	1.79	3.45	1.8	2.56	2.83	2.9	2.97	2.39	2.38	2.65	2.69	1.62	2.05	1.03	0.97	1.12	0.51	0.32	0.16
Mi11g12190.1	yellow	RecName: Full=Aquaporin PIP2-3; AltName: Full=Plasma membrane intrinsic protein 2-3; AltName: Full=ZmPIP2-3; AltName: Full=ZmPIP2;3;	507.11	457.47	490.03	239.6	152.73	212.7	147.1	158.49	157.84	865.99	883.51	979.87	445.35	470.65	525.64	208.51	240.7	231.43	599.74	603.43	446.9	933.49	993.25	809.69
Mi05g11100.1	green	RecName: Full=Beta-glucosidase 17; Short=AtBGLU17; EC=3.2.1.21; Flags: Precursor;	0.03	0.14	0.16	0.11	0.11	0.19	0.21	0.17	0	0.08	0.44	0.26	0.31	0.03	0.22	0.41	0.13	0.17	3.49	2.04	1.05	1.09	1.52	0.81
Mi18g06640.1	grey60	--	6.79	5.66	4.2	4.07	2.37	3.2	1.71	2.93	2.54	3.74	4.49	4.67	5.18	4.53	4.79	2.08	1.93	1.77	16.36	10.64	10.05	24.64	24.23	23.92
Mi06g04150.1	grey60	RecName: Full=Dihydroceramide fatty acyl 2-hydroxylase FAH1 {ECO:0000305}; EC=1.14.18.7 {ECO:0000269|PubMed:22635113}; AltName: Full=Fatty acid 2-hydroxylase 1 {ECO:0000303|PubMed:19054355}; Short=AtFAH1 {ECO:0000303|PubMed:19054355};	3.51	5.11	3.16	3.48	2.49	2.69	1.44	1.38	1.45	1.34	1.84	1.13	3.07	2.46	3.19	3.1	2.4	3.32	9.05	6.98	10.48	9.75	12.32	20.92
Mi01g22450.1	grey60	RecName: Full=Cytochrome P450 72A15; EC=1.14.-.-;	1.45	0.71	1.17	0	0	0.2	2.86	2.99	1.95	13.58	16.91	15.28	0.97	0.85	0.97	0.96	0.51	0.18	8.11	10.65	10.36	203.78	221.05	313.66
Mi13g10080.1	green	RecName: Full=BRCT domain-containing protein At4g02110;	0.69	0.69	1.01	0.49	0.49	0.95	0.68	1.13	1.28	0.76	1.04	0.8	0.84	0.97	1.47	0.72	0.67	0.92	2.76	1.93	2.52	1.3	1.39	1.68
Mi20g08700.1	magenta	RecName: Full=Phosphatidylinositol 4-kinase gamma 6; Short=AtPI4Kgamma6; Short=PI-4Kgamma6; Short=PI4K gamma 6; EC=2.7.1.67;	73.69	78.39	86.13	77.23	87.11	84.55	100.57	108.32	88.16	54.94	45.32	54.8	46.5	51.24	30.54	93.99	100.38	94.4	21.58	30.84	28.44	9.6	9.3	13.91
Mi01g17090.1	lightcyan	--	18.34	16.45	16.23	3.55	5.82	6.12	7.05	4.51	6.55	3.59	5.85	5.33	16.62	23.12	14.76	10.65	11.1	9.5	1.43	2.29	1.2	0.61	0.91	0.9
Mi08g03060.1	black	RecName: Full=Cytochrome P450 704C1; EC=1.14.-.-; AltName: Full=Cytochrome P450 CYPD;	16.08	18.35	19.15	7.77	8.44	7.97	9.61	10.26	9.51	9.84	10.6	10.86	26.95	26.6	32.33	9.98	10.09	11	4.79	4.03	4.67	2.13	1.87	1.58
Mi12g13100.1	green	RecName: Full=E3 ubiquitin-protein ligase MBR2; EC=2.3.2.27; AltName: Full=HAL3-interacting protein 1 homolog; Short=AtHIP1; AltName: Full=MED25-binding RING-H2 protein 2; AltName: Full=RING-H2 finger MBR2; AltName: Full=RING-type E3 ubiquitin transferase MBR2 {ECO:0000305};	48.25	52.5	56.48	47.02	48.57	48.57	63.23	63.84	68.32	46.86	44.71	42.99	66.65	69.42	59.1	67	57.53	59.81	26.52	26.37	29.01	40	34.77	41.21
Mi11g11000.1	yellow	RecName: Full=Cyclin-dependent protein kinase inhibitor SMR4 {ECO:0000303|PubMed:17599908, ECO:0000303|PubMed:24399300, ECO:0000303|PubMed:26546445}; AltName: Full=Protein SIAMESE-RELATED 4 {ECO:0000303|PubMed:17599908, ECO:0000303|PubMed:24399300, ECO:0000303|PubMed:26546445};	13.71	17.24	15.09	11.22	11.86	9.36	36.1	40	29.01	4.62	3.9	7.28	15.21	19.89	9.14	18.75	19.85	12.24	3.96	7.16	5.38	11.88	20.53	22.39
Mi00g09420.1	magenta	RecName: Full=Mitochondrial uncoupling protein 5; Short=AtPUMP5; AltName: Full=Mitochondrial dicarboxylate carrier 1;	1263.25	1364.12	1356.81	947.83	1325.53	1007.56	803.28	762.45	802.26	501.5	437.5	526.39	953.62	982.51	683.99	1618.91	1717.02	1492.96	276.61	278.44	198.41	300.45	295.25	293.63
Mi02g22020.1	green	RecName: Full=Cell division cycle 20.1, cofactor of APC complex; Short=AtCDC20.1;	4.97	4.54	5.06	4.8	3.6	4.93	4.3	5.07	3.65	4.83	4.92	2.74	4.7	5.13	5.49	4.56	2.69	3.46	19.36	18.35	14.69	9.56	9.58	5.35
novel.1640	green	--	21.8189	23.1569	22.0821	12.5188	10.8403	14.1161	21.7445	21.8608	22.4692	0	10.0515	10.1987	21.2354	26.1797	14.2524	17.6424	13.359	13.6293	7.61829	7.36071	5.88325	4.37544	4.99589	4.19177
Mi02g01990.1	green	RecName: Full=Probable serine/threonine-protein kinase PBL7 {ECO:0000305}; EC=2.7.11.1 {ECO:0000269|PubMed:21855796}; AltName: Full=CDG1-like protein 1 {ECO:0000303|PubMed:21855796}; AltName: Full=PBS1-like protein 7 {ECO:0000303|PubMed:20413097};	0.28	0.12	0.04	0	0	0.09	0.1	0.19	0	0.09	0	0.09	0.07	0	0.11	0.04	0.04	0	3.44	2.85	3.43	3.67	3.76	4.89
Mi15g08430.1	green	RecName: Full=Ergosterol biosynthetic protein 28;	16.35	19.26	20.51	22.99	21.01	25.07	16.52	17.51	18.38	15.74	14.6	20.52	12.22	15.31	14.74	21.39	20.68	12.27	36.26	48.01	48.38	22	31.36	57.67
novel.1646	grey60	--	0.187523	0.206324	0.048462	0.042614	0.057003	0.115172	0.046226	0	0	0.175852	0.178185	0.025583	0.271189	0.348551	0.374987	0.224064	0.073582	0.155431	1.80707	1.60158	1.98276	10.2619	7.49221	8.98644
Mi11g10950.1	magenta	RecName: Full=Probable E3 ubiquitin-protein ligase RHC2A {ECO:0000305}; EC=2.3.2.27; AltName: Full=RING-H2 finger C2a {ECO:0000303|PubMed:9781696}; AltName: Full=RING-H2 zinc finger protein RHC2a {ECO:0000305}; AltName: Full=RING-type E3 ubiquitin transferase RHC2A {ECO:0000305};	84.99	77.34	87.11	101.11	117.31	102.44	106.95	88.87	100.25	60.95	65.13	68.17	69.4	78.83	67.41	126.31	148.27	147.16	52.65	57.68	47.5	47.16	46.46	42
novel.1647	grey	--	0.347793	0.590227	0.112071	0.75335	0.693454	1.42314	1.59974	1.44559	0.68762	0.224432	0.271298	1.32631	0.426758	0.745041	0.759792	1.0103	1.54096	0.746928	0.943873	0.660419	0.303821	1.13572	1.21711	0.654361
Mi03g00020.1	grey60	RecName: Full=Probable lysophospholipase BODYGUARD 3 {ECO:0000303|PubMed:16415209}; Short=AtBDG3 {ECO:0000303|PubMed:16415209}; EC=3.1.1.- {ECO:0000305}; Flags: Precursor;	1.25	0.98	0.96	0.87	0.48	0.45	0.03	0.25	0.16	0.5	0.63	0.4	0.8	0.63	0.5	0.79	0.35	0.51	1.55	1.5	1.38	2.6	2.59	1.9
Mi06g11150.1	green	RecName: Full=Glucan endo-1,3-beta-glucosidase 14; EC=3.2.1.39; AltName: Full=(1->3)-beta-glucan endohydrolase 14; Short=(1->3)-beta-glucanase 14; AltName: Full=Beta-1,3-endoglucanase 14; Short=Beta-1,3-glucanase 14; Flags: Precursor;	1.96	2.73	2.45	1.68	1.19	1.89	0.78	0.69	0.52	0.3	0.94	0.72	1.9	1.83	2.8	0.9	1.59	1.05	3.35	2.65	3.11	0.91	1.6	1.72
Mi16g03770.1	yellow	RecName: Full=Protein SPA1-RELATED 3;	24.87	23.88	22.36	22.97	25.96	27.21	27.92	24.85	28.93	19.42	20.89	19.77	19.26	17.8	16.18	26.76	24.36	27.99	14.55	12.56	16.8	12.81	11.35	10.97
Mi09g12810.1	grey60	RecName: Full=O-acyltransferase WSD1; AltName: Full=Diacylglycerol O-acyltransferase; Short=DGAT; EC=2.3.1.20; AltName: Full=Long-chain-alcohol O-fatty-acyltransferase; EC=2.3.1.75; AltName: Full=Wax synthase; Short=WS;	0.13	0.29	0.23	0.08	0	0	0.13	0.19	0.05	0.11	0.17	0.16	0.44	0.32	0.09	0	0.19	0.15	1.81	1.28	1.18	6.38	7.23	4.74
Mi11g12720.1	grey60	RecName: Full=Probable 3-beta-hydroxysteroid-Delta(8),Delta(7)-isomerase; EC=5.3.3.5; AltName: Full=Cholestenol Delta-isomerase; AltName: Full=Delta(8)-Delta(7) sterol isomerase; Short=D8-D7 sterol isomerase;	59.23	63.48	64.54	50.97	46.61	46	39.56	44.47	35.17	85.65	79.05	85.92	78.14	72.41	71.46	46.41	49.11	45.44	113.71	113.46	123.17	126.65	123.81	194.89
novel.1650	grey60	--	0	0	0.305764	0.075011	0	0.486071	0	0.093873	0	0.489185	0.185218	0	0.7336	0	0	0	0.13662	0.24723	1.05215	0.484276	1.17449	2.12931	0.441188	0
Mi13g12100.1	green	RecName: Full=Transcription factor MYB105 {ECO:0000305}; AltName: Full=MYB-domain transcription factor LOF2 {ECO:0000303|PubMed:19542355}; AltName: Full=Myb-related protein 105 {ECO:0000305}; Short=AtMYB105 {ECO:0000303|PubMed:11597504}; AltName: Full=Protein LATERAL ORGAN FUSION 2 {ECO:0000303|PubMed:19542355};	1.6	1.36	1.19	0.56	0.35	1.06	0.36	0.54	0	1.19	1.02	0.95	0.83	0.87	1.03	1.63	0.92	1.46	7.49	6.99	7.1	4.22	4.97	6.25
Mi02g12440.1	grey60	RecName: Full=Delta(12)-acyl-lipid-desaturase {ECO:0000303|PubMed:12354116}; EC=1.14.19.- {ECO:0000305}; AltName: Full=Delta(12)-oleate desaturase {ECO:0000303|PubMed:12464604}; Short=PgFAD2 {ECO:0000303|PubMed:12464604};	26.92	19.33	19.37	14.99	8.56	13.6	16.73	13.16	14.58	24.42	26.99	32.29	25.76	15.87	27.57	11.6	11.74	14.21	96.52	71.06	69.13	101.77	102.39	92.83
Mi20g03710.1	green	RecName: Full=Serine/threonine-protein kinase HT1; EC=2.7.11.1; AltName: Full=High leaf temperature protein 1;	1.49	2.7	2.14	4.33	4.56	3.07	2.81	1.87	2.44	1.05	1.21	0.69	1.15	2.18	1.63	2.52	2.01	2.14	6.96	5.8	6.78	7.61	9.33	8.42
Mi15g11430.1	green	RecName: Full=Probable LRR receptor-like serine/threonine-protein kinase At4g36180; EC=2.7.11.1; Flags: Precursor;	1.04	0.91	0.78	0.67	0.78	0.47	0.14	0	0.09	0.23	0.29	0.21	0.47	0.78	0.8	0.72	0.58	0.54	1.99	1.85	2.06	1.05	1.32	1.03
Mi01g27190.1	lightcyan	--	74.94	68.58	63.93	44.62	48.99	39.16	29.26	32.74	22.66	25.56	20.78	25.41	53.71	60.23	43.1	38.88	38.12	31.5	12.42	23.98	11.22	15.99	16.26	18.22
Mi20g07360.1	green	RecName: Full=Thioredoxin-like 1-2, chloroplastic; AltName: Full=Atypical cysteine/histidine-rich thioredoxin 5; Short=AtACHT5; AltName: Full=Lilium-type thioredoxin 1-2; Flags: Precursor;	0.95	1.17	2.03	0.41	0.27	0.07	0.28	0.61	0.41	0.63	0.48	0.34	2.54	2.02	1.85	0.07	0.18	0.5	1.75	2.4	1.58	0.49	1.14	1.95
novel.1621	grey60	--	0.648821	0.581854	1.04565	0.761212	0.412145	0.705464	0.595488	0.712978	0.75484	0.655804	0.730682	1.21225	0.675637	0.430832	0.724074	0.704341	0.0971623	0.562471	2.25071	1.0085	3.223	2.65808	2.01062	3.95722
Mi10g07400.1	green	RecName: Full=Uncharacterized protein At1g65710 {ECO:0000305};	0.83	0.61	0.83	1.23	1.14	1.6	0.35	0.45	0.2	0.63	0.85	0.54	1.31	1.26	1.78	0.96	0.68	0.58	4.03	2.85	4.31	3.18	3.03	2.87
Mi12g13220.1	green	RecName: Full=Trifunctional UDP-glucose 4,6-dehydratase/UDP-4-keto-6-deoxy-D-glucose 3,5-epimerase/UDP-4-keto-L-rhamnose-reductase RHM1 {ECO:0000305|PubMed:17190829}; AltName: Full=Protein REPRESSOR OF LRX1 1 {ECO:0000303|PubMed:18567791}; AltName: Full=Rhamnose biosynthetic enzyme 1; Short=AtRHM1; Includes: RecName: Full=UDP-glucose 4,6-dehydratase {ECO:0000305|PubMed:17190829}; EC=4.2.1.76 {ECO…	0.31	0.11	0.12	0.24	0.14	0.21	0	0.03	0.03	0.09	0.18	0.09	0.07	0.13	0.1	0	0.23	0.16	1.15	0.85	1.24	0.48	0.83	0.81
Mi08g09890.1	lightcyan	RecName: Full=Copper transporter 1; Short=AtCOPT1;	444.9	502.92	591.54	213.06	299.32	214.55	260.01	269.51	238.55	373.92	293.99	403.8	458.18	425.57	297.82	416.45	386.98	331.86	111.5	169.12	137.4	230.13	225.21	415.23
Mi15g01970.1	grey60	RecName: Full=Transcription repressor MYB6; AltName: Full=Myb-related protein 6; Short=AtMYB6;	9.37	9	8.59	1.28	1.04	0.83	1.15	1.07	0.67	3.48	4.51	6.35	6.99	6.44	7.52	1.18	1.05	0.61	3.85	4.06	3.54	13.78	16.16	11.79
novel.1629	green	RecName: Full=Ankyrin repeat-containing protein BDA1 {ECO:0000305}; AltName: Full=Protein BIAN DA 1 {ECO:0000303|PubMed:22740615};	2.25454	2.41964	2.48267	1.5485	1.12994	1.66746	3.02193	3.68298	3.18241	2.80778	2.31595	2.31499	2.41995	2.14189	1.18285	2.77625	2.82431	2.51637	1.06285	1.35942	1.56444	2.5103	2.39103	2.07716
novel.1624	grey60	RecName: Full=Putative disease resistance RPP13-like protein 3;	3.19704	3.58244	2.90124	2.53798	2.96378	3.2945	2.38295	2.6835	2.22786	3.64721	4.33315	4.34505	3.36033	3.01508	3.29595	2.06446	2.79223	2.45125	7.40154	7.5199	6.37076	10.9193	9.03783	9.12549
chrM_535.1_1043	green	--	1.16	1.28	0.7	0.61	0.67	1.65	3.56	1.6	3.26	3.23	2.1	2.6	1.6	0.97	1.35	1.98	1.5	2.99	0.41	0.22	0.48	1.08	0.41	0.38
Mi08g16770.1	yellow	RecName: Full=Caffeoylshikimate esterase; EC=3.1.1.-; AltName: Full=Lysophospholipase 2; Short=LysoPL2;	19.91	24.82	23.27	19.96	21.86	25.99	42.99	40.31	42.64	24.64	23.24	19.6	24.18	27.86	22.94	42.48	32.04	29.35	11.66	11.78	12.05	13.34	10.9	12.05
Mi20g01300.1	green	--	0.87	0.84	0.87	0.38	0.29	0.52	0.18	0.12	0.06	0.23	0.23	0.29	0.19	0.59	0.66	0.51	0.11	0.23	1.18	1	1.28	0.55	0.79	0.95
Mi05g21810.1	green	--	6.64	5.34	8.3	5.41	5.73	7.34	6.23	5.17	7.92	11.92	8.39	6.99	7.72	6.45	3.28	9.05	4.08	5.01	2.77	3.45	4.07	3.24	3.05	2.81
Mi11g10310.1	lightcyan	RecName: Full=Laccase-4; EC=1.10.3.2; AltName: Full=Benzenediol:oxygen oxidoreductase 4; AltName: Full=Diphenol oxidase 4; AltName: Full=Protein IRREGULAR XYLEM 12; AltName: Full=Urishiol oxidase 4; Flags: Precursor;	6.55	8.68	10.32	13.27	7.71	9.47	0.93	1.52	1.03	1.04	2.2	1.8	6.04	3.98	6.02	6.68	6.45	8.75	0.51	0.35	0.64	0	0	0.11
Mi19g03140.1	green	RecName: Full=Cell division control protein 6 homolog B {ECO:0000305}; Short=AtCDC6b {ECO:0000303|PubMed:11752380};	2.7	0.35	1.49	0.14	0.58	1.96	0	0.17	0	0	0.61	1.36	0.48	0	0.48	1.15	0.34	1.42	6.24	4.1	4.5	3	1.7	1.39
Mi01g25550.1	green	--	1.12	0.96	1.08	1.29	0.63	0.94	1.05	1.04	0.89	0.62	0.42	1.53	0.77	0.9	1.26	0.85	0.7	0.46	3.36	3.48	2.22	1.87	2.4	1.57
Mi01g02110.1	grey60	RecName: Full=CBL-interacting serine/threonine-protein kinase 14; EC=2.7.11.1; AltName: Full=SNF1-related kinase 3.15; AltName: Full=SOS2-like protein kinase PKS24; AltName: Full=Serine/threonine-protein kinase SR1; Short=AtSR1;	0.91	1.12	0.79	0.46	0.53	0.13	0.14	0.16	0.22	3.67	4.17	3.19	2.13	1.58	1.43	0.48	0.39	0.24	4.73	5.31	6.05	14.94	12.73	15.59
Mi08g02900.1	green	--	1.81	2.48	1.49	2.04	1.89	4	2.9	1.1	1.21	2.21	2.21	2.06	1.58	1.06	2.07	2.48	1.6	1.67	7.43	6.13	8.06	5.68	3.27	4.92
Mi04g20390.1	green	RecName: Full=Chlorophyll a-b binding protein, chloroplastic; AltName: Full=LHCI type II CAB; Flags: Precursor;	6.87	5.95	6.03	3.76	4.52	2.7	1.23	2.33	1.65	1.27	1.64	2.53	5.44	3.27	5.42	3.2	2.78	4.02	11.48	14.97	11.99	7.87	8.67	11.54
Mi19g03260.1	black	RecName: Full=U-box domain-containing protein 27; EC=2.3.2.27; AltName: Full=Plant U-box protein 27; AltName: Full=RING-type E3 ubiquitin transferase PUB27 {ECO:0000305};	7.61	7.85	10.08	2.28	1.98	2.3	1.8	2.62	1.8	4.32	4.95	5.33	14.43	18.42	14.72	2.88	2.88	2.46	7.12	4.76	7.88	4.55	5.38	5.04
Mi01g11150.1	green	--	2.37	2.23	1.36	2.34	1.59	2.61	1	0.28	0.55	0.95	1.16	0.8	0.66	0.96	1.78	1.39	0.97	0.96	2.38	3.03	2.51	2.07	2.64	1.26
Mi17g08230.1	green	RecName: Full=Probable ubiquitin-conjugating enzyme E2 37; EC=2.3.2.23; AltName: Full=E2 ubiquitin-conjugating enzyme 37; AltName: Full=Ubiquitin carrier protein 37;	1.27	0.86	0.93	1.26	0.98	0.93	0.4	0.22	0.32	0.26	0.5	0.56	0.56	0.58	0.84	0.59	0.68	0.64	2.79	3.52	2.95	2.02	1.07	1.59
Mi17g11690.1	grey60	RecName: Full=Histidine kinase 5; EC=2.7.13.3; AltName: Full=Arabidopsis histidine kinase 5; Short=AtHK5; AltName: Full=Protein AUTHENTIC HIS-KINASE 5; AltName: Full=Protein CYTOKININ-INDEPENDENT 2;	0.75	0.71	0.73	0.94	0.67	1	0.64	0.69	0.42	0.59	0.78	0.57	0.79	0.7	0.87	0.98	0.72	0.58	2.08	1.69	2.77	3.09	2.45	1.71
Mi16g10160.1	yellow	--	1.11	1.84	1.9	0.35	0.34	0.07	0.05	0.49	0.34	0.42	0.37	0.95	2.63	2.77	2.79	0.27	0.47	1.17	2.8	2.86	2.2	1.72	2.74	4.23
Mi00g01240.1	yellow	RecName: Full=Protein REVEILLE 1;	12.72	13.09	11.61	14.17	12.94	13.85	27.89	27.55	27.83	16.09	13.13	13.92	17.24	17.68	15.43	14.28	14.84	15.33	7.68	9.82	8.07	10.38	9.29	9.86
Mi12g03120.1	magenta	RecName: Full=Auxin-responsive protein IAA33; AltName: Full=Indoleacetic acid-induced protein 33;	1.73	1.48	2.19	1.22	1.51	2.72	0.19	0	0.23	2.66	3.58	3.63	1.45	0.92	2.61	0.58	0.41	0.64	5.06	2.71	2.61	0.43	1.12	2.4
Mi09g12040.1	yellow	--	114.52	124.47	126.61	174.2	135.44	152.98	272.04	374.59	271.59	140.39	168.78	227.9	115.75	125.23	121.97	184.18	279.97	222.97	106.54	138.34	116.02	47.17	59.33	80.73
Mi18g13790.1	green	RecName: Full=Expansin-A11; Short=AtEXPA11; AltName: Full=Alpha-expansin-11; Short=At-EXP11; Short=AtEx11; AltName: Full=Ath-ExpAlpha-1.14; Flags: Precursor;	0.98	0.27	1.47	0.67	0.37	0.61	0	0	0	0.23	0	0.07	0.43	0.59	1.55	0	0.2	0.21	5.93	6.11	5.92	4.09	3.82	3.84
Mi05g10870.1	green	--	1.38	1.29	1.62	1.37	0.52	1.6	0.51	0.57	0.79	0.05	0.79	0.42	1.7	1.56	1.17	0.94	0.46	0.43	4.22	3.13	3.33	2.64	1.85	1.57
Mi11g07730.1	lightcyan	RecName: Full=Caffeic acid 3-O-methyltransferase; Short=CAOMT; Short=COMT; EC=2.1.1.68; AltName: Full=S-adenosysl-L-methionine:caffeic acid 3-O-methyltransferase;	9.78	13.38	14.68	11.3	10.81	11.83	0.25	0.35	0.22	6.53	3.1	6.05	10.85	9.47	8.17	6.48	7.83	8.33	1.81	1.37	1.3	0.72	1.01	0.9
novel.1609	green	RecName: Full=DNAJ protein JJJ1 homolog {ECO:0000305}; Short=AtJJJ1 {ECO:0000305};	0.80012	0.662947	1.04849	0.17674	0.263685	0.106624	0.919812	1.26825	0.494809	0.54267	0.535295	0.64859	0.647521	0.661958	0.759368	0.671914	0.596709	0.431207	0.096445	0.371564	0.198195	0.119411	0.04205	0
Mi08g09900.1	magenta	RecName: Full=18.2 kDa class I heat shock protein;	10.77	15.93	11.72	5.17	6.53	4.88	13.86	14.47	9.5	14.86	9.91	12.88	13.84	17.05	9.91	15.98	18.43	16.86	7.52	7.73	3.79	5.74	6.01	10.03
Mi12g04960.1	cyan	RecName: Full=Cycloartenol synthase; Short=AtCYC; EC=5.4.99.8; AltName: Full=2,3-epoxysqualene--cycloartenol cyclase;	2.91	4.1	2.5	9.93	8.76	6.55	3.37	4.83	4.51	2.02	2.3	2.69	2.83	1.81	4.13	4.46	5.78	5.36	2.02	2.71	1.02	1.78	0.49	1.25
Mi03g02030.1	lightcyan	RecName: Full=1-aminocyclopropane-1-carboxylate synthase; Short=ACC synthase; EC=4.4.1.14; AltName: Full=S-adenosyl-L-methionine methylthioadenosine-lyase;	110.82	115.97	131.48	66.78	74.38	76.32	42.32	37.93	43.58	62.36	58.18	55.3	100.25	145.27	112.83	121.27	130.61	125.04	20.68	15.08	19.02	15.86	17.75	13.94
Mi19g07910.1	green	RecName: Full=Remorin 4.1 {ECO:0000305}; Short=OsREM4.1 {ECO:0000303|PubMed:17984200}; AltName: Full=Remorin group 4 member 1 {ECO:0000303|PubMed:17984200};	4.57	4.41	3.94	5	4.85	4.37	1.17	1.65	0.99	2.37	1.52	3.53	3.95	3.86	6.81	3.87	2.92	3.5	7.91	8.91	8.54	5.33	6.57	5.51
Mi02g09100.1	green	--	0.43	0.47	0.44	0.39	0.65	0.52	0.53	0.47	0.39	0.81	0.61	0	0.43	0.56	0.21	0.77	0.23	0.12	3.7	4.31	6.26	7.07	5.05	7.18
Mi17g07520.1	green	RecName: Full=Mitogen-activated protein kinase kinase 6; Short=AtMKK6; Short=MAP kinase kinase 6; EC=2.7.12.2; AltName: Full=Protein Arabidopsis NQK1 homolog;	1.09	1.69	1.59	1.53	1.14	1.34	0.69	1.36	0.48	1.37	1.47	1.03	1.45	2.68	1.64	0.95	0.58	1.21	4.05	2.61	2.8	2.19	2.02	2.35
Mi05g23210.1	grey60	RecName: Full=GATA transcription factor 2; Short=AtGATA-2;	0.95	0.39	1.48	0.65	0.65	0.29	0.41	0.2	0.36	1.12	1.42	0.94	0.42	0.25	1.55	1.14	1.14	0.73	9.53	7.37	9.14	23.83	21.6	28.81
Mi15g05610.1	yellow	RecName: Full=DnaJ protein homolog 1; Short=DNAJ-1; Flags: Precursor; Fragment;	2.91	2.11	2.7	5	2.68	3.85	3.56	6.8	3.85	2.79	2.07	1.85	2.85	2.99	1.88	3.39	3.1	2.22	1.51	1.76	1.77	1.25	2.57	1.08
Mi01g27440.1	green	--	1.01	1.67	1.7	0.92	0	0.31	1.74	0.83	0.46	0.95	0.48	0.77	0.38	0.8	3.67	0.15	0.4	0.14	8.76	8.04	5.56	6.14	6.35	6.93
Mi13g12090.1	grey60	RecName: Full=Expansin-A5; Short=AtEXPA5; AltName: Full=Alpha-expansin-5; Short=At-EXP5; Short=AtEx5; AltName: Full=Ath-ExpAlpha-1.4; Flags: Precursor;	4.18	4.36	3.98	3.38	2.18	3.94	1.26	1.53	0.63	1.17	1.28	2.9	4.69	4.69	4.03	2.79	3.04	2.01	28.28	30.8	23.6	34.3	37.24	33.55
Mi05g05760.1	grey60	RecName: Full=Primary amine oxidase 2; EC=1.4.3.21 {ECO:0000250|UniProtKB:P12807}; AltName: Full=Amine oxidase [copper-containing] 2; Flags: Precursor;	8.8	6.32	6.06	6.54	5.94	6.03	3.52	2.64	3.59	7.43	6.83	5.35	7.7	7.63	7.55	5.23	3.97	5.05	13.25	10.95	11.61	24.95	26.41	22.36
Mi15g08310.1	grey60	RecName: Full=Protein DETOXIFICATION 48 {ECO:0000303|PubMed:11739388}; Short=AtDTX48 {ECO:0000303|PubMed:11739388}; AltName: Full=Multidrug and toxic compound extrusion protein 48 {ECO:0000305}; Short=MATE protein 48 {ECO:0000305}; AltName: Full=Protein ABNORMAL SHOOT 4 {ECO:0000303|PubMed:26160579}; AltName: Full=Protein BUSH-AND-CHLOROTIC-DWARF 1 {ECO:0000303|PubMed:22150160}; Short=Protein BCD…	1.03	0.98	0.71	0.86	0.68	0.95	0.47	0.39	0.47	0.48	0.73	0.68	1.22	1.1	0.86	0.85	0.79	0.36	2.55	1.96	2.34	3.01	3.87	1.88
Mi09g09580.1	yellow	RecName: Full=12S seed storage protein CRA1; AltName: Full=Cruciferin 1; Short=AtCRU1; AltName: Full=Cruciferin A1; AltName: Full=Legumin-type globulin storage protein CRA1; Contains: RecName: Full=12S seed storage protein CRA1 alpha chain; AltName: Full=12S seed storage protein CRA1 acidic chain; Contains: RecName: Full=12S seed storage protein CRA1 beta chain; AltName: Full=12S seed storage pro…	0.77	0.7	1.45	1.78	1.7	1.03	2.21	2.68	2.38	0.97	1.54	0.77	1.13	0.74	0.63	2.19	2.39	3.27	1.26	0.77	1.11	0	0	0
Mi07g03490.1	magenta	RecName: Full=Auxin-induced protein 22B; AltName: Full=Indole-3-acetic acid-induced protein ARG4;	70.29	72.32	65.95	59.26	48.54	51.2	52.31	51.13	51.74	49.86	46.74	46	54.39	55.25	47.49	88.23	94.77	102.49	17.38	16.93	18.46	15.01	14.56	27.49
Mi03g17360.1	yellow	RecName: Full=UDP-glycosyltransferase 83A1; EC=2.4.1.-;	0.69	0.99	0.89	1.5	1.46	2.63	2.65	2.41	2.71	1.13	1.02	1.38	0.8	0.84	0.8	1.53	2.53	2.49	0.89	1.22	0.54	0.15	0.6	0.73
Mi04g12710.1	grey60	RecName: Full=Basic form of pathogenesis-related protein 1; Short=PRP 1; Flags: Precursor;	1.23	0.63	0.85	0	0	0.1	0	0	0.6	2.69	0.55	2.1	3.64	3.57	2.64	0.59	0	0.37	4.87	4.73	4.55	26.89	30.69	27.78
Mi10g11430.1	green	RecName: Full=Kinesin-like protein KIN-7D, mitochondrial {ECO:0000305}; AltName: Full=Mitochondria-targeted kinesin-related protein 2 {ECO:0000303|PubMed:11706156}; Flags: Precursor;	7.28	6.81	6.14	6.63	5.33	5.56	0.58	0.73	0.82	2.31	3.25	2.19	5.06	4.59	7.6	2.91	2.46	3.29	11.16	8.91	12	8.68	8.03	6.63
Mi20g10460.1	grey60	RecName: Full=Ankyrin repeat-containing protein BDA1 {ECO:0000305}; AltName: Full=Protein BIAN DA 1 {ECO:0000303|PubMed:22740615};	2.55	4.41	4.39	2.9	1.38	3.23	6.43	7.5	6.42	8.4	5.68	5.84	4.68	3.84	2.33	4.84	6.17	6.35	2.64	3.36	3.14	7.04	7.74	8.75
Mi18g13920.1	grey	RecName: Full=Receptor-like cytosolic serine/threonine-protein kinase RBK1; EC=2.7.11.1; AltName: Full=Protein ROP BINDING PROTEIN KINASES 1;	1.14	1.36	1.3	1.48	1.35	1.2	0.96	1.09	1.02	0.59	0.4	0.91	1.34	1.65	1.35	1.34	0.67	0.93	0.31	0.48	0.79	1.49	1.35	1.07
Mi02g10920.1	lightgreen	RecName: Full=Protein phosphatase 2C 3; Short=AtPP2C03; EC=3.1.3.16; AltName: Full=Protein AKT1-INTERACTING 1; AltName: Full=Protein phosphatase 2C AIP1; Short=PP2C AIP1;	6.6	6.11	5.44	9.68	5.73	7.9	27.34	27.15	27.99	38.66	40.57	40.77	12.47	11.71	13.72	21.48	21.13	20.41	8.93	8.55	8.55	13.89	13.37	12.4
Mi10g01210.1	grey60	--	2.91	2.66	3.65	2.11	3.91	2.25	2.63	1.63	2.33	3.35	3.71	3.05	4.05	4.52	4.67	1.87	2.14	1.66	8.66	7.24	9.48	21.46	19.48	16.05
Mi05g21680.1	grey60	RecName: Full=(+)-neomenthol dehydrogenase {ECO:0000303|PubMed:18599651}; EC=1.1.1.- {ECO:0000269|PubMed:21169366}; EC=1.1.1.208 {ECO:0000269|PubMed:18599651}; AltName: Full=Menthone:neomenthol reductase; AltName: Full=Short-chain dehydrogenase/reductase 1; Short=AtSDR1;	7.77	7.54	6.93	6.87	4.74	6.29	68.29	95.9	80.15	109.84	104.1	100.03	11.58	10.24	9.7	8.02	8.96	6.97	26.43	30.14	25.84	297.26	301.74	327.57
Mi01g20440.1	magenta	--	1352.39	1525.6	1895.62	1022.13	1305.79	996.15	1276.14	1470.35	1091.46	1002.36	843.13	1097.71	1427.29	1537.97	1185.58	1872.86	1683.63	1631.44	407.33	461.33	486.11	448.32	445.74	836.49
Mi10g07270.1	lightcyan	RecName: Full=WD repeat-containing protein LWD1; AltName: Full=Protein ANTHOCYANIN 11-A; Short=AtAN11-A; AltName: Full=Protein LIGHT-REGULATED WD1; AltName: Full=WD repeat-containing protein AN11-A;	53.98	50.65	54.08	38.75	35.17	39.73	20.32	24.07	23.18	36.87	35.63	35.86	42.06	47.56	47.68	42.01	39.4	39.01	13.9	12.09	10.03	4.6	3.57	4.54
Mi09g04350.1	green	--	2.78	4.77	5.77	4.07	8.24	6.47	7.32	1.86	4.69	4.67	4.73	1.88	3.43	3.44	5.9	2.78	5.27	2.41	11.42	10.8	10.48	11.8	8.08	12.93
Mi05g13330.1	green	RecName: Full=Pentatricopeptide repeat-containing protein At5g48910;	1.11	1.28	1.41	0.96	0.9	1.19	0.73	0.41	0.42	1.28	1.51	1.59	1.42	0.89	0.84	1.04	0.82	1.07	3.51	3.63	3.32	2.3	2.15	2.25
Mi09g11990.1	black	RecName: Full=Coumaroyl-CoA:anthocyanidin 3-O-glucoside-6''-O-coumaroyltransferase 1; EC=2.3.1.-;	1.16	2.12	1.07	0.45	0.64	0.41	0.43	0.14	0.48	0.58	0.98	0.73	1.97	1.51	1.33	0.28	0.14	0.33	1.08	1.46	1.46	0.81	0.58	0.5
Mi06g15670.1	green	RecName: Full=Magnesium-chelatase subunit ChlI, chloroplastic; Short=Mg-chelatase subunit I-1; EC=6.6.1.1; AltName: Full=Mg-protoporphyrin IX chelatase subunit ChlI; Flags: Precursor;	17.76	18	14.89	24	18.92	19.35	24.36	24.26	21.7	21.08	20.19	23.37	18.07	14.47	18.64	19.05	22.21	20.68	54.14	54.77	54.68	47.17	48.11	44.85
Mi14g00810.1	grey60	RecName: Full=UDP-glycosyltransferase 74E2; EC=2.4.1.-;	11.11	12.79	12.42	7.93	6.37	5.92	5.42	6.31	6.5	18.28	15.52	17.83	17.6	14.85	13.65	6.22	7.63	6.64	21.87	26.22	28.09	32.71	39.07	50.28
Mi16g02720.1	yellow	RecName: Full=Polyubiquitin 10; Contains: RecName: Full=Ubiquitin; Flags: Precursor;	1681.89	1652.83	1521.31	2286.33	2065.13	2351.99	3041.86	3679.24	3280.17	828.52	880.43	893.32	1623.45	1498.35	1726.76	2459.18	2906.13	2571.75	1131.52	1347.26	1253	545.9	526.75	584.03
Mi00g15430.1	green	--	3.87	3.81	4.57	3.75	3.36	4.64	3.21	3.84	3.87	4.69	4.7	5.61	2.8	4.06	2.89	3.96	1.84	3.5	10.68	9.69	13.91	11.82	9.08	13.01
Mi03g23410.1	green	RecName: Full=EPIDERMAL PATTERNING FACTOR-like protein 4 {ECO:0000303|PubMed:19435754}; Short=EPF-like protein 4; Contains: RecName: Full=CHALLAH-LIKE2 {ECO:0000303|PubMed:21862708}; Flags: Precursor;	14.42	8.77	11.16	38.22	26.06	36.08	5.09	8.71	3.75	8.54	14.08	8.43	2.52	4.22	9.17	13.96	25.92	15.57	59.07	62.67	45.46	39.94	39.66	53.15
Mi05g06600.1	green	RecName: Full=Protein RICE SALT SENSITIVE 3 {ECO:0000303|PubMed:23715469};	21.52	19.76	17.34	32.5	20.84	31.36	20.65	23.72	23.36	14.84	12.84	15.65	12.46	10.07	11.2	19.4	19.38	17.78	61.75	57.64	67.63	43.95	47.06	50.26
Mi12g11350.1	grey60	RecName: Full=Dehydration-responsive element-binding protein 3; AltName: Full=Protein TINY 2;	48.98	49.64	44.49	56.47	41.21	53.74	54.64	53.51	60.7	34.32	49.16	46.22	27.39	28.96	31.46	46.03	62.5	51.56	27.72	25.74	30.03	11.58	13.97	15.49
Mi09g08110.1	yellow	RecName: Full=Chloroplast envelope quinone oxidoreductase homolog {ECO:0000303|PubMed:20424175}; Short=ceQORH {ECO:0000303|PubMed:20424175}; EC=1.3.1.- {ECO:0000269|PubMed:26678323};	45.14	48.01	45.33	61.3	66.13	58.78	50.79	57.85	54.53	32.1	29.63	37.98	45.9	41.88	34.96	60.17	52.75	53.66	28.22	30.77	26.22	13.81	15.31	18.07
Mi08g19380.1	green	RecName: Full=Abscisic acid 8'-hydroxylase 1; Short=ABA 8'-hydroxylase 1; EC=1.14.13.93; AltName: Full=Cytochrome P450 707A1;	7.6	8.73	8.95	7.67	11.51	11.36	21.05	19.31	20.8	22.58	18.7	20.18	11.65	10.61	5.85	13.58	17.88	16.19	7.09	8.34	8.26	8.12	5.55	7.48
Mi10g16320.1	green	RecName: Full=Serine carboxypeptidase-like 18; EC=3.4.16.-; Flags: Precursor;	4.27	4.02	4.02	3.91	2.09	3.38	0.59	0.36	0.28	1.63	1.04	1.33	3.24	3.72	4.36	2.42	2.08	2.25	85.09	81.11	105.11	57.82	65.49	97.61
Mi16g10580.1	grey60	RecName: Full=Glycerol-3-phosphate 2-O-acyltransferase 6; Short=AtGPAT6; EC=2.3.1.198; AltName: Full=Glycerol-3-phosphate acyltransferase 6;	23.74	19.32	18.96	5.42	3.18	4.12	4.82	3.25	4.51	10.05	9.8	13.63	24.44	19.31	12.16	5.48	5.2	4.49	19.48	13.07	14.07	67.03	72.12	55.72
Mi10g01000.1	green	RecName: Full=Agamous-like MADS-box protein AGL61; AltName: Full=Protein DIANA;	1.1	0.76	1.08	0.73	0.91	0.21	0.8	0.63	0.28	0.44	0.17	0.56	0.76	0.37	0.93	1.04	0.37	0.51	2.78	2.48	3.13	2.43	2.01	2.09
Mi03g13710.1	green	RecName: Full=F-box/LRR-repeat protein 17; AltName: Full=F-box-like protein 17;	5.2	4.29	4.52	4.73	4.82	4.23	0.29	0.59	0.68	1.49	2.87	1.77	2.54	4.27	3.05	3.32	2.69	3.17	14.59	11.85	13.23	5.76	5.38	5.4
Mi11g03100.1	grey60	RecName: Full=Putative Myb family transcription factor At1g14600;	0.64	0.46	0.38	0.58	0.17	0.23	0.86	0.3	0.06	0.64	0.79	0.11	0.88	0.44	0.42	0.5	0.24	0.46	3.35	1.92	2.23	6.56	6.19	5.79
Mi11g06430.1	grey60	RecName: Full=Metalloendoproteinase 3-MMP {ECO:0000303|PubMed:10574937}; Short=At3-MMP {ECO:0000303|PubMed:10574937}; EC=3.4.24.- {ECO:0000305}; Flags: Precursor;	5.23	4	4.72	1.93	0.98	0.92	0.28	0	0	0.51	1.26	1.82	2.84	4.88	8.15	0.83	1.47	1.15	51.61	30.75	25.36	57.74	57.83	41.51
Mi17g11540.1	green	RecName: Full=E3 ubiquitin-protein ligase MBR2; EC=2.3.2.27; AltName: Full=HAL3-interacting protein 1 homolog; Short=AtHIP1; AltName: Full=MED25-binding RING-H2 protein 2; AltName: Full=RING-H2 finger MBR2; AltName: Full=RING-type E3 ubiquitin transferase MBR2 {ECO:0000305};	30.51	32.54	33.75	20.43	25.38	23.38	31.83	29.42	33.73	32.49	29.27	28.65	39.84	37.39	36.84	43.19	31.24	34.51	17.18	16.46	18.74	33.36	29.09	31.06
Mi07g05290.1	green	RecName: Full=S-adenosylmethionine decarboxylase proenzyme 4 {ECO:0000305}; Short=AdoMetDC4 {ECO:0000305}; EC=4.1.1.50 {ECO:0000269|PubMed:16699540}; Contains: RecName: Full=S-adenosylmethionine decarboxylase 1 alpha chain {ECO:0000250|UniProtKB:P17707}; Contains: RecName: Full=S-adenosylmethionine decarboxylase 1 beta chain {ECO:0000250|UniProtKB:P17707}; AltName: Full=Protein BUSHY AND DWARF 2 …	1.37	0.86	1.61	0.79	0.22	0.51	0.9	0.4	0.44	0.17	0.61	0.22	0.97	0.58	0.69	0.55	0.34	0.51	1.79	2.13	1.55	0.81	1.33	0.46
Mi01g18670.1	green	RecName: Full=Transcription repressor OFP6; AltName: Full=Ovate family protein 6; Short=AtOFP6;	0.53	0.22	0.62	0.78	0.96	0.73	0	0.14	0	0.08	0	0	0.33	0.28	0.26	0.79	0.35	0.66	2.07	2.43	1.79	0.58	0.38	0.25
Mi11g14180.1	green	RecName: Full=Galactoside 2-alpha-L-fucosyltransferase; EC=2.4.1.-; AltName: Full=PsFT1; AltName: Full=Xyloglucan alpha-(1,2)-fucosyltransferase;	19.4	20.93	20.03	16.89	15.09	13.31	22.79	20.13	24.18	19.46	22.73	20.44	18.19	19.75	17.28	21.8	22.93	24.11	11.76	11.69	11.83	14.74	10.14	16.11
Mi18g13640.1	green	RecName: Full=Plastocyanin, chloroplastic; Flags: Precursor;	17.87	17.58	14.52	20.81	11.59	19.18	22.39	25.97	23.85	15.06	13.71	12.94	22.94	14.47	19.03	16.79	20.58	21.77	127.06	135.05	167.07	97.2	112.44	156.32
Mi06g17250.1	green	RecName: Full=Chlorophyll a-b binding protein 40, chloroplastic; AltName: Full=LHCII type I CAB-40; Short=LHCP; Flags: Precursor;	26.78	23.36	13.69	28.35	17	25.55	12.21	14.36	10.53	6.56	6.3	10.15	15.47	11.42	15.2	19	24.58	20.39	97.07	121.56	100.24	96.04	114.13	118.94
Mi08g18240.1	grey60	RecName: Full=Expansin-A5; Short=AtEXPA5; AltName: Full=Alpha-expansin-5; Short=At-EXP5; Short=AtEx5; AltName: Full=Ath-ExpAlpha-1.4; Flags: Precursor;	4.54	3.86	4.44	3.59	2.83	3.67	1.54	1.56	1.65	2.13	2.54	2.69	3.27	4.13	5.8	2.96	3.32	2.02	28.7	30.62	19.28	32.01	37.07	39.11
Mi06g09840.1	green	--	14.83	18.53	16.26	12.2	15.6	13.83	20.51	21.83	21.6	11.92	11.73	9.52	19.82	21.52	17.52	19.09	18.14	18.74	9.84	9.94	9.22	13.98	14.33	23.76
Mi17g08590.1	green	RecName: Full=Probable inactive receptor kinase At2g26730; Flags: Precursor;	5.36	4.4	4.99	9.31	7.27	5.55	1.97	2.53	2.42	2.6	3.26	2.79	1.85	2.09	2.95	4.56	5.86	4.74	15.4	11.09	13.34	8.8	9.19	10.41
Mi10g03060.1	green	RecName: Full=2-succinylbenzoate--CoA ligase, chloroplastic/peroxisomal; EC=6.2.1.26; AltName: Full=Acyl-activating enzyme 14; AltName: Full=O-succinylbenzoyl-CoA ligase; Flags: Precursor;	3.14	2.54	4.02	3.58	2.32	3.54	2.35	2.56	1.21	3.77	3.15	2.47	2.01	2.16	2.16	3.18	2.54	2.22	8.94	9.45	6.81	5.98	7.13	9.53
Mi10g05940.1	green	RecName: Full=Probable protein kinase At2g41970; EC=2.7.11.-;	1.27	1.88	1.18	1.03	0.64	0.81	0.99	1.1	1.7	2.37	1.8	1.55	1.24	0.88	1.76	1.16	1.4	0.83	3.29	2.95	3.46	3.78	3.35	3.94
Mi18g07020.1	green	--	1.97	2.61	1.77	2.62	1.43	2.42	1.56	1.87	3.03	0.99	0.75	0.8	4.77	1.67	3.56	3.15	3.22	2.78	6.18	9.98	8.61	8.28	6.23	6.56
Mi12g07260.1	green	RecName: Full=Cytochrome P450 CYP72A219; EC=1.14.-.-; AltName: Full=Cytochrome P450 CYP72A129;	0.24	0.3	0.69	0.33	0.26	0.26	0.12	0.43	0.29	0.27	0.14	0.4	0.43	0.32	0.94	0.65	0.45	0.23	2.33	1.77	2.9	1.93	1.61	2.11
Mi09g03300.1	green	RecName: Full=Dynamin-related protein 5A; AltName: Full=Soybean dynamin-like protein 5A; Short=SDL5A;	0.98	0.94	0.56	1.08	0.22	0.51	0.23	0.62	0.22	0.65	0.69	0.28	0.44	0.49	0.7	0.96	0.19	0.55	1.88	1.52	1.96	0.89	1.6	1.77
Mi20g06950.1	cyan	RecName: Full=Probable transcriptional regulator SLK2; Short=AtSLK2; AltName: Full=Protein SEUSS-like 2;	1.62	1.63	1.61	3.5	3.19	4.69	2.43	2.37	2.15	1.46	1.43	1.95	0.92	0.47	1.9	2.86	1.78	2.68	1.13	0.99	0.92	1.17	0.57	0.28
Mi06g15060.1	green	RecName: Full=Squamosa promoter-binding-like protein 4;	17.24	17.51	19.35	27.87	27.88	30.87	24.65	30.97	24.98	15.51	22.54	18.21	23.08	24.05	20.8	19.19	20.98	20.73	256.98	288.87	254.65	179.89	197.13	295.04
Mi04g22070.1	green	--	6.87	5.86	6.33	5.45	5.8	6.86	10.15	12.77	9.4	9.33	12.57	12.3	4.65	6.93	4.55	8.99	10.68	8.62	3.41	3.42	3.64	5.11	5.31	4.02
Mi07g00950.1	grey60	RecName: Full=Probable WRKY transcription factor 48; AltName: Full=WRKY DNA-binding protein 48;	20.16	16.14	15.19	14.92	17.2	15.71	21.14	24.93	23.23	31.25	27.87	32.94	21.24	26.41	17.56	26.87	27.01	26.06	9.3	11.44	7.6	25.54	32.06	36.05
Mi01g08750.1	green	RecName: Full=SCARECROW-LIKE protein 7 {ECO:0000303|PubMed:20616154}; AltName: Full=PeSCL7 {ECO:0000303|PubMed:20616154};	5.72	4.75	5.01	9.52	7.32	8.83	7.65	5.48	6.14	10.17	10.56	8.94	3.47	4.23	6.16	6.42	7.8	8.4	24.46	22.83	22.43	20.64	21.85	22.64
Mi10g00090.1	green	RecName: Full=Ankyrin repeat-containing protein ITN1; AltName: Full=Protein INCREASED TOLERANCE TO NACL {ECO:0000303|PubMed:18643991};	19.77	17.83	16.05	9.85	7.83	14.08	23.4	14.42	20.87	17.63	17.18	16.41	18.94	17.07	10.75	20.86	18.77	22.79	6.62	6.02	8.43	16.95	15.34	15.39
Mi01g18550.1	grey60	RecName: Full=B3 domain-containing protein At2g36080; AltName: Full=Protein AUXIN RESPONSIVE FACTOR 31;	0.96	0.6	0.43	0.54	0.77	1.12	0.31	0.2	0.22	0.92	0.96	0.89	0.6	0.29	0.37	0.38	0.49	0.41	1.53	1.56	1.24	2.37	1.63	0.57
Mi03g24790.1	green	RecName: Full=Serine/threonine-protein kinase RUNKEL {ECO:0000305}; AltName: Full=Protein EMBRYO DEFECTIVE 3013 {ECO:0000305}; AltName: Full=Protein RUNKEL {ECO:0000303|PubMed:11089872}; EC=2.7.11.1 {ECO:0000305};	2.9	1.86	2.43	3.65	2.94	2.88	1.54	1.05	1.41	2.38	2.96	2.46	2.19	2.22	4.06	1.62	1.7	1.96	12.2	8.22	14.61	8.27	7.5	4.6
novel.1464	yellow	--	0.370846	0.291221	0.861637	1.78561	0.516949	1.02518	0.958541	0.901791	1.20584	0.844476	0.203517	0.3857	0.477048	0.676776	0.434027	0.942634	0.849876	1.35395	0.450352	0.583512	0.266242	0.232571	0.103757	0
Mi04g06780.1	green	RecName: Full=Auxin-induced protein X10A;	0.15	0.17	0.32	0	0	0	0.61	0	0	0	0	0	0.31	0	0	0	0	0	4.67	4.17	2.79	0.51	2.84	4.05
Mi17g08470.1	green	--	3.06	2.71	2.12	2.33	2.06	2.66	0.67	0.55	0.36	0.54	0.98	1.13	2.15	1.49	4.08	1.12	1.21	1.34	10.84	9.02	10.65	7.51	7.85	4.88
Mi14g01250.1	green	--	2.18	1.73	0.92	2.6	1.41	2.77	1.28	1.49	0.83	1.38	1.63	1	1.17	1.3	1.99	2.05	3.49	2.58	9.48	7.7	8.95	4.3	6.48	7.84
Mi19g01440.1	green	--	5.8	7.35	4.66	5.5	4.95	3.9	1.89	3.03	2	4.24	3.03	4.82	4.92	7.28	5.7	3.09	3.59	2.35	12.26	11.08	9.39	8.47	9.01	12.35
Mi05g10680.1	green	--	1.47	2.62	1.52	2.51	0.75	3.34	0.22	0.25	0.48	1.28	1.51	0.76	1.37	2.88	2.44	0.88	1.02	0.75	9.43	6.1	5.17	6	5.36	3.24
Mi10g07760.1	green	--	1.23	1.45	1.55	1.62	1.46	1.68	0.26	0.92	1.02	1.19	1.05	0.96	1.61	1.25	2.37	0.76	0.64	1.08	4.14	3.34	4.48	3.16	2.44	1.77
Mi01g19230.1	green	--	6.05	5.81	6.05	5.89	4.76	4.43	3.15	2.3	3.78	2.97	4.04	3.7	5.49	5.05	5.78	3.44	2.51	3.5	15.92	12.83	14.98	11.19	12	8.86
Mi06g08800.1	green	--	0.86	0.88	0.8	0.81	0.67	0.91	1.16	1.08	0.6	0.47	1.09	0.71	1.09	0.88	0.71	0.74	0.43	0.38	4.07	3.32	3.06	1.46	1.25	0.85
Mi00g15180.1	green	RecName: Full=Probable protein phosphatase 2C 8; Short=OsPP2C08; EC=3.1.3.16;	18.41	16.41	11.87	21.2	15.12	23.39	31.78	24.06	27.41	35.15	40.13	38.43	15.85	19.39	21.19	30.69	39.01	32.88	4.72	4.36	3.45	5.3	5.99	1.93
Mi03g01350.1	grey60	RecName: Full=Subtilisin-like protease SBT2.5 {ECO:0000303|PubMed:16193095}; EC=3.4.21.- {ECO:0000305}; AltName: Full=Subtilase subfamily 2 member 5 {ECO:0000303|PubMed:16193095}; Short=AtSBT2.5 {ECO:0000303|PubMed:16193095}; AltName: Full=Subtilisin-like serine protease 3 {ECO:0000303|PubMed:12702015}; Short=At-SLP3 {ECO:0000303|PubMed:12702015}; Flags: Precursor;	0.16	0.54	0.17	1.03	0.39	0.4	0	0	0.59	0	0.31	0	0	0.17	0.33	0.39	0.87	0	12.56	20.32	15.61	30.21	30.38	49.3
Mi11g01720.1	magenta	RecName: Full=Gibberellin 2-beta-dioxygenase; EC=1.14.11.13; AltName: Full=GA 2-oxidase; AltName: Full=Gibberellin 2-beta-hydroxylase; AltName: Full=Gibberellin 2-oxidase;	64.88	74.1	72.99	82.78	109.48	75.55	82.19	63.08	82.3	42.9	40.24	47.81	26.37	27.25	29.9	100.77	117.28	118.67	29.62	27.24	31.83	27.06	26.3	37.46
Mi10g09380.1	yellow	RecName: Full=Cyclin-dependent protein kinase inhibitor SMR4 {ECO:0000303|PubMed:17599908, ECO:0000303|PubMed:24399300, ECO:0000303|PubMed:26546445}; AltName: Full=Protein SIAMESE-RELATED 4 {ECO:0000303|PubMed:17599908, ECO:0000303|PubMed:24399300, ECO:0000303|PubMed:26546445};	13.03	11.9	13.31	15.19	27.14	23.58	36.12	40.36	37.6	7.22	5.62	6.52	16.04	15.44	8.64	35.2	30.48	24.58	4.31	6.19	4.43	2.75	5.77	7.06
Mi12g09770.1	green	RecName: Full=DELLA protein GAI; AltName: Full=GRAS family protein 3; Short=AtGRAS-3; AltName: Full=Gibberellic acid-insensitive mutant protein; AltName: Full=Restoration of growth on ammonia protein 2;	11.65	12.12	8.99	8.39	9.25	9.55	8.4	7.37	11.14	9.27	9.19	8.88	5.47	4.51	4.74	11.06	9.63	9.56	5.21	4.72	4.59	5.8	6.43	4.61
Mi04g07140.1	green	RecName: Full=Endoglucanase 24; EC=3.2.1.4; AltName: Full=Endo-1,4-beta glucanase 24; Flags: Precursor;	4.41	3.19	3.68	1.92	1.81	2.22	0.58	0.65	0.91	3.25	1.96	1.78	4.23	5.05	6.34	1.98	1.96	1.76	15.46	14.6	16.27	11.28	10.06	6.99
novel.1442	green	--	1.83721	1.84415	2.54554	2.40002	2.75231	1.97041	4.33856	5.48573	4.45575	7.50597	6.35514	5.67622	2.16587	2.1758	3.17439	2.93134	1.87906	2.82396	27.6947	33.7421	24.8635	12.6298	14.1943	16.3779
Mi17g07430.1	green	RecName: Full=NAC domain-containing protein 75 {ECO:0000303|PubMed:15029955}; Short=ANAC075 {ECO:0000303|PubMed:15029955};	4.66	5.45	4.23	8.4	6.62	8.47	10.68	10.52	10.78	9.89	6.31	6.9	7.98	7.99	5	7.13	7.7	7.54	4.84	4.2	3.91	7.42	6.46	4.62
Mi03g24920.1	grey60	RecName: Full=CASP-like protein 1E2; Short=VvCASPL1E2;	13.29	9.06	10.14	4.47	2.19	3.03	11.03	8.89	9.06	7.35	8.16	11.3	18.21	12.45	15.25	3.35	4.73	3.74	43.96	40.56	46.22	68.77	72.83	93.88
Mi03g24310.1	green	RecName: Full=Uncharacterized GPI-anchored protein At3g06035; Flags: Precursor;	38.22	40.84	43.12	39.47	32.13	29.91	7.54	11.05	7.57	28.04	26.36	35.38	32.11	33.79	39.25	18.03	24.68	24.66	70.62	69.45	69.32	70.31	71.56	97.57
Mi06g18490.1	green	RecName: Full=EH domain-containing protein 2 {ECO:0000303|PubMed:18547399}; Short=AtEHD2 {ECO:0000303|PubMed:18547399}; EC=3.6.5.2 {ECO:0000255|PROSITE-ProRule:PRU00758};	6.97	6.77	6.37	8.44	5.48	5.21	0.77	0.5	1.26	3.3	3.39	2.91	5	3.73	6.28	2.39	2.4	3.46	14.62	10.81	15.96	10.27	11.14	10.83
Mi10g12330.1	magenta	RecName: Full=Extra-large guanine nucleotide-binding protein 1; AltName: Full=Extra-large GTP-binding protein 1; Short=Extra-large G-protein 1;	35.43	36.41	34.06	27.75	35.92	28.53	33.78	24.83	31.86	27.38	28.46	27.22	34.64	35.19	29.15	38.46	39.75	41.58	14.79	13.22	16.85	21.55	19.72	20.19
Mi10g07640.1	magenta	RecName: Full=Protein ENHANCED DISEASE RESISTANCE 4 {ECO:0000303|PubMed:25747881};	6.89	6.11	5.31	4.25	4.23	5.87	7.24	3.82	5.79	2.9	4.15	4.98	8.07	8.5	6.59	9	8.63	8.34	2.96	1.25	3.66	2.17	2.15	2.87
Mi13g10480.1	magenta	--	172.66	205.52	228.04	189.94	211.02	173.38	135.9	141.92	125.14	77.67	77.5	84.58	100.83	106.68	50.33	242.21	299.14	249.23	32.27	37.05	31.09	17.44	19.9	24.97
novel.1457	green	RecName: Full=Zinc finger protein WIP2; AltName: Full=Protein NO TRANSMITTING TRACT; AltName: Full=WIP-domain protein 2 {ECO:0000303|PubMed:11782451}; Short=AtWIP2 {ECO:0000303|PubMed:11782451};	8.36688	9.23086	7.3548	7.16006	4.09506	7.81482	4.30655	4.10188	4.26697	10.5479	13.3915	12.0973	8.33992	8.85632	8.56643	6.85155	5.63234	6.17312	17.1842	13.4177	19.3799	14.0033	16.0712	13.289
Mi09g04780.1	green	RecName: Full=Cytochrome c oxidase subunit 5C; AltName: Full=Cytochrome c oxidase polypeptide Vc;	93.51	104.05	119.19	109.12	109.75	116.99	81.78	94.61	53.68	71.66	58.75	80.16	101.7	115.13	80.25	87.29	78.73	69.73	172.35	236.64	256.85	176.56	207.98	476.07
Mi14g04810.1	magenta	--	4.69	3.15	4.79	5.32	5.24	6.77	6.08	6.82	5.69	4.43	4.34	5.71	5.84	7.7	2.87	9.94	9.69	11.17	2.05	3.15	1.16	4.3	3.83	4.39
novel.1453	green	--	0.414984	0.401869	0.273512	0.27785	0.198489	0.148886	0.15989	0.221719	0.049288	0.101545	0.149168	0.098649	0.162167	0.287528	0.344147	0.120608	0.086366	0.154851	2.09604	1.08316	1.54606	0.446738	0.375236	0.57472
Mi04g16360.1	magenta	--	144.78	151.37	143.04	136.2	166.36	155.56	162.81	202.06	166.39	125.28	120.02	143.02	130.83	130.68	96.8	192.95	226.36	216	51.96	54.21	49.95	57.92	56.46	60.8
Mi01g22050.1	grey60	RecName: Full=Fructokinase-1 {ECO:0000305}; EC=2.7.1.4 {ECO:0000269|PubMed:12475618}; AltName: Full=Fructokinase I {ECO:0000303|PubMed:12475618}; AltName: Full=OsFKI {ECO:0000303|PubMed:12475618};	25.32	28.14	21.51	26.96	25.06	26.23	27.1	29.12	28.91	24.63	26.15	26.25	26.1	24.53	23.14	24.01	25.95	24.83	13.23	14.84	15.39	9.44	9.44	8.03
Mi19g01320.1	magenta	RecName: Full=Protein CfxQ homolog;	43.22	47.77	42.41	39.91	37.72	36.38	25.26	26.38	22.69	20.73	20.27	19.67	37.77	34.75	25.2	52.61	57.07	59.16	14.25	12.04	12.77	4.13	5.04	5.82
Mi12g13980.1	grey60	RecName: Full=CBL-interacting serine/threonine-protein kinase 25; EC=2.7.11.1; AltName: Full=SNF1-related kinase 3.25; AltName: Full=SOS2-like protein kinase PKS25;	1.34	1.67	1.21	1.15	1.25	0.93	1.12	1.88	1.67	1.9	1.48	1.21	0.97	0.77	1.55	1.19	1.03	1.3	4.58	3.49	4.23	7.9	7.32	4.63
Mi09g00080.1	yellow	RecName: Full=Ent-kaurenoic acid oxidase 2; Short=AtKAO2; EC=1.14.13.79; AltName: Full=Cytochrome P450 88A4;	5.85	5.38	5.09	8.82	8.9	7.48	14.6	17.73	13.17	10.89	9.59	11.21	6.41	5.14	5.5	11.28	9.21	12.32	5.28	6.21	4.72	0.7	0.86	0.63
Mi18g05190.1	magenta	RecName: Full=Amino acid permease 3; AltName: Full=Amino acid transporter AAP3;	277.71	294.18	296.52	346.07	457.54	350.17	255.85	206.78	245.58	133.53	124.81	128.9	224.66	245.03	214	635.68	674.57	698.03	97.09	107.33	108.7	32.2	35.89	53.5
Mi09g11290.1	lightcyan	RecName: Full=Mitogen-activated protein kinase kinase kinase 18 {ECO:0000303|PubMed:26443375}; EC=2.7.11.25 {ECO:0000255|PROSITE-ProRule:PRU00159, ECO:0000269|PubMed:25680457, ECO:0000269|PubMed:26443375};	23.41	24.57	24.48	11.89	11.34	10.97	4.88	6.1	4.13	5.71	4.65	6.47	23.36	22.36	20.98	13.61	15.73	15.66	2.77	2.52	1.9	4.76	5.44	4.35
novel.1424	green	RecName: Full=Auxin-responsive protein SAUR50 {ECO:0000303|PubMed:12036261}; AltName: Full=Protein SMALL AUXIN UP RNA 50 {ECO:0000303|PubMed:12036261};	1.35499	1.61617	1.83695	0.852628	0.752728	1.73386	0.103111	0.454499	0.376562	0.521699	0.496821	0.443834	0.623295	0.967584	0.889156	0.741778	0.884097	1.0979	3.24271	3.8014	2.74047	0.575419	0.354605	0.064251
Mi20g05440.1	grey60	RecName: Full=Expansin-like B1; Short=At-EXPR1; Short=AtEXLB1; Short=AtEXPR1; AltName: Full=Ath-ExpBeta-3.1; Flags: Precursor;	10.68	9.66	13.24	0.79	0.53	0.38	1.24	1.51	1.21	11.35	10.82	11.58	26.55	36.7	31.79	0.53	0.47	0.7	4.27	5.37	5.94	35.37	24.54	20.15
Mi02g08540.1	lightcyan	RecName: Full=Zinc finger protein ZAT11;	157.66	179.55	195.08	30.07	39.79	26.74	40.91	36.71	33.46	53.86	43.93	63.11	163.7	214.6	89.81	127.17	127.33	99.47	19.47	23.78	18.96	30.52	38.07	50.71
Mi02g07150.1	grey60	RecName: Full=Protein CNGC15c {ECO:0000303|PubMed:27230377}; AltName: Full=Cyclic nucleotide-gated ion channel protein 15 c {ECO:0000303|PubMed:27230377};	2.64	2.42	2.2	1.16	1.6	1.21	0.71	0.81	1.3	3.38	3.72	2.26	3.07	2.3	2.85	1.85	2.34	2.01	5.79	4.6	5.46	6.63	5.85	8.35
Mi07g06090.1	green	RecName: Full=KIN14B-interacting protein At4g14310;	4.28	4.56	4.06	3.94	3.72	3.63	1.12	0.3	0.6	2.01	3.14	2.35	3.91	3.22	6.57	2.24	2.04	2	9.3	6.55	8.41	8.65	7.75	5.08
Mi01g07360.1	green	RecName: Full=Microtubule-associated protein RP/EB family member 1C; AltName: Full=APC-binding protein EB1C; AltName: Full=End-binding protein 1C; Short=AtEB1C; AltName: Full=Protein ATEB1 homolog 1; Short=AtEB1H1;	4.52	2.9	3.38	4.02	2.53	1.98	0	0.32	0.18	0.8	1.53	1.54	2.26	3.41	4.64	1.17	1.76	1.62	9.26	7.69	8.96	5.49	5.8	6.98
Mi01g28620.1	green	--	33.2	31.39	30.95	23.28	19.02	16.38	2.16	1.72	1.66	8.08	10.04	12.63	15.62	18.46	26.25	8.27	11.64	11.39	62.83	59.81	37.49	32.32	33.31	31.95
Mi17g08600.1	green	RecName: Full=Myb family transcription factor EFM {ECO:0000303|PubMed:25132385}; AltName: Full=MYB-domain transcription factor HHO4 {ECO:0000305}; AltName: Full=Protein EARLY FLOWERING MYB {ECO:0000303|PubMed:25132385}; AltName: Full=Protein HRS1 HOMOLOG 4 {ECO:0000305};	1.12	1.28	1.82	2.34	3.12	2.62	2.07	1.43	2.22	1.6	1.93	2.27	1.32	1.94	3.41	2.2	2.83	3.57	1.42	0.69	0.97	1.32	1.41	1.59
Mi12g00850.1	green	RecName: Full=DNA replication licensing factor MCM5; EC=3.6.4.12; AltName: Full=Minichromosome maintenance protein 5; Short=AtMCM5;	10.4	6.55	7.13	6.81	7.44	6.38	0.73	1.04	1.1	2.54	2.71	2.82	5.73	5.89	7.23	2.45	3.56	3.62	23	18.63	25.54	12.88	11.11	9.72
Mi03g14870.1	green	RecName: Full=Glycine cleavage system H protein, mitochondrial; Flags: Precursor;	7.59	5.55	6.21	9.22	6.9	10.17	3.56	2.29	2.65	3.59	4.08	5.2	4.02	5.04	3.43	5.7	6.88	6.44	18.29	18.74	22.54	14.81	15.17	21.69
Mi17g04020.1	lightcyan	RecName: Full=Transcription factor bHLH35; AltName: Full=Basic helix-loop-helix protein 35; Short=AtbHLH35; Short=bHLH 35; AltName: Full=Transcription factor EN 41; AltName: Full=bHLH transcription factor bHLH035;	875.95	1010.7	1038.11	362.61	442.05	400.5	238.16	315.82	250.76	407.14	373.86	419.69	914.23	1055.36	562.77	528.3	443.58	456.9	121.92	118.97	161.76	99.34	129.99	169.25
Mi18g08510.1	green	--	9.5	10.86	9.44	21.34	23.95	25.66	2.72	3.47	4.35	10.3	6.22	9.95	5.63	6.02	4.1	10.91	17.43	10.21	35.97	42.23	36.67	21.69	27.87	42.48
Mi00g08270.1	lightcyan	RecName: Full=Amino acid transporter AVT1H {ECO:0000305}; Short=AtAvt1H {ECO:0000303|PubMed:27925655};	14.76	15.4	15.2	8.4	9.08	7.58	5.78	6.07	5.24	6.99	7.71	7.13	11.77	12.82	16.45	8.99	8.49	10.15	0.88	1.04	1.42	0.38	0.56	0.64
Mi11g01600.1	yellow	--	4.12	4.69	4.93	11.58	12.13	14.32	11.37	16.15	15.02	4.89	6.58	7.46	3.53	3.45	4.02	12.16	9.34	8.91	4.48	7.21	4.53	3.74	2.18	0.78
novel.1437	lightcyan	RecName: Full=Osmotin-like protein; Flags: Precursor;	18.0668	16.8609	16.1409	11.5159	10.6457	8.41908	1.2589	0.432249	0.210353	1.43332	1.63567	1.84569	7.57879	8.44665	15.3733	4.82283	6.44823	5.51984	4.82595	2.7074	2.12014	0.741864	0.90704	1.10753
novel.1438	yellow	--	2.33851	1.8927	2.3912	3.13565	2.56299	2.72265	3.31205	5.01465	2.87136	2.36731	2.96877	2.41992	1.56942	2.08302	1.05062	4.29629	2.53155	2.47903	0.779649	1.64372	1.40485	0.114967	0.468867	0.357936
Mi20g09370.1	magenta	--	74.91	82.46	67.37	48.79	52.24	51.21	42.35	50.1	39.36	56.37	42.86	55.74	71.16	72.18	55.06	74.95	86.25	73.88	16.49	23.87	6.29	10.52	18.52	10.13
Mi10g00980.1	grey60	RecName: Full=Alpha-glucosidase; EC=3.2.1.20; AltName: Full=Maltase; Flags: Precursor;	2.71	1.92	2.24	0.8	1.1	0.6	0.62	0.76	0.93	3.28	2.86	2.75	1.94	1.92	2.15	0.94	0.85	1.35	2.84	2.51	4.18	6.25	5.42	5.84
Mi12g05810.1	magenta	RecName: Full=Probable WRKY transcription factor 50; AltName: Full=WRKY DNA-binding protein 50;	28.18	37.1	31.99	12.02	8.15	10.75	24.09	23.4	17.54	17.96	12.95	17.48	19.33	16.4	8.37	27.34	21.41	26.47	7.31	7.88	9.76	8	6.52	11.28
Mi08g03580.1	grey60	RecName: Full=Acid beta-fructofuranosidase 1, vacuolar {ECO:0000305}; EC=3.2.1.26 {ECO:0000269|PubMed:22505690}; AltName: Full=Vacuolar invertase 1 {ECO:0000303|PubMed:22505690}; Short=RvVI1 {ECO:0000303|PubMed:22505690}; Flags: Precursor;	0.95	1.2	1.58	2.25	1.21	1.82	0.43	0.33	0.05	0.38	0.5	0.42	0.83	0.78	1.4	0.83	0.6	0.97	13.18	12.19	11.09	18.21	22.12	23.15
Mi04g09450.1	yellow	RecName: Full=Abscisic acid 8'-hydroxylase 4; Short=ABA 8'-hydroxylase 4; EC=1.14.13.93; AltName: Full=Cytochrome P450 707A4;	7.28	8.19	7.54	19.02	19.85	21.05	31.29	30.88	28.4	16.57	16.31	16.29	3.17	5.86	3.38	24.8	31.31	29.47	14.84	16.92	15.45	5.75	5.76	5.55
Mi04g18350.1	grey60	RecName: Full=ACT domain-containing protein ACR4 {ECO:0000305}; AltName: Full=Protein ACT DOMAIN REPEATS 4 {ECO:0000303|PubMed:12481063};	32.36	30.62	31.86	26.69	27.97	32.46	28.23	29.3	31.47	16.94	16.28	12.79	29.01	29.68	20.93	41.96	35.43	28.34	18.87	14.97	15.69	10.18	9.83	7.74
Mi05g23390.1	green	RecName: Full=Ethylene-responsive transcription factor ERF034;	4.75	3.38	3.9	2.5	0.99	1.92	1.11	2.4	1.52	3.55	3.59	4.34	4.54	4.05	3.2	1.8	1.33	2.37	8.06	7.44	8.13	1.25	1.88	1.95
Mi15g06020.1	green	--	0.71	1.48	0.59	0.64	1.11	1.57	0.21	0	0	0.27	0.27	0.17	1.43	0.67	0.99	2.37	1.51	1.81	8.47	6.85	7.03	5.94	5.96	4.68
Mi14g07650.1	grey60	RecName: Full=Trans-resveratrol di-O-methyltransferase; EC=2.1.1.240; AltName: Full=Resveratrol O-methyltransferase; Short=ROMT; Short=VvROMT;	0.74	0.39	0.54	0	0	0.05	0.04	0	0.11	0.11	0	0.27	1.19	1.25	0.79	0	0	0	1.12	0.64	1.68	19.91	22.5	25.89
Mi02g23230.1	grey60	RecName: Full=Pectin acetylesterase 12 {ECO:0000303|PubMed:25115560}; EC=3.1.1.- {ECO:0000305}; Flags: Precursor;	10.95	10.72	10.17	13.28	11.73	11.5	2.45	1.6	1.87	6.05	5.67	6.67	6.09	4.82	5.16	8.29	8.04	5.8	24.59	22.27	24.35	45.14	40.35	51.73
Mi07g07850.1	green	RecName: Full=Bifunctional 3-dehydroquinate dehydratase/shikimate dehydrogenase, chloroplastic; Short=DHQ-SDH protein; AltName: Full=DHQase-SORase; AltName: Full=Protein EMBRYO DEFECTIVE 3004; Includes: RecName: Full=Dehydroquinate dehydratase; Short=DHQ; EC=4.2.1.10; Includes: RecName: Full=Shikimate dehydrogenase; Short=SDH; EC=1.1.1.25; Flags: Precursor;	17.7	18.92	13.93	17.71	14.68	15.17	4.04	2.85	4.13	7.21	8.13	8.55	11.92	11.66	18.96	9.92	10.49	11.67	211.61	199.81	276.58	154.25	175.45	209.92
Mi09g02880.1	green	RecName: Full=Arabinogalactan peptide 20; Short=AG-peptide 20; Flags: Precursor;	58.52	60.98	62.76	68.94	52.45	54.72	9.29	8.5	11.41	20.16	20.91	26.07	38.42	34.69	44.9	23.71	23.33	24.6	94.6	111.62	81.64	44.25	51.72	76.37
Mi11g08050.1	green	RecName: Full=Putative UDP-rhamnose:rhamnosyltransferase 1; Short=FaRT1 {ECO:0000303|PubMed:16443693}; EC=2.4.1.- {ECO:0000250|UniProtKB:Q940V3}; AltName: Full=Glycosyltransferase 4; Short=FaGT4 {ECO:0000312|EMBL:AAU09445.1};	4.91	5.45	5.52	11.65	11.68	11.63	4.33	4.63	5.85	2.35	1.9	2.16	6.77	6.07	5.25	5.11	8.98	6.67	18.77	18.75	22.07	3.92	4.46	4.77
Mi01g01080.1	magenta	RecName: Full=Protein NRT1/ PTR FAMILY 5.5; Short=AtNPF5.5;	12.25	12.03	13.66	16.91	21.15	16.2	12.78	11.35	12.3	10.43	10.31	10.73	11.56	18.88	13.96	24.88	23.34	33.28	7.02	4.74	5.59	3.88	3.94	5.47
Mi16g03830.1	green	RecName: Full=VQ motif-containing protein 19 {ECO:0000303|PubMed:22535423}; Short=AtVQ19 {ECO:0000303|PubMed:22535423}; AltName: Full=MPK3/6-targeted VQ-motif-containing protein 4 {ECO:0000303|PubMed:24750137};	2.42	2.96	1.9	4.33	2.93	3.86	2.65	1.29	3.25	2.88	2.56	3.34	2.04	1.8	1.25	3.14	3.14	2.69	8.43	8.18	8.95	4.49	4.24	5.96
Mi15g03110.1	grey60	RecName: Full=Geraniol 8-hydroxylase; EC=1.14.13.152; AltName: Full=Cytochrome P450 76B6; AltName: Full=Geraniol 10-hydroxylase; Short=CrG10H;	2.16	1.44	1.62	1.01	1.39	1.33	0.6	0.87	1.35	3.41	2.89	3.1	3.05	2.3	2.17	1.38	1.15	1.38	3.75	2.89	5.87	6.1	4.29	8.67
Mi04g21170.1	green	RecName: Full=Serine carboxypeptidase-like 45; EC=3.4.16.-; Flags: Precursor;	12.37	10.2	11.32	17.36	14.23	17.65	11.77	18.47	10.36	8.85	9	9.37	5.55	4.8	7.15	13.36	16.77	12.32	38.45	36.17	42.43	17.37	20.56	22.63
Mi03g08490.1	grey60	RecName: Full=Protein NUCLEAR FUSION DEFECTIVE 4 {ECO:0000303|PubMed:16698901};	0.75	1.06	0.41	0.71	0.62	0.74	0.8	0.69	0.76	0.83	0.92	1.02	0.73	0.57	0.57	0.79	0.77	0.63	3.26	2.21	1.6	3.22	3	2.21
Mi14g07530.1	magenta	--	146.82	156.48	197.88	112.66	141.7	132.64	121.79	128.91	106.97	88.04	75.72	86.88	86.97	129.71	55.2	206.76	190.08	167.76	50.1	63.46	62.6	75.19	83.55	169.13
Mi08g14030.1	cyan	RecName: Full=Stress-response A/B barrel domain-containing protein At5g22580 {ECO:0000305}; AltName: Full=Uncharacterized protein At5g22580;	679.29	611.45	673.57	988.16	958.93	1055.49	800.38	778.17	534.65	311.86	255.23	380.79	456.54	427.59	386.61	789.9	866.82	621.57	293.39	440.84	241.79	85.25	105.44	175.09
Mi08g09950.1	yellow	RecName: Full=17.3 kDa class I heat shock protein; AltName: Full=HSP 17.3;	308.05	316.93	312.87	320.07	277.05	296.24	744.73	1168.66	854.2	177.39	183.48	214.58	278.18	239.36	211.45	427.54	501.13	383.52	198.07	297.98	179.03	39.8	40.28	56.63
Mi09g18350.1	magenta	--	445.49	496.74	500.33	399.28	428.49	375.83	422.4	466.37	417.59	258.94	241.63	278.24	406.78	426.68	376.34	501.48	596.48	605.62	140.12	143.47	134.49	165.65	182.99	204.07
Mi02g06800.1	green	RecName: Full=Transcription factor MYB36 {ECO:0000303|PubMed:9839469}; AltName: Full=Myb-related protein 36 {ECO:0000303|PubMed:9839469}; Short=AtMYB36 {ECO:0000303|PubMed:9839469};	0.92	0.97	0.1	0.55	0.39	0.74	1.46	1.92	1.35	1.75	1.59	1.69	0.89	0.69	0.51	1.05	1.87	1.03	5.28	4.25	4.44	4.55	4.84	7.91
Mi02g19260.1	green	RecName: Full=Ferritin-4, chloroplastic; EC=1.16.3.1; Flags: Precursor;	1.23	3.78	3.98	2.98	2.33	1.69	4.74	4.5	5.32	9.5	8.91	6.68	3.59	3.64	3.58	3.95	3.51	5.18	12.44	14.45	13.94	6.22	7.3	3.42
Mi00g07130.1	green	RecName: Full=Ethylene-responsive transcription factor ERF023;	13.91	13.81	12.54	2.62	2.76	3.56	3.11	2.11	3.08	31.23	26.28	27.72	18.98	14.49	18.73	4.31	2.05	2.44	36.29	44.66	40.68	37.31	35.79	48.87
Mi09g00570.1	black	RecName: Full=Homeobox-leucine zipper protein HAT3; AltName: Full=Homeodomain-leucine zipper protein HAT3; Short=HD-ZIP protein 3;	89.19	90.96	87.24	12.43	10.64	12.76	7.78	7.06	6.54	17.13	19.46	16.62	86.6	79.57	53.44	13.2	12.29	10.71	33.24	31.39	29.12	29.79	32.74	25.16
Mi09g05810.1	yellow	RecName: Full=BTB/POZ domain-containing protein At1g03010;	0.9	0.41	0.6	1.86	2.03	1.2	0.99	1.72	1.48	0.91	0.72	0.46	0.6	0.4	0.23	1.71	1.17	1.39	0.73	0.61	0.37	0.69	0.51	0.53
Mi16g00220.1	green	--	4.8	6.47	5.43	4.81	2.57	4	0.7	0.46	0.34	1.69	2.16	1.72	3.63	3.82	4.47	2.29	2.11	2.12	18.92	19.84	19.9	9.23	11.3	7.68
Mi11g06060.1	green	RecName: Full=Uncharacterized protein ycf45; AltName: Full=ORF565;	10.91	10.95	10.4	9.58	12.66	13.53	14.8	14.84	13.94	14.71	13.5	13.36	12.34	13.83	10.2	14.52	13.37	13.9	7.38	7.07	7.98	13.24	11.79	10.66
Mi20g08570.1	green	RecName: Full=Agamous-like MADS-box protein AGL8 homolog; AltName: Full=POTM1-1;	35.58	41.68	37.72	36.32	37.24	36.52	39.01	56.01	44.56	61.91	66.68	77.01	38.56	43.66	35.64	33.63	37.06	30.52	175.53	172.62	172.66	183.39	190.93	239.11
Mi01g05170.1	black	RecName: Full=Heavy metal-associated isoprenylated plant protein 3 {ECO:0000303|PubMed:21072340, ECO:0000303|PubMed:23368984}; Short=AtHIP03 {ECO:0000303|PubMed:21072340, ECO:0000303|PubMed:23368984}; Short=AtHIPP3 {ECO:0000303|PubMed:21072340, ECO:0000303|PubMed:23368984}; Flags: Precursor;	78.78	90.23	89.53	18.96	19.46	25.6	31.61	35.52	36.46	80.68	66.24	62.64	97.02	126.77	86.09	30.72	27.87	28.1	12.89	15.48	8.63	35.05	35.42	23.1
Mi02g16460.1	lightcyan	--	44.49	37.67	43.76	21.45	15.61	31.71	28.78	41.48	29.44	17.97	15.18	24.07	51.33	42.73	37.44	32.57	27.21	25.61	6.45	10.43	6.93	24.36	20.72	23.11
Mi15g06380.1	magenta	RecName: Full=Oxysterol-binding protein-related protein 1C; AltName: Full=OSBP-related protein 1C;	80.5	89.89	89.59	94.02	148.07	106.54	92.49	84.78	99.18	85.21	79.53	78.85	80.59	83.69	59.81	160.04	133.12	132.69	44.22	43.37	42.23	56.02	51.84	54.77
Mi20g06580.1	magenta	RecName: Full=ACT domain-containing protein ACR8 {ECO:0000305}; AltName: Full=Protein ACT DOMAIN REPEATS 8 {ECO:0000303|PubMed:12481063};	17.99	24.86	21.62	26.46	31.03	27.21	30.46	29.86	31.71	24.09	22.05	21.93	23.91	30.38	14.61	46.34	51.75	50.82	10.87	8.74	8.22	9.63	8.7	10.95
Mi01g02250.1	green	RecName: Full=Transcription factor SCREAM2; AltName: Full=Basic helix-loop-helix protein 33; Short=AtbHLH33; Short=bHLH 33; AltName: Full=Transcription factor EN 44; AltName: Full=bHLH transcription factor bHLH033;	11.32	14.43	13.47	10.19	7.12	12.17	8.14	10.15	9.37	8.31	6.1	7.78	11.74	14.54	9.73	14.34	8.24	9.4	29.54	39.91	26.55	6.84	9.48	13.76
Mi01g10060.1	green	--	1.12	0.31	0.66	1.16	0.92	1.42	0.91	0.83	0.44	1.01	1.03	0.49	0.64	0.85	0.8	1.29	0.43	0.84	2.59	2.05	2.12	1.06	0.46	0.45
Mi08g03220.1	green	RecName: Full=Protein TPX2; Short=AtTPX2; AltName: Full=Targeting protein for XKLP2;	1.29	1.69	1.52	2	2.02	1.71	0.64	0.52	0.33	0.56	0.75	0.54	0.92	1.26	1.06	1.3	0.8	0.72	2.25	1.92	2.5	1.05	1.25	1.53
Mi16g00460.1	green	RecName: Full=Kinesin-like protein KIN-14F {ECO:0000305}; AltName: Full=AtKIN14h; AltName: Full=Kinesin KP1 {ECO:0000303|PubMed:21406623}; AltName: Full=Kinesin-like protein 1 {ECO:0000303|PubMed:16212879}; Short=AtKP1 {ECO:0000303|PubMed:16212879};	0.57	0.34	0.38	0.82	0.39	0.57	0.01	0.29	0.14	0.33	0.43	0.25	0.63	0.41	0.31	0.42	0.21	0.37	1.26	1.04	0.99	0.69	1.01	0.71
Mi17g05160.1	magenta	RecName: Full=17.9 kDa class II heat shock protein;	251.34	216.01	200.27	57.92	43.4	52.43	183.34	229.38	179.34	22.38	26.03	29.15	118.98	91.13	69.34	116.23	168.27	123.07	37.66	50.88	32.93	7.95	12.85	11.08
Mi02g18780.1	green	RecName: Full=Disease resistance protein RPS2; AltName: Full=Resistance to Pseudomonas syringae protein 2;	11.75	13.13	12.7	14.52	19.62	15.82	12.93	14.23	11.84	9.96	8.78	8.7	9.55	9.04	8.08	14.11	12.08	13.03	6.35	7.12	4.79	14.54	11.9	4.34
Mi01g11330.1	cyan	RecName: Full=Inositol-3-phosphate synthase; Short=MIP synthase; EC=5.5.1.4; AltName: Full=Myo-inositol 1-phosphate synthase; Short=IPS; Short=MI-1-P synthase;	500.88	493.25	480.95	718.21	784.74	710.3	372.93	457.06	413.64	320.02	330.33	323.82	323.61	347.08	310.03	499.27	536.4	523.29	172	199.18	186.72	68.16	83.8	75.33
Mi07g02040.1	green	--	0.63	0.46	0.4	0.42	0.51	0.75	0.08	0.04	0.01	0.17	0.19	0.11	0.54	0.46	0.23	0.2	0.21	0.2	2.23	1.46	1.91	0.56	0.56	0.17
Mi12g07020.1	green	--	3.91	2.16	3.17	0.11	0.15	0	0.12	0	0.44	1.39	0.58	1.64	1.23	3.11	1.72	1.32	0.39	1.22	12.59	16.63	12.98	4.73	4.97	12.2
Mi07g12050.1	grey60	--	7.35	10	13.09	6.79	6.21	5.33	1.43	2.87	1.91	4.47	2.89	5.44	6.36	6.69	6.33	5.2	3.5	4.53	17.51	17.87	22.87	24.85	31.81	34.93
Mi12g14660.1	green	RecName: Full=Putative L-ascorbate peroxidase 6; Short=AtAPx08; EC=1.11.1.11;	1.98	1.46	2.25	0.94	0.91	1.1	0.75	0.88	0.92	1.13	0.9	1.09	1.47	2.25	1.85	0.79	0.7	0.63	2.01	2.49	3.63	1.2	2.24	3.59
Mi05g18950.1	magenta	--	42.81	42.92	34.88	47.77	53.45	52.4	69.77	64.93	66.99	49.66	52.77	59.64	24.11	35.71	25.18	73.61	94.82	82.62	26.97	26.5	26.67	22.41	20.46	24.46
Mi11g00570.1	green	--	3.62	2.08	1.85	4.03	3.21	3.77	0.45	0.28	0.37	1.16	1.46	1.12	1.08	2.38	3.43	0.92	1.25	1.08	6.97	7.32	6.63	3.39	2.77	3.25
Mi15g00220.1	green	RecName: Full=Protein NRT1/ PTR FAMILY 4.4; Short=AtNPF4.4; AltName: Full=Nitrate transporter 1.13;	0.18	0.11	0.19	0.68	0.59	0.63	0.23	0.39	0.31	0.03	0.12	0.09	0.21	0.19	0.1	0.15	0.63	0.63	2.77	2.53	3.99	0.71	0.87	1.32
Mi07g00060.1	green	RecName: Full=ADP-ribosylation factor 1; Short=AtARF1;	1.45	1.43	2.77	1.91	2.25	2.09	2.08	3.01	2.84	1.94	1.16	2.07	1.79	2.74	2.76	3.78	2.07	1.62	6.16	9.02	6.94	5.01	6.26	10.5
Mi11g04870.1	cyan	--	81.57	79.18	86	99.37	154.39	106.4	38.93	33.7	35.5	85	83.07	95.91	50.65	43.56	43.58	78.05	63.85	77.91	19.12	18.65	22.3	39.31	32.79	56.13
Mi02g11240.1	magenta	RecName: Full=Scarecrow-like protein 30; Short=AtSCL30; AltName: Full=GRAS family protein 17; Short=AtGRAS-17;	43.18	45.27	40.7	52.65	55.25	50.57	50.78	42.37	47.77	46.63	43.95	41.87	44.84	37.78	45.87	72.89	75.89	98.62	22.51	20.28	30.6	52.51	50.75	53.99
Mi18g01650.1	yellow	--	21.07	26.63	23.74	43.1	59.59	53	54.04	56.49	49.75	25.53	21.06	24.8	19.86	20.37	10.93	56.2	42.78	43.65	16.29	21.16	11.98	3.56	4.46	6.31
Mi15g06260.1	green	RecName: Full=Flavonol synthase/flavanone 3-hydroxylase; Short=FLS; EC=1.14.11.23 {ECO:0000250|UniProtKB:Q7XZQ6}; EC=1.14.11.9 {ECO:0000250|UniProtKB:Q7XZQ6};	0.24	0.1	0.05	0.13	0.06	0	0.09	0.1	0.06	0.24	0.18	0.29	0.24	0.2	0.52	0.23	0.1	0.05	1.86	1.4	1.02	1.37	0.83	0.95
Mi01g03430.1	green	RecName: Full=Kinesin-like protein KIN-10B {ECO:0000305};	3.76	3.43	3.88	3.44	3.38	3.23	1.44	1.51	0.97	2.39	2.37	2.6	2.77	2.58	5.17	1.92	2.07	2.62	7.97	5.63	7.93	5.54	6.33	4.79
Mi02g20180.1	green	RecName: Full=Protein FLOWERING LOCUS T {ECO:0000303|PubMed:10583960};	0	0	0	0	0	0	0	0	0	0	0	0	0	0	0	0	0	0	6.36	7.16	7.42	3.81	5.27	4.79
Mi17g08960.1	green	RecName: Full=Serine/threonine-protein kinase CTR1 {ECO:0000303|PubMed:8431946}; EC=2.7.11.1 {ECO:0000305}; AltName: Full=Protein CONSTITUTIVE TRIPLE RESPONSE1 {ECO:0000303|PubMed:8431946};	0.97	0.79	0.93	1.07	1.41	1.29	1.8	1.87	2.05	1.02	0.79	0.8	0.81	0.48	1.11	1.62	1.84	1.52	5.36	3.98	4.94	3.32	4.96	3.98
Mi10g09750.1	green	RecName: Full=Rop guanine nucleotide exchange factor 5; Short=AtRopGEF5; AltName: Full=Rho of plants guanine nucleotide exchange factor 5;	0.66	0.64	1.02	0.82	0.93	0.78	0.05	0.12	0.13	0.23	0.58	0.29	0.48	0.93	0.9	0.54	0.08	0.47	1.72	1.4	1.59	1.58	0.77	1.12
Mi12g00480.1	magenta	RecName: Full=Calmodulin-binding protein 60 E {ECO:0000303|PubMed:11782485};	50.97	47.61	46.73	48.3	53.16	51.9	61.02	53.78	60.81	38.34	33.74	34.82	50.23	51.11	40.89	77.22	67.83	77.1	16.63	16.86	13.92	31.48	34.12	32.25
Mi04g17110.1	magenta	RecName: Full=Protein ASPARTIC PROTEASE IN GUARD CELL 2; Short=AtASPG2; EC=3.4.23.-; Flags: Precursor;	1.85	1.97	1.06	1.47	0.88	1.55	0.29	0.61	0.4	2.21	2.46	2.33	3.16	2.35	4.02	0.79	0.6	1.14	2.96	2.92	2.91	2.93	2.53	2.72
Mi09g08590.1	green	RecName: Full=Phosphatidylinositol/phosphatidylcholine transfer protein SFH9; AltName: Full=Protein SEC FOURTEEN HOMOLOGS 9; Short=AtSFH9;	6.98	8.4	7.31	6.46	5.98	6.5	2.36	1.98	2.04	3.24	2.99	3.33	6.41	6.91	6.41	4.54	3.47	3.83	12.59	9.31	11.08	10.99	12.26	8.95
Mi11g15690.1	grey60	RecName: Full=Cytochrome P450 77A3; EC=1.14.-.-;	25.16	19.54	17.28	8.68	7.94	9.72	11.65	7.74	12.69	13.75	16.2	20.05	27.2	13.88	15.86	9.66	11.96	12.24	37.09	23.1	27.19	83.02	83.98	57.7
Mi04g12430.1	green	--	0.97	0.53	0.5	2.13	1.08	2.29	0.32	0.35	0.59	0.2	0.23	0	0.73	0.43	0.41	2.04	0.86	1.17	8.15	7.53	8.68	4.02	4.93	5.85
Mi05g11410.1	green	RecName: Full=Chlorophyll a-b binding protein 151, chloroplastic; AltName: Full=LHCII type II CAB-151; Short=LHCP; Flags: Precursor;	32.32	32.68	26.02	44.4	38.85	43.54	38.21	45.85	34.65	14.86	15.63	23.3	29.15	21.19	35.41	38.04	37.21	36.58	175.3	198.76	178.52	140.97	157.37	174.89
Mi01g02370.1	green	RecName: Full=Wound-induced protein 1;	0	0.21	0.29	0	0.23	0	0	0	0	0.12	0.09	0	0.1	0	0.28	0	0	0	3.7	4.63	4.48	3.86	3.02	4.01
Mi03g05890.1	grey60	RecName: Full=Malate synthase, glyoxysomal; EC=2.3.3.9;	1.46	1.52	0.94	2	1.2	2.07	3.7	3.26	2.61	2.64	2.37	3.05	3.19	3.36	1.69	3.41	4.08	4.63	1.98	1.15	1.31	0.43	0.64	0.24
Mi07g10060.1	green	RecName: Full=Pentatricopeptide repeat-containing protein At3g05340;	1.07	1.04	0.77	0.28	0.37	0.44	0.98	1.03	0.68	1.7	1.8	1.46	1.05	0.54	0.79	0.7	1	0.51	2.99	2.56	2.5	1.86	1.16	1.81
Mi02g02280.1	grey60	--	4.71	4.87	4.64	5.74	4.2	5.87	4.86	4.28	3.62	3.7	4.8	3.82	5.82	5.03	8.24	5.03	6.07	4.97	16.08	10.74	11.75	11.47	14.39	8.9
Mi08g13900.1	grey60	RecName: Full=Fatty acyl-CoA reductase 3 {ECO:0000305}; EC=1.2.1.84 {ECO:0000269|PubMed:16980563, ECO:0000269|PubMed:19062129}; AltName: Full=Protein ECERIFERUM 4;	0.03	0.11	0.1	0.09	0.08	0.04	0.06	0.03	0	0.32	0.09	0.08	0.19	0.2	0.87	0	0.14	0.18	4.72	2.86	2.71	3.81	5.1	2.15
Mi02g07520.1	grey60	--	1.3	1.49	1.54	1.51	0.6	1.16	0.84	1.38	1.15	6.47	6.33	5.7	1.27	2.2	2.8	0.81	1.25	1.1	8.12	5.96	8.45	17.24	16.62	14.73
Mi09g18590.1	green	RecName: Full=Protein LOL1; AltName: Full=Protein LSD ONE LIKE 1; Short=AtLOL1; AltName: Full=Putative zinc finger LOL1;	13.33	16.34	16.25	10.39	8.66	11.12	12.35	10.35	12.36	7.68	6.53	8.57	27.01	27.2	18.79	5.55	6.39	7.72	77.45	72.92	74.24	65.93	75.52	102.07
Mi01g00550.1	green	RecName: Full=Protein BREAST CANCER SUSCEPTIBILITY 2 homolog B {ECO:0000303|PubMed:16415210}; Short=AtBRCA2B {ECO:0000303|PubMed:16415210};	1.25	0.87	0.88	0.9	0.62	1.08	0.06	0	0.12	0.16	0.19	0.29	0.77	0.9	0.92	0.52	0.29	0.61	2.7	1.85	1.96	1.06	1.46	0.44
Mi18g03760.1	green	RecName: Full=UDP-glycosyltransferase 74G1 {ECO:0000303|PubMed:15610349}; EC=2.4.1.- {ECO:0000305};	0.07	0.38	0.14	0.6	0.08	0.3	0.03	0	0.25	0.09	0.2	0.25	0.21	0.29	0.28	0.33	0.48	0.62	1.24	2.33	1.95	0.99	0.5	0.35
Mi16g03340.1	green	RecName: Full=Chlorophyll a-b binding protein 13, chloroplastic; AltName: Full=LHCII type III CAB-13; Flags: Precursor;	4.77	3.49	3.97	4.87	2.1	3.23	2.12	2.94	2.53	2.33	1.65	2.47	3.55	2.6	1.62	3.01	4.46	3.32	24.95	31.47	34.69	19.62	23.54	27.13
Mi14g07740.1	magenta	RecName: Full=Ras-related protein RABA1f; Short=AtRABA1f;	25.06	23.85	24.99	16.6	14.37	14.86	8.93	12.98	8.86	29.52	24.25	32.75	20.26	19.18	18.95	13.27	13.8	10.3	28.83	36.79	30.08	24.8	27.73	27.35
novel.640	yellow	--	1.23432	0.868554	1.51465	1.92401	1.12973	2.0291	3.99353	4.01232	3.06466	3.06959	1.84389	1.53748	1.9782	1.86688	0.950909	2.51266	2.57685	2.13345	0.721545	1.42567	1.04777	0	0.248475	0.076636
novel.641	grey60	--	0.15568	0	0.348043	0.24463	0.163754	0.165428	0	0.073167	0	0.168392	0.191953	0.163316	0.067006	0.071521	0	0	0.041564	0	0.515551	0.741237	0.26139	0.148214	1.17391	0.620331
Mi03g20370.1	green	--	0.58	0.21	1.41	3.53	3.77	2.39	1.15	2.13	2.12	1.47	2.05	2.13	0	0.62	1.76	2.1	4.15	2.16	14.6	24.81	28.82	8.61	6.22	8.75
Mi09g07020.1	green	RecName: Full=Uncharacterized protein At4g14100; Flags: Precursor;	6.47	7.61	7.09	10.66	5.71	5.02	9.24	7.08	4.01	5.5	7.06	5.48	8.02	6.2	5.44	6.5	7.65	5.32	19	19.76	15.51	12.61	10.56	15.73
Mi13g03000.1	grey60	RecName: Full=(S)-N-methylcoclaurine 3'-hydroxylase isozyme 1; EC=1.14.13.71; AltName: Full=Cytochrome P450 80B1; Flags: Fragment;	0.43	0.55	0.48	0.11	0.11	0.15	0.18	0.27	0.41	0.51	0.06	0.34	1.65	1.18	1.12	0.11	0.07	0.41	1.39	0.8	0.53	9.97	12.39	10.71
Mi07g17810.1	green	RecName: Full=Endochitinase EP3 {ECO:0000303|PubMed:11525512}; EC=3.2.1.14; AltName: Full=Chitinase class IV {ECO:0000303|PubMed:11525512}; Short=AtchitIV {ECO:0000303|PubMed:11525512}; AltName: Full=Protein HOMOLOG OF CARROT EP3-3 CHITINASE {ECO:0000303|PubMed:11525512}; Short=AtEP3 {ECO:0000303|PubMed:11525512}; Flags: Precursor;	0.11	0.06	0	0.15	0.47	0	0	0	0	0	0	0	0	0	0.73	0	0.48	0.5	148.64	116.08	227.27	119.55	110.87	142.08
Mi11g03620.1	green	RecName: Full=WUSCHEL-related homeobox 9 {ECO:0000303|PubMed:14711878}; AltName: Full=Protein STIMPY {ECO:0000303|PubMed:15753038};	0.59	0.32	0.48	0.23	0.91	0.46	0.08	0.23	0.15	0.05	0.16	0.26	0.21	0.13	0.84	0.8	0.72	0.14	2.82	2.36	2.04	0.7	0.49	0.26
Mi16g02770.1	green	RecName: Full=Cytochrome P450 71D11; EC=1.14.-.-; Flags: Fragment;	0.06	0.07	0.06	0.03	0	0.11	0.09	0	0.08	0.08	0.21	0.04	0.06	0.03	0	0	0.23	0.03	0.94	1.07	1.05	0.79	1.23	0.43
Mi09g00730.1	green	RecName: Full=Cell number regulator 6; AltName: Full=ZmCNR06;	1.05	2.31	1.7	1.36	1.59	1.37	0.71	1.29	1.11	2.14	2.5	2.07	0.59	0.97	1.58	2.2	1.32	1.53	4.32	6.33	5.84	1.81	2.53	2.29
Mi08g17030.1	grey60	RecName: Full=Transcription factor CYCLOIDEA;	3.67	3.58	2.17	1.09	2.28	1.47	0.59	1.36	0.67	1.83	1.31	2.44	2.76	2.22	2.4	0.46	1.05	1.19	2.92	2.36	2.95	10.73	11.58	11.09
Mi03g21750.1	green	--	2.9	2.04	2.79	2.44	1.98	2.92	0.68	0.52	0.64	1.46	1.81	2.31	1.81	1.85	2.49	0.89	1.63	1.64	10.63	10.47	11.74	6.12	6.74	6.78
Mi11g07520.1	grey60	RecName: Full=Probable pectinesterase/pectinesterase inhibitor 25; Includes: RecName: Full=Pectinesterase inhibitor 25; AltName: Full=Pectin methylesterase inhibitor 25; Includes: RecName: Full=Pectinesterase 25; Short=PE 25; EC=3.1.1.11; AltName: Full=Pectin methylesterase 25; Short=AtPME25; Flags: Precursor;	0.69	0.67	1.05	0.26	0.18	0.18	0.11	0	0.14	0.8	0.36	0.32	0.7	0.4	0.61	0.21	0.19	0.29	1.07	0.92	1.21	2.5	1.91	3.62
novel.659	grey60	RecName: Full=Fatty-acid-binding protein 2; Short=AtFAP2; AltName: Full=Chalcone-flavanone isomerase family protein 2;	2.51968	3.14635	2.1224	3.39164	2.17994	2.25764	1.80243	1.5154	1.08245	1.65959	2.04178	2.36207	1.10119	1.40308	1.95793	1.41949	0.804614	1.65141	4.89888	2.51235	3.94071	5.48478	6.07917	5.19546
Mi05g07220.1	magenta	--	85.51	88.02	96.58	106.56	133.16	114.59	112.12	106.87	125.71	77.26	73.86	75.78	78.4	86.82	57.86	127.43	155.71	144.6	49.22	53.17	53.96	73.97	73.78	86.37
Mi04g21910.1	green	--	27.26	22.21	21.65	41.89	37.42	33.68	12.48	11.91	13.35	15.98	18.79	17.26	16.67	14.81	17.12	25.03	27.81	26.59	67.98	65.64	63.86	68.01	74.88	75.77
Mi12g09620.1	green	--	4.13	3.33	3.23	3.73	2.28	2.88	0.61	0.5	1.05	2.09	2.11	1.74	3.11	2.99	4.56	1.23	1.89	1.67	7.4	5.26	9.5	5.3	4.95	4.65
Mi03g07840.1	green	RecName: Full=Protein NRT1/ PTR FAMILY 6.3; Short=AtNPF6.3; AltName: Full=Nitrate transporter 1.1; Short=AtNRT1; AltName: Full=Nitrate/chlorate transporter; AltName: Full=Protein CHLORINA 1;	14.7	13.69	12.97	24.22	22.54	22.4	30.71	25.29	28.32	36.14	34.58	28.79	10.16	9.44	13.62	26.66	25.69	24.72	81.49	80.25	78.54	46.24	51.69	45.58
Mi03g08410.1	magenta	RecName: Full=CBL-interacting serine/threonine-protein kinase 11; EC=2.7.11.1; AltName: Full=SNF1-related kinase 3.22; AltName: Full=SOS2-like protein kinase PKS5; AltName: Full=SOS3-interacting protein 4;	474.76	503.84	510.47	423.65	518.14	483.03	418.17	544.94	421.88	274.67	257.37	326.22	469.25	529.76	337.02	611.52	645.43	572.04	151.16	160.64	151.27	133.95	128.22	178.48
Mi13g10760.1	green	RecName: Full=Agamous-like MADS-box protein AGL8 homolog; AltName: Full=POTM1-1;	0.19	0	0	0	0.15	0.16	0	0.28	0.08	0.4	0.12	0.08	0.13	0.2	0	0.23	0.27	1.05	19.42	18.47	21.52	22.81	25.95	37.07
novel.657	green	--	0.266667	0.163246	0.109437	0.217812	0.259179	0.261393	0.055347	0.037154	0.128715	0	0.394111	0.050589	0.217482	0.055656	0.538498	0.063673	0.16916	0.058892	1.35413	1.06348	1.74726	1.39069	0.910404	2.38535
Mi02g02530.1	grey60	RecName: Full=Beta-xylosidase/alpha-L-arabinofuranosidase 2 {ECO:0000303|PubMed:17615411, ECO:0000312|EMBL:ABQ45228.1}; AltName: Full=Xylan 1,4-beta-xylosidase/Alpha-L-arabinofuranosidase 2; Short=MsXyl2 {ECO:0000303|PubMed:17615411}; Includes: RecName: Full=Beta-xylosidase; EC=3.2.1.37; AltName: Full=1,4-beta-D-xylan xylohydrolase {ECO:0000250|UniProtKB:P48792}; AltName: Full=Xylan 1,4-beta-xylo…	1.56	1.17	1.23	0.59	1.07	0.84	0.45	0.25	0.18	3.46	2.26	3.56	1.32	1.04	2.12	0.66	0.54	0.76	4.2	3.18	4.72	34.49	23.36	15.28
Mi10g10310.1	magenta	RecName: Full=Receptor-like protein kinase HERK 1; EC=2.7.11.-; AltName: Full=Protein HERCULES RECEPTOR KINASE 1; Flags: Precursor;	2.2	1.86	2.74	2.43	2.18	2.12	2.74	2.24	2.46	0.84	1.17	1.09	1.45	1.66	0.79	2.02	3.04	2.51	0.92	0.82	0.74	0.64	0.43	0.67
Mi05g12460.1	grey	RecName: Full=NAC domain-containing protein 21/22; Short=ANAC021/ANAC022;	2.04	2.31	1.53	2.73	4.19	2.58	2.74	3.23	2.27	1.21	0.7	1.93	0.97	1.08	1.88	3.67	2.6	1.7	0.95	1.39	0.64	4.27	2.03	1.2
Mi14g06240.1	green	--	8.72	8.46	8.96	6.62	6.37	6.09	12.72	11.29	12.32	6.53	6.23	6.08	8.51	7.96	8.15	6.59	7.63	7.96	4.1	3.77	4.83	4.2	3.66	2.61
Mi03g12040.1	grey60	RecName: Full=40S ribosomal protein S30;	52.74	58.51	72.72	34.96	30.62	36.64	28.17	26.29	27.01	35.31	32.52	43.56	61.55	74.32	42.72	33.02	22.41	23.1	76.23	80.67	71.55	109.91	136.43	229.9
Mi11g09460.1	grey60	--	0.08	0.18	0.42	0.73	0.2	0.4	0.08	0	0.69	0.51	0.54	0.2	0.33	0.09	0.41	0.48	0.43	0.09	4.71	3.27	2.47	4.74	4.62	3.83
Mi02g18540.1	magenta	--	9.91	12.23	8.12	13.56	20.51	15.66	15.33	10.35	14.73	9.86	6.03	5.26	7.3	8.3	7.86	12.19	11.45	13.9	8.11	6.58	3.56	15.5	10.18	5.54
Mi04g14140.1	grey60	RecName: Full=Subtilisin-like protease SBT5.4 {ECO:0000303|PubMed:16193095}; EC=3.4.21.- {ECO:0000305}; AltName: Full=Subtilase subfamily 5 member 4 {ECO:0000303|PubMed:16193095}; Short=AtSBT5.4 {ECO:0000303|PubMed:16193095}; Flags: Precursor;	0.4	0.28	0.29	0.18	0.22	0.17	0.27	0.3	0.24	0.6	0.49	0.51	0.34	0.29	0.32	0.21	0.23	0.13	0.64	0.66	0.96	0.97	1.04	0.89
Mi11g10220.1	green	RecName: Full=Probable caffeine synthase 2; EC=2.1.1.160;	5.17	4.59	4.23	6.31	6.97	6.1	3.94	4.51	3.49	4.85	5.25	6.47	3.44	2.68	3.11	2.92	3.12	2.22	14.09	16.28	16.22	10.48	10.21	10.17
novel.665	cyan	RecName: Full=Adrenodoxin-like protein 2, mitochondrial {ECO:0000303|PubMed:12714594}; AltName: Full=Mitochondrial ferredoxin 2 {ECO:0000303|PubMed:13677469}; Short=AtMFDX2 {ECO:0000303|PubMed:13677469}; Flags: Precursor;	0.63998	0.483108	0.750642	0.919979	2.3994	0.660547	0.604257	0.667814	0.484172	1.24867	0.409345	0.416425	0.235112	0.709869	0.28884	1.22002	0.439558	0.805471	0.0468677	0.0705589	0.128845	0.116116	0	0.161132
chrM_631.1_774	magenta	--	2.94	2.65	2.5	5.7	5.18	4.44	5.67	2.63	3.24	2.19	2.68	2.28	2.83	3.12	0.54	5.29	7.26	4.9	1.95	1.15	0.45	2.96	2.98	2.67
Mi02g09180.1	grey60	--	1.49	1.65	1.35	0.54	0.85	0	0	0	0	0	0	0.12	1.41	0.11	1.2	0.48	0.32	0	2.35	2.45	2.93	17.55	20	17.69
Mi04g11620.1	green	RecName: Full=Uncharacterized protein At4g06744; Flags: Precursor;	32.13	32.86	31.39	12.87	14.9	12.25	5.71	3.34	7.44	27.95	25.77	23.22	24.6	20.13	26.34	9.17	9.24	9.93	81.91	70.72	120.95	86.35	91.66	127.93
Mi18g03880.1	green	RecName: Full=Ubiquitin carboxyl-terminal hydrolase 19; EC=3.4.19.12; AltName: Full=Deubiquitinating enzyme 19; Short=AtUBP19; AltName: Full=Ubiquitin thioesterase 19; AltName: Full=Ubiquitin-specific-processing protease 19;	0.43	0.09	0	0.31	0	0.1	0.25	0.93	0.31	0	0.08	0.1	0.09	0	0	0.41	0.09	0	2	2.61	2.22	0.94	0.58	1.91
Mi14g05220.1	yellow	RecName: Full=Indole-3-acetic acid-amido synthetase GH3.6; EC=6.3.2.-; AltName: Full=Auxin-responsive GH3-like protein 6; Short=AtGH3-6; AltName: Full=Protein DWARF IN LIGHT 1; Short=DFL-1;	2.54	2.33	2.16	0.42	0.75	0.92	0.61	1.13	0.66	1.17	2.31	1.88	2.51	2.13	2.35	0.8	1.01	1	4.58	3.75	4.42	6.06	4.41	4.88
Mi00g09330.1	green	--	7.87	10.22	7.82	7.62	7.66	11.4	14.45	15.35	17.44	21.83	16.55	18.66	9.52	10.75	16.01	11.01	10.25	6.74	51.22	51.07	57.27	25.01	26.59	27.57
Mi06g11240.1	black	RecName: Full=Palmitoyl-monogalactosyldiacylglycerol delta-7 desaturase, chloroplastic {ECO:0000303|PubMed:15579662}; EC=1.14.19.42 {ECO:0000269|PubMed:15579662}; AltName: Full=Acyl-lipid desaturase 3 {ECO:0000303|PubMed:15240892}; AltName: Full=Fatty acid desaturase 5 {ECO:0000303|PubMed:15579662}; Short=FAD5 {ECO:0000303|PubMed:15579662}; AltName: Full=Fatty acid desaturase B {ECO:0000303|PubMe…	10.13	11.05	9.88	3.73	2.74	2.22	1.95	1.79	1.32	2.75	1.52	2.09	9.89	14.94	7.96	1.51	2.41	2.05	6.53	7.4	6.26	3.34	4.63	6.49
Mi19g11770.1	green	RecName: Full=Diacylglycerol O-acyltransferase 2D {ECO:0000305}; Short=GmDGAT2D {ECO:0000303|PubMed:27345221}; EC=2.3.1.20 {ECO:0000269|PubMed:27345221};	1.45	0.94	1.24	1.54	1.45	1.47	0.3	0.82	1.39	1.57	2.1	0.97	1.61	1.69	1.15	0.84	0.69	0.55	2.12	2.38	3.5	3.04	2.22	1.43
Mi07g11150.1	green	RecName: Full=Hydrophobic protein RCI2B; AltName: Full=Low temperature and salt-responsive protein LTI6B;	3680.77	4021.66	4520.26	3332.1	3878.61	3500.76	4066.04	4633	3594.24	4504.01	3864.02	5230.09	3677.43	3172.31	2473.8	4756.47	4945.47	4054.97	1601.52	2059.67	1767.06	2928.66	3275.47	4821.63
Mi02g04360.1	green	RecName: Full=E3 ubiquitin protein ligase DRIP2; EC=2.3.2.27 {ECO:0000269|PubMed:18552202}; AltName: Full=DREB2A-interacting protein 2; AltName: Full=RING-type E3 ubiquitin transferase DRIP2 {ECO:0000305};	42.32	45.21	40.94	25.47	28.05	28.28	39.71	41.66	41.74	41.76	39.04	37.96	56.04	58.83	39.9	32.67	26.56	28.45	18.84	17.73	14.56	16.31	17.92	16.12
Mi09g14780.1	green	RecName: Full=Cytochrome P450 94B3 {ECO:0000305}; EC=1.14.14.48 {ECO:0000269|PubMed:21576464, ECO:0000269|PubMed:22215670}; AltName: Full=Jasmonoyl-L-amino acid 12-hydroxylase {ECO:0000303|PubMed:24467969}; AltName: Full=Jasmonoyl-isoleucine-12-hydroxylase {ECO:0000303|PubMed:21849397};	4.56	5.69	5.36	4.31	5.84	4.66	1.95	2.77	2.92	2.56	2.75	2.82	4.26	4.55	4.21	3.6	4.93	3.86	10.72	12.84	12.37	3.56	3.88	3.83
Mi05g23760.1	magenta	RecName: Full=Ent-kaurenoic acid oxidase 1; Short=AtKAO1; EC=1.14.13.79; AltName: Full=Cytochrome P450 88A3;	13.16	11.71	10.13	20.58	15.31	18.19	14.22	16.87	11.99	7.52	9.66	9.42	9.01	10.29	11.42	25.09	27.04	25.55	3.79	4.45	3.14	2.41	1.5	2.05
Mi11g15850.1	green	RecName: Full=Glucomannan 4-beta-mannosyltransferase 9; EC=2.4.1.32; AltName: Full=Cellulose synthase-like protein A9; Short=AtCslA9; AltName: Full=Glucomannan synthase; AltName: Full=Mannan synthase 9; AltName: Full=Protein RESISTANT TO AGROBACTERIUM TRANSFORMATION 4;	0.62	0.52	0.37	0.43	0.36	0.36	0.09	0.19	0.14	0.56	0.31	0.11	0.54	0.5	0.65	0.28	0.22	0.33	0.79	0.54	1.3	0.72	0.69	0.77
Mi16g10860.1	green	RecName: Full=Tubulin beta-1 chain; AltName: Full=Beta-1-tubulin;	14.76	13.38	12.08	15.68	10.64	12.24	0.98	0.66	1.33	3.24	6.54	4.16	9.56	9.99	17.35	7.57	6.39	6.98	37.56	34.32	35.88	28.91	33.16	30.16
novel.674	green	--	0.071742	0.079133	0.035321	0.194386	0.087159	0	0.176703	0.533791	0.985182	0.297266	0.09899	0	0.142657	0.036545	0	0.331181	0.227547	0	1.1948	2.92025	1.10848	0.670549	0.06945	0.350876
Mi15g07440.1	lightcyan	RecName: Full=Flavanone 3-dioxygenase 2 {ECO:0000305}; EC=1.14.11.9 {ECO:0000269|PubMed:18413994}; AltName: Full=Flavanone 3-beta-hydroxylase 2 {ECO:0000305}; AltName: Full=Flavanone 3-hydroxylase 2 {ECO:0000303|PubMed:18413994}; Short=OsF3H-2 {ECO:0000303|PubMed:18413994};	3.26	5.22	5.06	2.33	1.11	1.7	1.45	2.41	1.45	1.74	0.66	0.06	2.87	2.54	0.97	1.05	1.67	1.48	0.36	0.34	0.26	0.51	0.4	0.29
Mi13g04370.1	green	RecName: Full=F-box protein At5g51380;	3.19	2.74	2.48	2.14	2.11	2.11	0.92	1.03	0.94	1.42	1.36	1.53	2.31	2.06	4.09	2.36	1.76	1.98	5.46	4.99	5.11	3.54	4.22	1.61
Mi01g29120.1	green	RecName: Full=Vacuolar cation/proton exchanger 5; AltName: Full=Ca(2+)/H(+) antiporter CAX5; AltName: Full=Ca(2+)/H(+) exchanger 5; AltName: Full=Protein CATION EXCHANGER 5;	4.27	3.05	3.74	2.8	1.74	2.33	1.9	1.38	1.78	2.12	2.21	1.66	3.81	2.56	3.03	1.68	1.9	1.09	7.45	4.29	5.35	4.3	5.09	3.8
Mi18g05720.1	green	RecName: Full=Auxin transporter-like protein 3; AltName: Full=AUX1-like protein 3; AltName: Full=MtLAX3;	14.7	17.01	16.12	11.35	14.1	14.36	6.15	6.66	6.73	10.06	7.69	9.64	10.71	7.07	8.73	12.78	13.16	10.16	72.1	70.66	78.84	116.18	90.78	136.44
Mi17g11140.1	green	RecName: Full=U-box domain-containing protein 26; EC=2.3.2.27; AltName: Full=Plant U-box protein 26; AltName: Full=RING-type E3 ubiquitin transferase PUB26 {ECO:0000305};	10.58	11.47	9.49	21.75	15.94	21.98	12.07	11.58	14.2	7.82	11.68	12.61	3.9	4.35	6.37	20.7	24.81	19.77	101.08	100.79	95.68	24.67	28.23	26.96
Mi19g04130.1	green	RecName: Full=U-box domain-containing protein 26; EC=2.3.2.27; AltName: Full=Plant U-box protein 26; AltName: Full=RING-type E3 ubiquitin transferase PUB26 {ECO:0000305};	0.31	0.4	0.43	0.19	0.51	0.51	0.26	0.29	0.06	0.86	0.75	0.38	0.37	0.44	0.31	0.25	0.39	0.7	9.41	10.81	16.4	5.49	7.38	8.67
Mi02g07000.1	green	RecName: Full=ABC transporter G family member 28; Short=ABC transporter ABCG.28; Short=AtABCG28; AltName: Full=Putative white-brown complex homolog protein 29; Short=AtWBC29;	0.11	0.22	0.19	0.16	0.17	0.09	0.07	0.05	0.02	0	0.22	0.02	0.16	0.23	0.33	0.1	0.15	0.06	0.91	1.08	1.18	0.21	0.28	0.11
Mi10g00710.1	cyan	RecName: Full=Plasma membrane-associated cation-binding protein 1; Short=AtPCAP1; AltName: Full=Microtubule-destabilizing protein 25;	6.32	5.49	6.04	14.22	14.3	10.79	3.41	4.52	3.37	2.76	3.14	4.11	4.33	3.4	3.05	6.88	7.28	5.06	1.89	1.45	1.05	7.93	5.55	10.31
Mi16g11920.1	grey60	RecName: Full=Short-chain dehydrogenase TIC 32, chloroplastic; EC=1.1.1.-; AltName: Full=Translocon at the inner envelope membrane of chloroplasts 32; Short=PsTIC32;	9.08	6.65	5.69	9.23	5.87	8.7	4.93	3.57	4.56	5.85	7.22	5.17	7.02	4.98	6.4	7.06	7.27	6.49	29.17	19.38	20.83	53.09	56.57	61.01
Mi07g03180.1	green	RecName: Full=FHA domain-containing protein At4g14490;	1.01	1.01	0.61	0.89	0.71	0.77	0.03	0.18	0.08	0.37	0.56	0.16	0.86	0.73	1.15	0.43	0.14	0.51	1.69	2.01	1.93	1.85	1.27	0.29
novel.603	green	RecName: Full=DNA (cytosine-5)-methyltransferase CMT2 {ECO:0000305}; EC=2.1.1.37 {ECO:0000305}; AltName: Full=Chromomethylase 2 {ECO:0000305}; AltName: Full=OsCMT2 {ECO:0000303|PubMed:19788421};	1.53401	1.82614	1.91413	1.95747	1.40907	1.98231	1.57197	1.33165	1.71321	1.59065	1.64871	1.4247	1.52814	1.56358	2.68164	1.57825	1.18904	1.1922	4.02286	3.94146	3.72504	3.24499	2.52505	2.5872
Mi03g05650.1	grey60	RecName: Full=GDSL esterase/lipase At3g48460; EC=3.1.1.-; AltName: Full=Extracellular lipase At3g48460; Flags: Precursor;	22.11	18.17	18.45	15.59	9.3	14.65	13.7	9.82	14.39	22.72	25.52	26.03	13.1	12.76	16.42	15.24	17.57	14.27	51.09	39.06	42.27	128.17	144.22	141.26
Mi14g04280.1	green	RecName: Full=Probable myosin-binding protein 4 {ECO:0000303|PubMed:23995081};	0.52	0.53	0.5	0.45	0.25	0.25	0.22	0.08	0.16	0.4	0.46	0.16	0.32	0.29	0.46	0.2	0.2	0.29	1.6	1.04	1.46	1.19	1	0.92
Mi05g07090.1	green	RecName: Full=Transcription factor BHLH089 {ECO:0000305}; AltName: Full=Basic helix-loop-helix protein 89 {ECO:0000303|PubMed:16896230}; Short=OsbHLH089 {ECO:0000303|PubMed:16896230}; AltName: Full=bHLH transcription factor bHLH089 {ECO:0000305};	7.73	6.99	5.43	10.82	8.46	9.74	7.35	5.66	6.77	4.69	4.56	4.53	5.04	6.91	5.61	9.21	7.75	8.22	31.79	32.02	30.97	29.99	33.52	37.54
Mi01g05140.1	green	RecName: Full=Heavy metal-associated isoprenylated plant protein 5 {ECO:0000303|PubMed:21072340, ECO:0000303|PubMed:23368984}; Short=AtHIP05 {ECO:0000303|PubMed:21072340, ECO:0000303|PubMed:23368984}; AltName: Full=Farnesylated protein 2 {ECO:0000303|PubMed:8837031}; Short=AtFP2 {ECO:0000303|PubMed:8837031}; Flags: Precursor;	97.65	101.9	98.35	65.58	72.55	69.56	103.78	110.69	107.01	120.96	115.42	103.18	101.19	98.05	66.78	99.35	93.55	95.84	52.15	51.07	49.91	88.02	83.95	83.81
Mi19g05060.1	green	--	2.05	2.24	1.65	2.44	1.95	1.85	0.61	0.28	0.28	0.83	0.69	1.06	1.37	1.53	1.45	1.65	0.9	1.48	3.2	2.88	3.64	2.34	2.71	2.06
Mi10g14760.1	grey60	RecName: Full=Basic secretory protease {ECO:0000303|PubMed:22773449}; EC=3.4.24.- {ECO:0000269|PubMed:22773449}; AltName: Full=Boswellia basic secretory protease {ECO:0000303|PubMed:22773449}; Short=BBSP {ECO:0000303|PubMed:22773449}; Flags: Fragments;	12.81	12.23	14.64	0.14	0.09	0.09	1.04	0.99	0.64	16.44	14.99	18.27	20.61	15.52	6.36	0.72	1.13	0.5	8.45	8.88	9.46	62.09	66.91	58.94
Mi03g11230.1	green	RecName: Full=Sulfite exporter TauE/SafE family protein 3 {ECO:0000312|EMBL:AEC07746.1};	24.56	24.93	24.17	13.95	12.18	13.93	9.26	8.98	9.64	15.45	12.52	14.85	18.28	17.34	20.16	11.13	8.37	8.66	31.13	32.76	30.1	26.41	27.67	33.24
Mi18g09040.1	green	RecName: Full=Putative cyclin-A3-1; AltName: Full=G2/mitotic-specific cyclin-A3-1; Short=CycA3;1;	0.99	1.14	0.71	0.66	0.78	1.8	0.17	0.09	0.26	0.49	1.11	0.68	0.78	1.18	0.82	0.98	0.64	0.57	3.66	2.26	2.04	1.71	0.75	0.86
Mi05g11650.1	green	RecName: Full=Glucose-6-phosphate 1-dehydrogenase, chloroplastic; Short=G6PD; EC=1.1.1.49; Flags: Precursor;	1.9	1.46	1.4	3.34	3.3	2.17	0.33	0.21	0.17	0.73	0.76	0.87	1.47	1.66	1.88	0.59	1.38	2.14	13.99	13.52	17.82	14.85	17.21	18.34
Mi11g11150.1	green	RecName: Full=DNA replication complex GINS protein PSF2;	3.72	3.7	4.09	3.24	1.5	3.05	3.89	4.87	3.72	4.14	5.02	3.55	3.53	3.1	2.13	3.06	2.26	2.19	8.66	9.75	10.56	4.68	7.14	8.2
Mi16g01750.1	magenta	RecName: Full=Protein translation factor SUI1 homolog;	1205.84	1424.29	1555.5	1578.21	2053.08	1629.99	1597.95	1798.73	1405.33	590.02	533.67	684.91	1333.3	1272.38	915.54	2162.94	2034.07	1801.19	526.53	739.83	539.31	358.33	380.16	560.67
Mi15g05690.1	lightcyan	RecName: Full=IAA-amino acid hydrolase ILR1-like 6 {ECO:0000303|PubMed:11923288}; EC=3.5.1.- {ECO:0000305}; AltName: Full=Protein gr1 {ECO:0000303|Ref.1}; AltName: Full=jasmonoyl-L-amino acid hydrolase {ECO:0000305}; EC=3.5.1.127 {ECO:0000269|PubMed:24052260}; Flags: Precursor;	66.57	60.74	66.76	53.31	54.61	52.57	32.69	25.53	32.61	36.13	39.41	41.3	65.59	68.61	66.58	43.95	35.79	39.57	16.67	17.12	11.57	13.67	11.45	6.24
Mi17g07830.1	cyan	RecName: Full=Protein SPEAR1 {ECO:0000303|PubMed:25527103}; AltName: Full=SPL-like, EAR-containing protein 1 {ECO:0000303|PubMed:25527103}; AltName: Full=TCP interactor containing EAR motif protein 2 {ECO:0000303|PubMed:23444332};	10.17	9.72	10.32	15.18	15.18	13.43	10.7	10.79	6.67	5.4	4.56	4.13	7.82	9.35	9.66	10.96	10.51	10.79	5.16	4.86	5.85	1.43	1.8	2.22
Mi01g05380.1	green	RecName: Full=ACT domain-containing protein ACR10 {ECO:0000305}; AltName: Full=Protein ACT DOMAIN REPEATS 10 {ECO:0000303|PubMed:21861936};	16.32	15.17	17.31	16.71	12.43	16.64	12.26	14.92	11.84	13.83	12.23	12.53	15.93	20.35	16.02	12.53	14.66	11.49	6.81	8.52	5.62	5.72	8.39	7.59
Mi04g12520.1	lightcyan	--	15.01	13.75	13.89	11.97	3.78	6.54	7.06	12.24	9.78	8.31	5.6	5.58	15.15	10.5	8.1	6.6	13.29	12.03	3.9	5.84	3.94	11.76	9.05	11.21
Mi02g11760.1	green	RecName: Full=Mitochondrial dicarboxylate/tricarboxylate transporter DTC; AltName: Full=Dicarboxylate/tricarboxylate carrier;	89.33	85.95	97.08	105.72	99.45	91.75	79.8	89.58	79.48	91.43	98.77	110.61	105.99	107.3	108.87	78.93	86.77	80.07	235.35	250.7	286.34	215.4	239.33	300.69
novel.624	grey60	--	0.307564	0.069887	0.153139	0.139784	0	0	0	0	0	0	0.135408	0.093242	0	0	0.076237	0	0.081361	0	0.977802	1.03609	0.849345	1.67238	0.734291	1.68848
novel.622	grey60	--	0.464859	0.678815	1.55233	0.145974	0.098396	0.207426	0.256931	0.324766	0.15307	0.914624	1.43621	0.694301	4.78421	3.18079	1.85353	0.128445	0.1228	0.213856	1.01931	2.35638	1.36142	2.49685	3.1381	3.69098
Mi04g11860.1	green	RecName: Full=Gallate 1-beta-glucosyltransferase {ECO:0000303|PubMed:24412325}; EC=2.4.1.136 {ECO:0000269|PubMed:24412325}; AltName: Full=UDP-glucose:gallate glucosyltransferase {ECO:0000303|PubMed:24412325}; AltName: Full=Vanillate 1-beta-glucosyltransferase {ECO:0000305};	12.44	9.19	9.81	21.97	15.66	17	0.98	0.76	1.32	3.46	4.2	4.39	6.56	8.2	13.38	6.86	7.86	9.08	427.37	410.99	528.04	292.15	335.99	403.48
Mi09g03450.1	green	--	10.82	10.13	8.47	10.34	8.04	9.63	10.47	15.14	8.39	15.65	14.36	17.6	10.17	12.03	11.96	9.86	15.42	10.22	42.04	44.76	33.2	36.7	40.53	36.24
Mi07g00100.1	green	RecName: Full=Kinesin-like protein KIN-12C {ECO:0000305}; AltName: Full=Phragmoplast orienting kinesin 1 {ECO:0000303|PubMed:16682350};	2.59	2.32	2.33	2.44	2.1	2.68	2.08	1.72	2.11	3.31	4.14	3.17	2.42	2.5	3.31	2.19	1.8	1.84	5.3	4.01	5.14	5.28	4.03	2.63
Mi03g23090.1	magenta	RecName: Full=Putative U-box domain-containing protein 42; EC=2.3.2.27; AltName: Full=Plant U-box protein 42; AltName: Full=RING-type E3 ubiquitin transferase PUB42 {ECO:0000305};	21.84	21.05	22.93	23.86	35	28.49	29.02	21.7	30.32	17.15	17.69	14.96	19.27	20.34	13.48	41.45	39.93	41.73	9.64	9.51	11.77	10.04	9.05	9.67
Mi07g02130.1	magenta	--	813.93	870.31	842.15	897.05	1105.47	917.41	766.88	798.95	650.86	505.61	437.45	577	535.78	609.34	389.35	1368.46	1587.92	1147	370.34	489.38	377.22	288.56	346.29	452.13
Mi05g17940.1	lightcyan	RecName: Full=Probable beta-D-xylosidase 2; Short=AtBXL2; EC=3.2.1.-; Flags: Precursor;	7.75	8.85	7.31	15.79	6.62	7.4	1.32	1.01	1.52	0.83	1.67	2.15	4.55	3.83	8.04	4.01	3.68	6.16	0.85	0.53	0.58	0.11	0.14	0.54
Mi15g11390.1	green	RecName: Full=Aldehyde oxidase GLOX {ECO:0000305}; EC=1.2.3.1 {ECO:0000305}; AltName: Full=Glyoxal oxidase {ECO:0000303|Ref.1}; Short=VpGLOX {ECO:0000303|PubMed:20512385}; Flags: Precursor;	4.36	5.38	4.05	0.68	0.24	0.71	0.09	0.03	0	1.63	1.02	0.84	6.57	5.12	3.23	0.86	0.67	0.42	6.91	6.58	4.93	1.65	1.59	1.68
Mi03g06460.1	yellow	--	24.37	26.56	25.1	31.05	33.23	30.82	35.4	48.2	29.73	23.26	25.48	25.24	22.75	29.21	21.04	36.66	36.72	31.23	16.81	25.54	15.74	20.91	13.49	18.87
Mi09g08960.1	green	--	2.97	1.69	2.42	2.04	1.17	1.58	0.95	1.14	0.98	1.32	1.69	0.2	3.08	2.64	4.44	1.93	2.14	1.61	5.22	4.54	7.64	3.74	2.8	4.32
Mi04g13450.1	green	--	104.75	112.29	110.32	166.32	209.91	176	160.78	135.75	171.13	134.6	134.16	122.86	124.8	136.97	119.33	186.92	169.95	188.04	59.63	52.81	59.2	107.28	89.75	77.6
Mi11g00660.1	magenta	RecName: Full=Scarecrow-like protein 13; Short=AtSCL13; AltName: Full=GRAS family protein 24; Short=AtGRAS-24;	17.12	15.28	16.09	15.76	15.08	17.48	21.62	20.98	25.81	12.39	10.91	14.01	11.93	14.57	10.5	20.64	25.35	22.66	6.9	8.35	7.66	5.65	4.52	5.83
novel.630	magenta	RecName: Full=Class V chitinase {ECO:0000303|PubMed:22936594}; Short=AtChiC {ECO:0000303|PubMed:22936594}; EC=3.2.1.14 {ECO:0000269|PubMed:21390509, ECO:0000269|PubMed:22936594}; Flags: Precursor;	2.80945	2.77048	3.17951	0.88013	1.16518	1.39796	0.487304	0.901606	1.28593	4.38374	4.14753	2.82056	3.48668	3.08146	2.7537	0.844188	0.614479	0.52503	2.03409	3.23451	3.46178	1.63147	1.43662	1.6771
Mi11g09580.1	green	--	3.47	3.72	5.08	2.76	3.69	1.87	10.73	8.33	7.78	6.03	5.92	5.43	2.96	2.88	2.62	2.74	2.9	2.66	0.85	1.87	1.11	1.2	1.58	4.07
Mi02g12250.1	black	RecName: Full=Peroxidase 53; Short=Atperox P53; EC=1.11.1.7; AltName: Full=ATPA2; Flags: Precursor;	29.4	31.22	45.08	5.48	4.07	5.65	1.61	1.39	1.27	12.99	11.98	11.28	54.36	56.43	78.88	3.05	2.32	2.37	7.58	8.97	8.37	34.48	16.67	28.24
Mi01g11970.1	magenta	RecName: Full=Protein CfxQ homolog;	3.39	4.03	3.91	2.14	2.4	2.48	1.35	2.79	1.89	1.15	1.78	1.34	2.19	1.66	1.68	2.97	2.68	3.3	1.02	0.79	1.25	1.52	0.66	0.62
Mi18g09160.1	black	RecName: Full=Probable isoaspartyl peptidase/L-asparaginase 2; EC=3.4.19.5; AltName: Full=L-asparagine amidohydrolase 2; Contains: RecName: Full=Isoaspartyl peptidase/L-asparaginase 2 subunit alpha; Contains: RecName: Full=Isoaspartyl peptidase/L-asparaginase 2 subunit beta; Flags: Precursor;	21.25	18.6	21.63	16.3	19.04	14.8	2.08	2.1	1.98	8.15	9.61	8.75	22.22	32.48	26.42	18.8	19.51	18.81	7.67	7.11	7.31	18.08	19.44	27.63
Mi09g06700.1	lightcyan	RecName: Full=Bidirectional sugar transporter SWEET12 {ECO:0000303|PubMed:21107422}; Short=AtSWEET12 {ECO:0000303|PubMed:21107422}; AltName: Full=MtN3-like protein {ECO:0000303|Ref.1}; AltName: Full=Protein SUGARS WILL EVENTUALLY BE EXPORTED TRANSPORTERS 12 {ECO:0000303|PubMed:21107422};	21.49	23.6	23.01	9.48	10.15	10.78	1.3	2.16	2.66	3.93	5.54	4.46	32.44	33.91	28.75	19.31	18.15	14	3.98	5.17	5.07	0.61	1.17	1.09
Mi03g09100.1	green	RecName: Full=D-3-phosphoglycerate dehydrogenase 2, chloroplastic; Short=PGDH; EC=1.1.1.95 {ECO:0000269|PubMed:24368794, ECO:0000269|PubMed:9867856}; Flags: Precursor;	14.17	13.61	12.57	20.43	13.73	19.61	5.21	3.59	4.76	7.03	6.65	4.94	7.92	6.66	7.74	10	10.88	9.24	25.7	24.2	39.43	13.65	13.33	11.96
Mi19g09520.1	green	--	0.23	0.72	0.1	0.08	0.51	0.69	0.09	0.15	0.28	0.12	0	0.06	0.28	0.3	0.33	1	0.1	0.47	5.99	3.88	3.47	1.65	1.58	0.58
Mi20g06100.1	green	RecName: Full=G-type lectin S-receptor-like serine/threonine-protein kinase LECRK3 {ECO:0000305}; Short=OsLecRK3 {ECO:0000303|PubMed:25485617}; EC=2.7.11.1 {ECO:0000305}; AltName: Full=OsRLCK135 {ECO:0000305}; Flags: Precursor;	2.13	2.3	2.67	1.93	2.58	1.42	4.43	2.67	4.63	4.59	3.18	2.87	2.64	2.45	2.94	3.84	4.21	4.49	1.79	1.69	2.36	2.55	3.05	1.94
Mi06g16590.1	green	RecName: Full=Aquaporin NIP1-2; AltName: Full=NOD26-like intrinsic protein 1-2; Short=AtNIP1;2; AltName: Full=Nodulin-26-like major intrinsic protein 2; Short=NodLikeMip2; Short=Protein NLM2;	4.08	4.69	4.24	3.55	5.29	3.49	6.72	6.08	6.4	3.14	2.82	4.42	3.14	4.93	3.36	3.61	4.65	2.02	1.59	2.22	1.99	5.33	6.26	6.51
Mi08g06100.1	grey60	RecName: Full=Glycerol-3-phosphate dehydrogenase [NAD(+)] GPDHC1, cytosolic; EC=1.1.1.8;	7.58	6.93	5.38	6.69	5.58	6.45	2.89	2.5	2.4	4.03	5.33	5.79	5.04	4.75	6.64	5.52	5.27	5.36	16.63	10.02	13.58	26.79	27.4	21.73
Mi08g13860.1	magenta	RecName: Full=Zinc finger A20 and AN1 domain-containing stress-associated protein 3; Short=AtSAP3;	303.39	333.14	334.34	264.72	336.41	262.11	211.24	202.27	224.09	192.24	177.89	188.49	266.65	279.3	207.32	418.32	435.74	430.64	82.39	89.95	63	87.31	78.51	85.04
Mi05g06680.1	grey60	RecName: Full=MLP-like protein 423;	120.2	99.95	81.81	32.34	22	27.42	14.99	12.37	10.71	10.19	11.75	14.87	125.47	92.02	75.43	21.49	13.9	18.73	155.21	120.19	123.51	148.94	161.46	184.63
Mi01g23600.1	green	RecName: Full=Protein CUP-SHAPED COTYLEDON 2; AltName: Full=NAC domain-containing protein 98; Short=ANAC098; AltName: Full=NAC domain-containing protein CUC2;	0.7	0.57	0.87	1.57	1.02	1.96	1.71	0.77	0.62	0.94	1.39	1.31	0.61	0.84	0.7	1.01	1.89	1.72	4.92	4.47	6.45	3.52	2.81	3.33
Mi03g10820.1	green	RecName: Full=Cyclin-A2-4; AltName: Full=G2/mitotic-specific cyclin-A2-4; Short=CycA2;4;	1.16	1.53	1.74	2.37	2.27	1.27	0.7	0.32	0.39	0.73	0.83	0.79	1.4	1.54	2.34	0.93	0.93	0.93	8.76	6.77	8.25	4.47	4.19	3.79
Mi02g00380.1	green	RecName: Full=Histidine kinase CKI1; EC=2.7.13.3; AltName: Full=Protein CYTOKININ-INDEPENDENT 1;	0.14	0.21	0.05	0.04	0.11	0	0.09	0	0.06	0	0	0	0	0.1	0.14	0	0	0	0.89	1.27	1.17	1.76	0.5	0.18
Mi19g03590.1	lightgreen	--	2.41	4.91	1.35	4.04	2.25	5.25	8.42	10.15	7.2	32.95	28.71	35	7.29	7.08	4.84	3.78	7.71	8.87	3.12	3.18	0.84	9.64	8.8	15.05
Mi18g06360.1	green	RecName: Full=Ethylene-responsive transcription factor RAP2-4; AltName: Full=Ethylene-responsive transcription factor ERF059; AltName: Full=Protein RELATED TO APETALA2 4;	105.15	128.56	121.95	94.25	102.34	107.42	172.94	175.79	181.1	187	187.73	181.09	117.93	129.19	164.46	226.38	214.81	196.91	69.46	78.45	67.97	63.93	60.52	60.62
Mi03g02480.1	yellow	RecName: Full=Remorin; AltName: Full=pp34;	7.62	7.86	7.4	13.46	10.26	9.49	15.73	14.41	10.98	6.34	8.73	9.8	9.13	7.56	7.75	13.28	10.73	10.54	6.39	3.7	2.94	3.53	5.28	3.14
Mi05g08920.1	green	RecName: Full=14-3-3-like protein GF14 iota {ECO:0000303|PubMed:11553742}; AltName: Full=General regulatory factor 12 {ECO:0000303|PubMed:11553742};	1.29	0.65	0.73	1.44	0.71	0.43	0.29	0	0	0.15	0.9	0.21	0.59	1.37	0.83	0.78	0.69	0.39	2.5	2.52	2.19	1.37	2.91	2.79
Mi02g00910.1	grey60	RecName: Full=Probable mediator of RNA polymerase II transcription subunit 37b; AltName: Full=BiP chaperone BIP-L; AltName: Full=Heat shock 70 kDa protein 13; AltName: Full=Heat shock protein 70-13; Short=AtHsp70-13; AltName: Full=Hsp70 protein BiP chaperone BIP-L; AltName: Full=Luminal-binding protein 3; Short=AtBP3; Short=BiP3; Flags: Precursor;	0.19	0.08	0.15	0.24	0.03	0.21	0.07	0	0.03	0.03	0.11	0.29	0.1	0.1	0.07	0	0.08	0.16	1.05	1	1.36	1.6	2	1.08
Mi07g04520.1	grey60	RecName: Full=G-type lectin S-receptor-like serine/threonine-protein kinase LECRK4 {ECO:0000305}; Short=OsLecRK4 {ECO:0000303|PubMed:25485617}; EC=2.7.11.1 {ECO:0000305}; AltName: Full=OsRLCK136 {ECO:0000303|PubMed:19825577}; Flags: Precursor;	3	2.86	2.09	0.95	0.83	1.11	0.83	0.95	1.15	2.28	2.54	2.52	3.86	3.74	4.04	1.09	0.97	1.16	3.52	2.79	4.01	7.33	5.91	7.69
Mi13g08590.1	cyan	RecName: Full=DELLA protein GAI; AltName: Full=GhGAI; AltName: Full=Gibberellic acid-insensitive mutant protein;	34.62	32.59	33.41	47.27	54.77	51.02	32.81	24.93	30.73	23.57	22.48	23.78	21.1	21.51	20.75	47.99	53.67	50.22	17.66	15.85	16.42	9.04	9.22	8.41
Mi05g17300.1	green	RecName: Full=Blue-light photoreceptor PHR2;	80.54	70.94	68.96	75.87	72.84	70.19	43.52	39.36	46.04	58.21	61.72	66.28	65.98	67.51	91.18	57.93	73.53	69.91	302.3	283.28	331.7	268.28	292.55	313.32
novel.1525	yellow	--	1.17577	0.93343	0.858162	1.29096	3.47741	2.11387	3.46277	1.63424	2.07154	0.523514	0.805229	0.765784	1.94041	0.475371	0.879831	1.38983	2.37889	0.356926	0.573905	1.12109	0.207807	0.878043	0.590848	0.578532
Mi15g12700.1	green	RecName: Full=Thaumatin-like protein 1; AltName: Full=PpAZ44; Flags: Precursor;	2.57	1.18	0.96	1.41	0.24	1.37	0.29	0.05	0.24	0.31	0.23	0.65	0.78	1.44	1.8	0.35	0.57	0.32	4.24	3.33	4.06	3.27	3.43	4.24
Mi05g09480.1	grey60	RecName: Full=Probable pectate lyase 5; EC=4.2.2.2; Flags: Precursor;	1.94	1.76	1.25	5.81	4.14	3.68	0.65	0.34	0.57	0.83	0.85	1.04	0.9	1.03	0.97	0.84	0.41	1.38	28.31	25.04	20.67	33.94	37.3	34.7
Mi08g02440.1	green	--	9.81	9.2	14.58	4.87	3.46	3.09	1.69	3	1.94	3.45	5.57	3.48	9.9	8.72	6.19	3.02	3.9	3.18	14.07	13.72	10.2	3.92	6.08	7.84
Mi00g05990.1	lightgreen	--	767.34	526.36	916.99	554.14	363.77	811.44	773.99	1664.53	608.22	898.88	1123.16	1455.69	2454.09	884.42	1527.06	901.49	1349.83	1111.88	337.54	607.38	420.53	420.88	289.47	372.74
novel.1530	yellow	--	34.3737	41.7546	44.7513	28.0739	28.3873	45.6785	87.8697	99.1126	96.8124	59.059	37.3052	46.1859	43.7775	51.2931	25.8059	76.8259	61.9911	47.9401	23.8871	38.8444	37.8157	30.9169	33.5285	50.204
Mi09g13210.1	grey60	RecName: Full=Protein trichome birefringence-like 39;	46.29	47.52	53.72	13.05	13.17	14.75	8.4	5.97	7.5	19.32	15.43	17.47	56.94	55.54	41.37	12.11	11.36	8.22	31.03	33.8	27.53	56.74	63.77	71.53
Mi04g12400.1	cyan	--	20.16	24.38	21.95	27.73	17.24	25.79	14.43	9.47	14.46	7.75	4.96	4.68	10.46	12.64	11.39	24.22	17.83	13.47	3.23	6.6	3.48	6.38	10.24	8.16
Mi19g01530.1	grey60	RecName: Full=Cysteine-rich receptor-like protein kinase 25; Short=Cysteine-rich RLK25; EC=2.7.11.-; Flags: Precursor;	0.58	0.59	1.29	0.27	0.12	0.39	0.46	0.61	0.3	0.95	0.96	0.48	0.64	0.62	0.44	0.41	0.49	0.92	2.54	2.18	2.57	5.16	4.18	5.76
novel.1536	green	--	0.756853	1.52244	0.991985	0.280941	0.542558	1.12316	0.308424	1.10026	1.02534	1.71097	0.66071	0.432885	1.40721	0.789328	0.607445	0.91562	1.59084	1.08293	0.286867	0	0	0.196428	0	0.434275
Mi05g18800.1	grey60	RecName: Full=ABC transporter B family member 11; Short=ABC transporter ABCB.11; Short=AtABCB11; AltName: Full=Multidrug resistance protein 8; AltName: Full=P-glycoprotein 11;	7.81	8.77	8.31	12.81	13.62	11.35	14.16	10.92	14.64	8.82	9.33	7.58	8.67	9.8	10.16	14.92	14.05	17.81	5.11	4.83	4.98	34.07	31.81	24.61
Mi06g02300.1	yellow	RecName: Full=BOI-related E3 ubiquitin-protein ligase 1; EC=2.3.2.27 {ECO:0000269|PubMed:20921156}; AltName: Full=RING-type E3 ubiquitin transferase BRG1 {ECO:0000305};	39.31	42.26	47.51	11.98	11.13	13.42	18.45	21.59	22.22	59.78	61.7	59.99	52.67	49.11	51.11	25.11	18.36	18.93	52.44	52.02	60.89	36.44	39.68	52.59
Mi04g21420.1	green	RecName: Full=Scarecrow-like protein 3; Short=AtSCL3; AltName: Full=GRAS family protein 5; Short=AtGRAS-5;	1.92	1.64	1.44	2.46	1.24	2.08	3.63	4.09	3.53	3.84	3.99	4.35	1.97	1.83	2.33	3.81	3.5	3.5	12.57	12.14	11.9	11.84	13.79	12.77
Mi15g04240.1	grey60	RecName: Full=Vacuolar iron transporter homolog 1; AltName: Full=Protein NODULIN-LIKE 1;	0	0	0	0	0	0	0	0	0	0	0	0	0.14	0	0.42	0	0	0	3.23	5.43	2.47	5.68	4.43	4.39
Mi01g06720.1	grey60	RecName: Full=Probable acyl-activating enzyme 5, peroxisomal; EC=6.2.1.-; AltName: Full=AMP-binding protein 5; Short=AtAMPBP5;	5.22	5.93	5.76	5.2	3.53	5.19	6.21	4.58	4.39	8.04	9.53	9.29	5.99	6.24	6.92	4.38	4.84	4.52	13.7	12.45	10.87	20.04	17.11	15.23
Mi03g12930.1	magenta	RecName: Full=Linoleate 13S-lipoxygenase 3-1, chloroplastic; EC=1.13.11.12; Flags: Precursor;	247.53	254.43	269.05	150.27	203.75	168.88	149.89	112.03	156.48	115.39	118.16	109.78	181.1	193.14	132.55	273.28	255.1	293.04	44.7	33.2	50.76	66.76	65.22	60.86
Mi19g05710.1	cyan	RecName: Full=Transcription factor bHLH131; AltName: Full=Basic helix-loop-helix protein 131; Short=AtbHLH131; Short=bHLH 131; AltName: Full=bHLH transcription factor bHLH131;	50.37	53.13	49.01	64.42	58.63	47.51	16.5	18.85	14.87	6.25	8.86	13.33	23.47	26.63	36.57	25.92	42.95	28.66	9.4	9.04	6.93	0.32	0.21	0.09
Mi03g00820.1	green	RecName: Full=30S ribosomal protein S6 alpha, chloroplastic; Flags: Precursor;	14.94	15.04	12.63	15.76	11.46	11.55	11.8	12.28	12.54	13.21	13.59	14.28	9.9	12.29	13.99	12.4	12.43	15.17	32.77	28.49	35.97	26.77	29.97	37.25
Mi14g13390.1	grey60	--	8.99	10.18	6.94	11.23	11.93	11.17	8.12	11.28	7.74	8.33	6.25	5.99	6.74	9.71	5.95	11.99	13.2	8.21	3.19	4.34	3.65	1.19	2.38	1.44
Mi02g08050.1	magenta	RecName: Full=Mitogen-activated protein kinase 3; Short=AtMPK3; Short=MAP kinase 3; EC=2.7.11.24;	454.21	512.62	503.68	505.7	572.69	502.04	377.09	406.01	391.05	257.05	230.44	253.42	332.02	409.43	229.47	604.14	655.42	673.72	79.31	91.89	93.88	130.3	121.73	182.71
Mi12g05680.1	cyan	RecName: Full=Cytokinin riboside 5'-monophosphate phosphoribohydrolase LOG8; EC=3.2.2.n1; AltName: Full=LOG family protein At5g11950; AltName: Full=Protein LONELY GUY 8;	3.22	3.56	2.13	4.66	7.02	5.77	0.14	0.32	0.27	0.83	0.49	1.52	1.18	0.62	1.18	0.7	0.7	0.9	2.46	1.71	3.07	0.57	0.99	2.56
Mi08g13740.1	grey60	RecName: Full=Transcription factor TGA9 {ECO:0000303|PubMed:20805327}; AltName: Full=Protein TGACG (TGA) motif-binding protein 9 {ECO:0000303|PubMed:20805327}; AltName: Full=bZIP transcription factor 21 {ECO:0000303|PubMed:11906833}; Short=AtbZIP21 {ECO:0000303|PubMed:11906833};	0.45	1.27	1.03	1.59	1.39	1.37	2.71	0.87	1.51	0.72	0.64	0.82	0.51	0.74	0.38	1.03	1.12	2.09	1.14	0.63	0.61	3.92	2.57	1.43
Mi11g17640.1	grey60	RecName: Full=Transcription factor TCP8;	0.56	0.52	0.42	0.34	0.04	0.35	0.31	0.52	0.46	0.28	0.3	0.15	0.47	0.43	0.32	0.38	0.13	0.31	1.3	1.46	0.99	1.7	1.28	1.76
Mi04g07260.1	green	RecName: Full=Protein DETOXIFICATION 46, chloroplastic {ECO:0000303|PubMed:11739388}; Short=AtDTX46 {ECO:0000303|PubMed:11739388}; AltName: Full=Multidrug and toxic compound extrusion protein 46 {ECO:0000305}; Short=MATE protein 46 {ECO:0000305}; AltName: Full=Protein EDS5 HOMOLOGUE {ECO:0000303|PubMed:26055508}; Flags: Precursor;	6.67	5.57	5.97	4.89	3.87	4.45	0.97	0.52	0.99	1.91	2.39	1.98	5.85	7.56	8.7	2.59	1.97	2.81	34.97	33.25	43.47	30.94	39.55	39.15
Mi00g03810.1	green	RecName: Full=L-type lectin-domain containing receptor kinase IX.1 {ECO:0000303|PubMed:19773388}; Short=LecRK-IX.1 {ECO:0000303|PubMed:19773388}; EC=2.7.11.1 {ECO:0000255|PROSITE-ProRule:PRU00159}; Flags: Precursor;	1.61	1.52	2.29	0.87	0.98	1.34	1.03	1.39	1.48	1.8	1.22	1.27	1.89	1.32	0.89	1.72	1.3	1.56	0.38	0.86	0.5	1.32	1.84	1.72
Mi06g06590.1	green	RecName: Full=Zinc finger CCCH domain-containing protein 62; Short=OsC3H62;	3.84	4.46	2.68	3.97	3.25	3.71	2.16	2.21	2.41	4.3	3.7	2.62	3.54	3.93	3.59	3.38	2.82	1.95	7.46	6.37	6.06	4.47	4.68	3.31
Mi02g05490.1	green	RecName: Full=Cation/calcium exchanger 2; AltName: Full=Protein CATION EXCHANGER 8;	5.17	5.4	3.76	4.39	3.02	4.67	5.11	5.42	5.39	5.38	6.03	5.93	6.33	6.09	6.45	5.4	7.97	7.15	16.7	17.24	20.03	11.68	10.85	9.93
Mi04g09050.1	green	RecName: Full=Probable carboxylesterase 2; AltName: Full=AtCXE2; EC=3.1.1.1;	26.94	25.37	22.82	31.13	32.35	31.74	15.67	17.31	16.78	21.55	19.57	22.59	22	15.98	19.22	19.88	27.44	23.5	60.35	62.38	68.12	60.39	63.77	72.02
Mi09g18070.1	grey60	RecName: Full=ABC transporter B family member 2; Short=ABC transporter ABCB.2; Short=AtABCB2; AltName: Full=Multidrug resistance protein 2; AltName: Full=P-glycoprotein 2; Flags: Precursor;	4.62	3.96	3.16	2.94	1.84	2.83	3.94	2.07	3.17	5.17	6.35	6.01	5.72	4.22	4.22	2.77	2.38	2.89	9.29	5.64	6.08	23.26	23.3	10.85
Mi05g05550.1	green	RecName: Full=Probable protein phosphatase 2C 14; Short=AtPP2C14; EC=3.1.3.16; AltName: Full=Protein phosphatase AP2C4;	3.26	3.32	3.04	3.92	3.02	3.56	0.87	1.24	0.67	1.57	1.44	1.03	1.77	2.22	4.2	2.38	2.11	1.67	9.53	8.9	8.66	6.29	6.18	6
Mi11g09710.1	green	--	3.65	3.28	3.2	3.39	2.94	3.4	2.22	3.14	1.74	2.93	2.42	2.51	3.42	3.38	3.56	2.07	2.73	1.77	8.54	6.53	9.12	6.58	5.16	4.89
Mi02g18290.1	yellow	RecName: Full=Putative disease resistance protein RGA1; AltName: Full=RGA3-blb;	5.54	4.78	5.67	9.3	8.4	8.9	13.53	11.09	16.88	14.3	10.73	9.72	6.99	5.35	4.26	10.29	8.16	9.26	3.72	4.07	3.94	7.26	4.27	2.26
Mi05g12180.1	green	RecName: Full=CDT1-like protein a, chloroplastic; Short=AtCDT1a; Flags: Precursor;	8.18	8.38	7.71	7.45	7.79	6.57	5.2	4.87	6.69	5.19	6.56	5.82	6.33	5.74	7.12	5.98	5.85	7.83	18.99	11.19	19.63	8.61	8.32	8.66
Mi09g17950.1	magenta	RecName: Full=Lysine-specific demethylase JMJ706; EC=1.14.11.-; AltName: Full=Jumonji domain-containing protein 706; AltName: Full=Lysine-specific histone demethylase JMJ706; AltName: Full=Protein JUMONJI 706;	50.63	53.4	56.18	56.7	71.6	68.42	61.54	50.14	61.04	29.1	28.04	26.98	47.97	50.84	45.61	84.7	75.21	83.85	23.62	22.31	23.26	31.38	28.86	24.99
novel.691	green	RecName: Full=Peroxidase 25; Short=Atperox P25; EC=1.11.1.7; Flags: Precursor;	0.297455	0.46472	0.505073	1.41601	1.66368	1.17208	1.70254	2.25406	1.73524	1.00151	0.667982	1.06561	1.70028	1.61401	1.10262	1.90644	0.653307	0.868434	0.480421	0.509629	0.617957	0.386313	0.658814	1.06061
Mi04g14910.1	grey60	--	5.74	6.85	5.26	6.22	8.4	5.48	5.45	3.54	4.57	3.02	2.66	2.97	4.18	4.6	7.15	4.2	4.55	5.68	1.58	2.15	2.84	0.13	0.66	0.48
Mi03g07600.1	green	RecName: Full=Zinc finger protein ZAT9;	1.36	1.56	1.21	2.47	1.84	1.37	0.3	1	0.37	0.25	1.11	0.86	1.27	1.39	1.22	1.64	1.02	0.73	5.38	4.83	4.74	6.99	7.29	7.57
Mi03g12810.1	green	RecName: Full=Transcription factor WER; AltName: Full=Myb-related protein 66; Short=AtMYB66; AltName: Full=Protein WEREWOLF;	1.7	2.24	1.69	0.81	0.98	0.2	0.32	0.44	0.2	1.23	0.62	0.49	1.64	3.45	3.1	0.39	0.95	0.18	1.55	5.88	2.2	1.62	1.97	1.83
Mi12g13900.1	green	RecName: Full=Early nodulin-like protein 3; AltName: Full=Phytocyanin-like protein; Flags: Precursor;	3.91	6.07	7.36	3.22	2.26	2.98	0.74	1.22	0.91	1.18	1.43	1.59	4.04	2.97	3.47	1.12	1.39	1.35	18.7	21.84	16.97	10.63	11.47	15.37
novel.698	green	--	0.210885	0.942912	0.609476	0.494091	0.235967	0.411518	0.536788	0.546198	0.443935	0.764047	0.619878	0.552396	0.258125	0.679795	0.487492	0.617081	0.636151	0.366954	1.76422	2.14862	1.21851	1.3131	1.12376	1.30903
Mi18g04170.1	yellow	RecName: Full=Nuclear speckle RNA-binding protein B {ECO:0000303|PubMed:25073154}; Short=AtNSRB {ECO:0000303|PubMed:25073154};	3.49	2.69	2.77	1.16	0.81	0.89	1.21	0.85	1.08	2.38	2.71	2.97	3.58	3.83	3.68	2.06	1.48	1.67	5.22	3.74	3.76	5.1	5.91	7.41
Mi01g00790.1	green	--	3.35	2.47	2.43	1.75	1.48	2.88	1.51	1.45	2.71	2.43	2.04	2.6	2.15	2.59	1.53	1.34	3.04	0.79	6.15	6.11	4.6	3.15	5.42	4.82
Mi20g09220.1	grey60	RecName: Full=Transcription factor MYBS1 {ECO:0000303|PubMed:12172034}; AltName: Full=Myb-related protein S1 {ECO:0000303|PubMed:12172034}; Short=OsMYBS1 {ECO:0000303|PubMed:12172034}; AltName: Full=Syringolide-induced protein 1-3-1B {ECO:0000312|EMBL:BAC05661.1};	1.83	1.86	2.57	1.57	1.14	1.71	2.4	2.28	2.53	2.06	2.75	0.72	3.4	4	2.44	1.31	1.27	1.49	6.72	6.75	5.72	6.8	8.26	5.88
Mi17g10410.1	grey60	RecName: Full=Cytochrome b-c1 complex subunit 7-2; AltName: Full=Complex III subunit VII;	25.35	24.03	23.41	20.46	13.51	17.98	18.1	24.4	17.41	50.87	41.15	57.58	32.17	25.83	22.78	19.68	14.62	17.11	55.98	69.44	44.33	57.57	71.24	78.23
Mi05g04500.1	grey60	RecName: Full=Transcription factor PRE6; AltName: Full=Basic helix-loop-helix protein 163; Short=AtbHLH163; Short=bHLH 163; AltName: Full=Protein KIDARI; AltName: Full=Protein PACLOBUTRAZOL RESISTANCE 6; AltName: Full=bHLH transcription factor bHLH163;	19.64	20.38	32.02	1.23	0.21	0.21	0	0.56	0	5.55	3.56	5.37	16.4	17.62	14.98	0.41	0.54	1.13	10.06	7.9	9.58	19.88	24.79	45.71
Mi02g12890.1	lightgreen	--	0.46	0.61	1.19	0	0.04	0.07	0.15	0.1	0.27	2.32	2.57	2.24	0.59	0.63	0.59	0.13	0.02	0.18	0.52	0.29	0.83	1.92	2.23	1.2
Mi01g19190.1	green	RecName: Full=Cell division cycle 20.1, cofactor of APC complex; Short=AtCDC20.1;	3.34	3.88	3.47	3.47	2.19	2.83	1.17	0.95	1.06	3.29	1.76	1.19	3.93	4.98	4.37	1.71	1.3	1.28	9	7.21	5.98	7.43	8.32	4.04
Mi11g04150.1	green	--	1.58	3.74	2.74	2.05	2.01	1.95	0.45	0.58	0.64	1.43	1.23	1.29	1.67	3.12	2.65	1.45	1.29	1.85	4.9	3.61	3.92	1.59	2.34	2.07
Mi09g04020.1	green	--	59.81	72.3	63.62	53.86	57.3	59.73	90.31	95.68	92.3	91.6	92.28	94.09	57.73	72.84	49.03	99.32	114.62	101.11	19.5	24.12	20.7	42.16	39.05	35.46
Mi08g11750.1	green	RecName: Full=Histone H4;	95.61	97.94	76.75	83.74	61.56	75.36	26.43	32.27	18.57	23.29	25.79	32.03	76.25	82.65	75.74	51.7	56.1	40.24	161.7	184.76	115.62	75.66	71.28	67.11
Mi10g09590.1	grey60	RecName: Full=Delta-1-pyrroline-5-carboxylate synthase; Short=P5CS; Includes: RecName: Full=Glutamate 5-kinase; Short=GK; EC=2.7.2.11; AltName: Full=Gamma-glutamyl kinase; Includes: RecName: Full=Gamma-glutamyl phosphate reductase; Short=GPR; EC=1.2.1.41; AltName: Full=Glutamate-5-semialdehyde dehydrogenase; AltName: Full=Glutamyl-gamma-semialdehyde dehydrogenase;	2.93	3.08	2.98	2.98	3.56	3.67	1.59	2.18	1.72	3.11	3.07	2.48	2.98	3.64	3.55	2.44	2.33	2.82	7.42	5.65	7.81	7.24	7.64	6.4
Mi02g18170.1	yellow	--	3.76	4.03	4.75	6.52	5.48	5.63	9.21	7.93	11.6	9.71	9.3	5.43	3.33	2.83	2.33	6.47	6.36	5.67	2.86	2.63	3.6	2.12	2.08	0.65
Mi11g09830.1	magenta	RecName: Full=Zinc finger CCCH domain-containing protein 29; Short=AtC3H29; AltName: Full=AtSZF2;	116.18	128.79	129.3	103.74	117.99	116.65	113.72	98.05	117.45	85.87	77.62	74.84	78.37	99.6	75.63	198.95	222.56	216.36	46.83	51.05	47.33	26.73	27.27	25.52
Mi13g05800.1	green	--	2.33	2.42	1	1.12	1	2.36	0.27	0	0.17	0	1.44	0.5	0.41	1.74	2.34	0.99	1.02	2.29	8.14	6.05	5.11	2.12	2.92	1.71
Mi03g05160.1	green	RecName: Full=Cytochrome P450 71A1; EC=1.14.-.-; AltName: Full=ARP-2; AltName: Full=CYPLXXIA1;	1.17	1.29	1.02	1.31	0.71	1.1	0.21	0.1	0.3	0.46	0.7	0.79	0.43	0.65	0.96	0.7	0.69	0.79	2.96	2.18	2.54	1.36	1.4	1.53
Mi08g17920.1	grey60	RecName: Full=Transcription factor TCP13; AltName: Full=Plastid transcription factor 1; AltName: Full=TFPD;	0.79	0.82	0.73	0.87	0.37	0.54	0.78	0.96	1.38	0.61	1	0.96	0.92	1.85	0.35	0.58	1.02	1.02	3.57	2.3	2.91	10.82	7.44	4.91
Mi08g18850.1	green	RecName: Full=Probable serine/threonine-protein kinase PIX7 {ECO:0000305}; EC=2.7.11.1 {ECO:0000305};	1.09	0.93	1.1	0.93	0.72	1.11	0.31	0.68	0.6	0.98	1.4	1.4	0.66	0.99	1.5	0.78	1.26	0.9	3.38	2.75	2.29	0.86	1.3	1.13
Mi05g07860.1	grey60	RecName: Full=3-ketoacyl-CoA synthase 6 {ECO:0000303|PubMed:18465198}; Short=KCS-6 {ECO:0000303|PubMed:18465198}; EC=2.3.1.199 {ECO:0000269|PubMed:10330468}; AltName: Full=Cuticular protein 1 {ECO:0000303|PubMed:10330468}; AltName: Full=Eceriferum 6 {ECO:0000303|PubMed:11041893}; AltName: Full=Very long-chain fatty acid condensing enzyme 6 {ECO:0000303|PubMed:18465198}; Short=VLCFA condensing enz…	10.16	7.3	8.29	5.1	2.99	6.99	5.27	3.96	6.74	9.2	9.01	9.23	10.89	8.11	8.78	7	4.93	6.7	27.31	15.84	19.16	59.2	52.18	29.23
Mi03g11870.1	grey60	RecName: Full=GDSL esterase/lipase APG; EC=3.1.1.-; AltName: Full=Extracellular lipase APG; Flags: Precursor;	45.9	39.9	36.11	23.25	12.28	17.91	26.28	22.72	20.26	41.13	45.1	52.57	51.41	38.66	35.88	22.45	20.42	18.58	121.04	93.34	84.7	178.22	220.35	186.98
Mi09g10610.1	green	RecName: Full=Thymidine kinase a {ECO:0000303|PubMed:22897443}; Short=AtTK1a {ECO:0000303|PubMed:22897443}; EC=2.7.1.21 {ECO:0000269|PubMed:22897443, ECO:0000269|PubMed:23351158};	5.56	5.84	3.99	7.09	5.22	5.79	0	0.58	0.32	2	1.01	2.1	2.47	2.32	3.06	3.18	2.54	3.02	13.13	16.32	14.52	3.81	4.68	5.29
Mi09g01100.1	green	RecName: Full=Pentatricopeptide repeat-containing protein At2g45350, chloroplastic; AltName: Full=Protein CHLORORESPIRATORY REDUCTION 4; Flags: Precursor;	0.45	0.5	0.47	0.36	0.21	0.53	0.27	0.36	0.52	0.92	0.55	0.49	0.79	0.59	0.23	0.33	0.64	0.59	1.46	1.66	1.14	1.39	1.1	0.69
Mi16g09260.1	cyan	RecName: Full=Clathrin light chain 3;	38.88	37.38	38.07	73.3	66.62	65.84	34.8	47.59	36.91	22.37	19.14	27.53	22.71	22.68	18.63	56.28	59.65	49.74	18.18	24.97	14.33	3.13	4.91	4.96
Mi01g07330.1	magenta	RecName: Full=Transcription factor MYB73 {ECO:0000303|PubMed:11597504}; AltName: Full=Myb-related protein 73 {ECO:0000303|PubMed:11597504}; Short=AtMYB73 {ECO:0000303|PubMed:11597504};	184.68	182.29	163.61	196.56	167.37	166.65	216.2	228.57	186.73	135.63	156.54	175.89	170.98	169.18	177.3	268.93	350.2	322.37	114.19	128.36	87.44	60.9	74.39	66.2
Mi14g08060.1	green	--	0.72	0.72	0.54	0.3	0.5	0.24	0	0	0.11	0.25	0.08	0.37	0.35	0.97	0.37	0.21	0.19	0.29	1.29	1.17	1.6	0.79	0.65	0.41
Mi11g04590.1	green	RecName: Full=Probable ADP-ribosylation factor GTPase-activating protein AGD5; Short=ARF GAP AGD5; AltName: Full=Protein ARF-GAP DOMAIN 5; Short=AtAGD5; AltName: Full=Protein ZIGA3;	16.31	20.66	22.97	10.89	12.31	12.42	16.35	18.58	18.68	20.9	20.74	20.92	21.31	26.13	19.71	16.34	14.49	17.68	7.72	6.79	8.98	17.77	12.84	12.72
Mi03g00680.1	yellow	RecName: Full=ABC transporter F family member 3; Short=ABC transporter ABCF.3; Short=AtABCF3; AltName: Full=GCN20-type ATP-binding cassette protein GCN3;	18.28	21.03	20.19	28.34	27.58	31.52	41.43	45.49	41.7	18.89	19.91	15.25	22.17	18.75	22.89	31.34	25.86	32.87	16.68	17.64	18.12	8.09	8.02	5.33
novel.1360	green	--	0.130118	0.096865	0.294033	0.137982	0	0.142631	0.12978	0.238354	0.290089	0.261116	0.331418	0.476163	0.451406	0.184528	0.131817	0	0.185692	0.193944	1.49892	0.751556	1.29352	0.539694	0.871102	1.7252
Mi10g07650.1	yellow	RecName: Full=Uncharacterized aarF domain-containing protein kinase At5g05200, chloroplastic; EC=2.7.-.-; Flags: Precursor;	47.9	50.51	53.99	61.11	66.54	66.85	82.02	93.65	91.65	49.9	46.59	43.88	38.45	44.23	32.83	77.98	66.01	73.76	30.45	29.26	28.57	23.07	24.36	18.45
Mi09g18040.1	green	--	6.98	9.02	10.46	16.11	11.36	11.05	3.74	3.28	5.45	4.02	6.39	4.13	4.43	3.92	5.41	9.82	7.98	10.21	27.15	27.27	28.98	12.03	13.82	22.17
novel.1369	green	RecName: Full=Auxin-responsive protein SAUR50 {ECO:0000303|PubMed:12036261}; AltName: Full=Protein SMALL AUXIN UP RNA 50 {ECO:0000303|PubMed:12036261};	0.07961	0	0	0	0	0	0	0	0	0	0	0	0.145288	0	0	0	0	0	1.07574	1.41918	0.923287	0	1.29927	0.492013
novel.1368	lightgreen	--	0.082858	0.149392	0.457388	0.397259	0.187991	0.559814	0.475567	0.242017	0.429645	1.3535	1.05909	0.230475	0.068938	0.160902	0.32576	0.512406	0.325972	0.354112	0.192027	0.230057	0.108551	0	0	0.06385
novel.1365	grey60	RecName: Full=Protein RADIALIS-like 6; Short=AtRL6; Short=Protein RAD-like 6; AltName: Full=Protein RADIALIS-LIKE SANT/MYB 3; Short=Protein RSM3;	3.43496	1.82181	2.4861	0.254393	0.407446	0.74254	0	0.243277	0.401317	0	0.92792	0.610891	2.82516	2.19313	2.37855	0.33418	1.05385	0.871705	6.53148	7.52033	8.03532	23.9562	33.5594	38.1488
novel.1364	grey60	--	0.403273	0.173526	0.292055	0.373199	0.18899	0	0	0.101413	0.095692	0	0.569981	0.113941	0.230313	0	0	0.119112	0.148801	0.100033	0.698638	0.736088	1.34002	2.62408	1.86863	1.65226
Mi16g10350.1	green	--	6.33	9.16	8.91	6.38	3.24	3.98	10.98	14.32	13.83	24.65	15.06	19.88	6.81	6.27	6.36	8.95	8.85	7.36	3	7.25	4.3	0.93	2.18	2.64
Mi04g08390.1	magenta	RecName: Full=UPF0496 protein At4g34320;	9.9	9.41	9.3	8.91	13.57	13.04	7.57	9.24	7.21	7.92	5.52	8.7	9.73	10.51	7.96	15.61	17.63	13.8	3.38	3.7	3.51	1.62	3.75	2.58
Mi14g12570.1	grey60	RecName: Full=Transcription factor bHLH96; AltName: Full=Basic helix-loop-helix protein 96; Short=AtbHLH96; Short=bHLH 96; AltName: Full=Transcription factor EN 15; AltName: Full=bHLH transcription factor bHLH096;	0.34	0.54	0.51	0.36	0.47	0.24	0.05	0.16	0.06	0.31	0.05	0.42	0	0.05	0.54	0.94	0.68	0.44	3.51	2.28	1.6	2.44	2.47	1.28
Mi06g13820.1	cyan	RecName: Full=Equilibrative nucleotide transporter 3; Short=AtENT3; AltName: Full=Nucleoside transporter ENT3; AltName: Full=Protein FLUOROURIDINE RESISTANT 1;	7.05	8.18	8.35	14.12	16.61	13.41	4.32	4.24	3.94	4.46	4.49	3.55	6.28	6.04	5.02	14.82	9.25	11.46	1.78	1.87	2.88	0.29	0.35	0.58
Mi10g13340.1	magenta	--	54.14	57.92	55.42	36.57	41.96	38.06	36.35	49.12	43.07	26.04	28.24	29.45	50.16	49.72	42.82	46.24	46.39	49.43	18.49	19.63	23.2	17.87	22.47	29.45
Mi19g01800.1	green	RecName: Full=Cytochrome P450 78A7; EC=1.14.-.-;	8.61	7.46	5.98	3.39	3.81	3.73	1.16	0.87	0.96	1.56	3.26	2.26	6.97	6.27	10.04	4.62	2.67	3.37	20.92	13.09	16.26	7.19	6.84	5.62
Mi08g02230.1	magenta	RecName: Full=Disease resistance-like protein DSC1 {ECO:0000305}; AltName: Full=Protein DOMINANT SUPPRESSOR OF CAMTA3 NUMBER 1 {ECO:0000303|PubMed:28407487};	48.79	55.32	52.49	51.1	51.86	57.74	70.66	65.1	74.08	47.15	42.14	36.47	42.73	39.61	30.49	68.66	59.21	64.95	30.47	30.06	33.32	35.23	30.64	30.63
Mi01g09540.1	green	--	0.14	0.47	0.15	0.26	0.34	0.35	0	0.16	1.21	0	0.41	0	0.43	0.3	0.86	0.68	0.61	0	21.79	17.41	25.84	16.81	35.76	38.12
novel.1370	grey60	RecName: Full=F-box protein SKIP23; AltName: Full=SKP1-interacting partner 23;	0	0.034381	0.096584	0	0	0	0	0	0	0	0	0	0	0	0	0	0	0	0.519814	0.376284	0.492158	1.36072	1.19193	1.43033
Mi08g17900.1	green	RecName: Full=Protein LONGIFOLIA 1; AltName: Full=Protein TON1 RECRUITING MOTIF 2;	0.39	0.46	0.36	1.84	1.26	1.65	1.17	1.17	1.26	0.27	0.82	0.4	0.39	0.32	0.24	1.97	1.43	1.16	4.38	3.27	5.31	2.12	2.07	2.86
Mi04g14900.1	green	RecName: Full=GDSL esterase/lipase At3g26430; EC=3.1.1.-; AltName: Full=Extracellular lipase At3g26430; Flags: Precursor;	4.98	4.72	3.72	3.04	2.41	3.83	0.54	0.81	0.76	1.62	1.49	2.23	2.86	3.43	2.35	2.05	3.4	2.6	12.99	10.12	11.66	5.77	7.16	6.07
Mi00g09970.1	yellow	RecName: Full=U-box domain-containing protein 9; EC=2.3.2.27; AltName: Full=Plant U-box protein 9; AltName: Full=RING-type E3 ubiquitin transferase PUB9 {ECO:0000305};	65.84	68.06	69.46	127.2	139.55	131.29	131.47	124.86	129.2	84.88	90.25	92.14	56.58	68.17	55.98	154.57	163.68	142.92	51.73	53.96	58.95	69	64.04	75.27
Mi11g12820.1	grey60	RecName: Full=Nudix hydrolase 13, mitochondrial; Short=AtNUDT13; EC=3.6.1.-; Flags: Precursor;	11.84	12.06	11.5	6.05	4.9	6.38	5.82	6.84	6.46	10.38	11.67	10.46	14.39	14.31	10.06	6.39	5.07	6.4	39.77	31.86	29.46	38.34	34.73	25.44
Mi11g12570.1	green	RecName: Full=Probable BOI-related E3 ubiquitin-protein ligase 3; EC=2.3.2.27 {ECO:0000250|UniProtKB:Q9FHE4}; AltName: Full=RING-type E3 ubiquitin transferase BRG3 {ECO:0000305};	1.73	1.57	1.67	1.01	0.67	0.61	0.31	0	0.37	0.86	0.59	0.3	0.75	0.2	0.81	0.67	0.4	0.21	8.03	9.02	6.99	1.3	1.26	0.77
Mi05g15040.1	yellow	--	39.07	38.96	43.13	36.1	30.3	37.96	64.57	80.6	61.85	25.63	31.34	38.5	26.98	21.99	20.52	51.02	65.25	57.8	13.62	21.95	16.06	4.52	2.07	3.89
Mi16g12640.1	grey60	RecName: Full=Probable LRR receptor-like serine/threonine-protein kinase At1g67720; EC=2.7.11.1; Flags: Precursor;	78.93	84.78	84.87	57.04	72.34	65.82	73.41	66.46	80.31	37.7	34.84	27.74	65.3	63.5	44.15	86.94	59.14	74.37	30.93	29.73	35.98	23.6	20.31	18.25
Mi04g08400.1	magenta	RecName: Full=UPF0496 protein At4g34320;	13.4	18.91	15.79	16.18	21.28	20.08	10.65	12.1	8.39	11.85	8.85	8.42	13.8	19.51	9.86	27.54	29.63	20.61	4.18	7.29	3.28	5.05	1.61	2.07
Mi00g12110.1	cyan	RecName: Full=CASP-like protein 1F1; Short=VvCASPL1F1;	178.31	169.09	155.34	224.24	235.92	208.69	48.75	57.53	48.12	30.99	43.29	48.19	73.17	71.76	102.21	166.06	205.27	153.09	21.25	25.59	19.78	0.19	0.42	0.97
Mi04g12360.1	cyan	RecName: Full=LIM domain-containing protein WLIM1 {ECO:0000305}; AltName: Full=Widely-expressed LIM protein 1 {ECO:0000303|PubMed:11085265}; Short=AtWLIM1;	6.67	5.68	7.18	17.07	9.16	11.08	1.51	1.06	1.27	1.52	2.69	3.92	7.13	3.84	6.87	5.4	5.83	6.17	3.06	2.66	3.36	2.31	1.87	3.01
Mi04g18780.1	grey60	RecName: Full=Cytochrome P450 78A5; EC=1.14.-.-; AltName: Full=Protein KLUH;	144.4	123.59	105.94	164.48	91.17	141.99	151.85	132.85	131.95	65.48	108.33	94.69	170.55	140.16	134.02	176.74	166.39	206.27	55.12	37.71	39.4	19.81	18.28	11.06
novel.1350	magenta	RecName: Full=Ethylene-responsive transcription factor ERF008;	17.7784	18.1057	17.8879	16.9169	23.1196	15.1557	12.2157	11.4852	13.3262	11.571	10.9522	14.8903	15.4385	15.8364	12.5429	23.1301	20.249	20.3675	4.21343	4.64489	3.4387	6.35595	8.4651	6.03075
Mi01g02220.1	grey60	RecName: Full=Cationic peroxidase 1; EC=1.11.1.7; AltName: Full=PNPC1; Flags: Precursor;	1.36	1.66	1.61	0.66	0.76	1.43	1.29	0.53	1.06	0.55	1.25	1.18	1.56	1.18	2.73	1.05	1.03	1.19	5.7	2.85	2.85	6.01	6.34	5.75
Mi07g08960.1	grey60	RecName: Full=GDSL esterase/lipase At5g33370; EC=3.1.1.-; AltName: Full=Extracellular lipase At5g33370; Flags: Precursor;	78.69	60	50.37	19.35	14.69	19.77	18.06	12.8	16.89	19.32	20.96	26.39	65.98	41.81	42.76	16.5	17.49	18.77	196.18	131.28	147.63	544.19	553.83	515.23
Mi13g04090.1	green	RecName: Full=Monocopper oxidase-like protein SKS1; Flags: Precursor;	1.07	0.97	1.36	1.65	0.78	1.48	0.13	0.23	0.32	0.34	0.59	0.45	1.05	1.33	2.09	0.83	0.82	0.95	6.6	5.49	6.06	6.37	6.59	8.16
Mi20g08880.1	lightcyan	--	10.65	8.82	11.64	6.65	8.34	6.97	5.04	5.95	6.6	2.1	2.55	4.46	14.77	13.19	12.6	10.92	12.78	8.15	2.74	3.27	1.76	0.74	0.75	0.14
Mi01g10880.1	green	RecName: Full=Kinesin-like protein KIN-14E {ECO:0000305}; AltName: Full=Kinesin-like calmodulin-binding protein {ECO:0000303|PubMed:8636137, ECO:0000303|PubMed:9434184}; AltName: Full=Protein ZWICHEL {ECO:0000303|PubMed:9177205};	10.06	9.32	9.07	10.97	10.96	11.29	7.19	6.8	8.4	10.59	11.42	9.11	8.8	7.78	11.83	8.76	7.87	8.71	22.95	17.32	26.83	20.97	17.18	17.96
Mi20g01440.1	magenta	RecName: Full=Phosphoglycerate mutase-like protein AT74 {ECO:0000305}; Short=At-74 {ECO:0000303|PubMed:15737980};	4.24	3.91	3.39	3.93	5.31	4.42	3.64	3.16	5.26	2	0.98	1.7	2.63	3.22	2.3	5.48	5.97	6.48	1.41	1.6	1.63	0.21	0.86	0.47
Mi20g05570.1	yellow	RecName: Full=Transcription factor WER; AltName: Full=Myb-related protein 66; Short=AtMYB66; AltName: Full=Protein WEREWOLF;	4.69	6.23	5.7	2.09	1.64	1.08	0.08	0.52	0	1.3	1.67	3.1	6.5	9.8	8.88	1.91	1.36	1.77	8.11	8.49	10.53	8.72	10.64	17.89
Mi09g21920.1	green	RecName: Full=TPR repeat-containing protein ZIP4 {ECO:0000305}; AltName: Full=Protein SPO22 homolog {ECO:0000305}; Short=AtSPO22 {ECO:0000303|PubMed:17530928}; AltName: Full=Protein ZIP4 homolog {ECO:0000305}; Short=AtZIP4 {ECO:0000303|PubMed:18348867};	1.26	0.84	0.96	0.7	0.98	0.89	0.07	0.22	0.02	0.34	0.34	0.23	0.68	0.68	1.71	0.51	0.31	0.53	2	1.82	1.7	2.2	1.78	1.3
Mi08g04190.1	grey60	RecName: Full=Hexose carrier protein HEX6;	1.14	1.36	1.35	0.62	0.75	0.8	1.25	1.76	1.46	1.25	1.09	1.39	1.62	1.28	0.9	0.96	1.85	1.55	0.9	0.57	0.73	1.81	1.5	2.01
Mi08g16510.1	grey60	RecName: Full=Probable non-specific lipid-transfer protein AKCS9; Short=LTP; Flags: Precursor;	2658.48	2948.34	2827.31	2747.92	3235.58	2594.4	2238.68	2807.95	2414.25	1128.89	1111.9	1402.58	2436.91	2460.4	2074.57	2783.44	2705.17	2054.23	854.95	1008.04	911.84	751.24	843.12	1395.77
Mi02g14950.1	yellow	--	83.86	90.74	78.19	128.94	142.89	143.24	165.86	159.12	164.06	104.59	107.28	106.96	69.22	76.13	62.08	143.76	145.14	146.05	86.76	83.95	70.8	87.63	89.08	66.04
Mi04g12730.1	green	RecName: Full=Basic form of pathogenesis-related protein 1; Short=PRP 1; Flags: Precursor;	14.86	13.15	17.9	31.55	29.25	31.28	0.29	0.54	0.48	7.57	6.31	7.68	7.25	7.94	5.94	8.04	11.34	10.19	27.26	48.55	20.49	7.52	5.53	8.49
Mi12g00840.1	green	RecName: Full=WD-40 repeat-containing protein MSI2;	0.43	0.48	0.29	0.5	0.45	0.64	0.03	0	0.11	0.04	0.29	0.11	0.16	0.42	0.74	0.26	0.26	0.21	1.97	1.51	1.88	0.61	0.57	0.85
Mi18g08290.1	magenta	RecName: Full=Probable xyloglucan glycosyltransferase 12; EC=2.4.1.-; AltName: Full=Cellulose synthase-like protein C12; Short=AtCslC12;	54.62	61.17	54.11	64.63	83.87	76.14	50.49	49.06	57.69	46	44.3	42.7	41.6	46.88	26.59	111.26	128.04	114.26	27.62	23.81	24.61	24.04	21.57	27.43
Mi02g10330.1	green	RecName: Full=Transcription factor DIVARICATA;	7.46	6.89	5.95	12.72	11.1	12.41	4.65	5.71	7.01	5.03	5.77	5.17	3.46	3.09	2.78	8.11	8.51	8.6	28.09	26.54	41.19	19.82	23.45	18.98
novel.1324	grey60	--	0.720344	0.732535	0.744727	0.496188	0.198732	0.133475	0	0.184716	0	0.549668	0.129847	0.248818	0.080026	0.484732	0.8318	0.075458	0	0.073169	1.12332	0.939433	0.583388	1.33777	0.891813	0.798646
Mi14g08930.1	green	RecName: Full=Serine/threonine-protein kinase PBS1 {ECO:0000303|PubMed:11359614}; EC=2.7.11.1 {ECO:0000269|PubMed:11359614}; AltName: Full=AvrPphB susceptible protein 1 {ECO:0000303|PubMed:11359614};	90.34	89.46	90.2	74.09	86.84	82.04	92.91	92.38	95.92	84.19	79.88	84.14	92.31	90.24	62	109.68	97.54	92.57	43.82	46.86	48.82	63.23	61.54	75.99
Mi05g11150.1	green	RecName: Full=Homeobox-leucine zipper protein HOX27; AltName: Full=HD-ZIP protein HOX27; AltName: Full=Homeodomain transcription factor HOX27; AltName: Full=OsHox27;	12.32	16.74	14.41	6.45	4.56	6.23	10.03	12.13	10.6	14.12	14.06	12.62	11.13	12.73	9.32	7.63	8.47	10.56	5.57	4.51	4.96	11.2	11.82	12.27
Mi19g05440.1	green	RecName: Full=Peroxidase 17; Short=Atperox P17; EC=1.11.1.7; AltName: Full=ATP25a; Flags: Precursor;	26.45	31.7	28.68	18.4	22.65	21.17	33.17	35.81	31.13	67.16	59.2	55.47	36.24	33.9	45.61	21.45	22.39	21.81	84.03	90.96	98.16	29.3	28.35	40.98
Mi04g08520.1	grey60	RecName: Full=Hemoglobin-2; AltName: Full=Hemoglobin II;	25.1	26.3	28.43	0.63	1.91	1.09	2.72	1.19	2.15	16.01	13.37	21.11	61.88	48.49	37.6	0.83	1.26	1.1	4.52	4.71	5.23	130.81	154.96	187.56
novel.2658	grey	RecName: Full=Photosystem II reaction center protein M {ECO:0000255|HAMAP-Rule:MF_00438}; Short=PSII-M {ECO:0000255|HAMAP-Rule:MF_00438};	0.025988	6.46585	0.047455	0.000151	0	0.029232	0.039831	0.090404	0.136733	0.044763	0.053291	0.037812	0.036204	0.075338	0.017706	0.042781	0.049905	0.044737	3.99643	0.013856	3.85625	0	0.0235113	4.7e-05
Mi11g03700.1	black	RecName: Full=Glutaredoxin-C9; Short=AtGrxC9; AltName: Full=Protein ROXY 19;	67.98	56.48	68.6	5.92	8.04	8.96	12.77	10.35	8.7	9.18	7.9	11.65	98.31	124.55	48.7	11.74	12.63	12.58	5.84	3.6	2.09	2.04	4.74	6.92
Mi11g11990.1	green	RecName: Full=Serine carboxypeptidase-like 27; EC=3.4.16.-; Flags: Precursor;	8.2	7.88	9.45	10.11	7.48	11.67	3.75	3.02	2.51	9.08	7.15	7.06	7.41	8.05	7.83	9.1	10.66	7.48	27.39	29.09	30.88	21.3	21.88	26.01
Mi04g10640.1	green	RecName: Full=Lysine histidine transporter-like 7;	2.42	2.16	2.32	3.64	1.58	2.41	0.55	1.33	2.26	2.82	1.87	3.29	1.03	1.39	2.44	2.57	1.69	1.45	4.18	4.92	5.17	3.92	5.87	4.89
Mi13g12520.1	grey60	RecName: Full=Transcription factor PRE5; AltName: Full=Basic helix-loop-helix protein 164; Short=AtbHLH164; Short=bHLH 164; AltName: Full=Protein PACLOBUTRAZOL RESISTANCE 5; AltName: Full=bHLH transcription factor bHLH164;	5.07	4.44	2.36	3.34	2.97	2.37	0.86	0.19	0	0.44	1.17	0.64	4.41	1.11	3.17	1.89	0.75	1.56	8.04	9.88	7.72	13.18	11.37	12.9
Mi18g10910.1	green	RecName: Full=Deoxyuridine 5'-triphosphate nucleotidohydrolase; Short=dUTPase; EC=3.6.1.23; AltName: Full=dUTP pyrophosphatase; AltName: Full=dUTP-pyrophosphatase-like 1; Short=AtDUT1;	42.89	42.33	37.61	35.85	30.77	36.34	18.03	28.02	21.54	19.32	19.77	21.45	31.06	36.7	38.68	27.81	21.37	20.15	90.84	104.49	86.19	40.88	42	53.34
Mi13g10920.1	green	RecName: Full=Receptor-like protein kinase FERONIA; EC=2.7.11.1; AltName: Full=Protein SIRENE; Flags: Precursor;	2.98	2.35	1.7	0.9	2.84	2.27	2.94	1.17	2.5	2.42	1.76	1.21	2.43	2.79	1.5	2.47	3.63	2.61	1.03	0.7	1.04	1.65	1.1	0.8
Mi05g07990.1	grey60	--	2.93	3.81	4.21	2.12	1.36	2.35	1.7	2.76	2.04	10.87	9.18	9.65	4.18	3.96	4.17	1.34	1.99	2.02	6.22	6.63	7.75	17.49	20.01	22.59
Mi05g22810.1	grey60	RecName: Full=Pectinesterase 2; Short=PE 2; EC=3.1.1.11; AltName: Full=Pectin methylesterase; Flags: Precursor;	0.12	0.03	0.16	0	0	0.04	0.09	0.1	0	0.42	0.2	0.59	0.37	0.19	0.18	0.07	0.03	0.07	0.99	0.6	1.14	26.62	16.95	16.37
Mi11g03570.1	lightcyan	RecName: Full=Glutamate receptor 2.7; AltName: Full=Ligand-gated ion channel 2.7; Flags: Precursor;	13.5	15.49	16.14	6.63	6.9	6.8	8.53	7.2	9.55	9.62	6.76	7.25	15.34	15.75	11.31	16.16	13.21	15.29	3.29	3.17	4.21	8.54	6.83	6.65
novel.1332	green	--	6.33281	6.87086	8.5583	8.38872	6.54355	8.53339	0.467577	0.630858	0.953925	4.52264	3.28616	3.77451	4.32457	4.65059	5.04784	4.2291	3.70657	0.323702	19.3589	29.0293	23.6191	9.22537	9.82937	24.0641
Mi17g05130.1	green	RecName: Full=(S)-coclaurine N-methyltransferase; Short=TfCNMT; EC=2.1.1.140;	9.24	9.18	11.17	8.07	8.16	8.12	8.26	10.18	8	11.61	11.13	11	9.91	9.49	8.94	7.6	7.6	8.72	20.88	21.82	28.83	20.48	22.34	24.49
Mi16g02700.1	yellow	RecName: Full=Protein translation factor SUI1 homolog 1;	1625.43	1717.14	1761.43	1885.82	1645.78	1855.11	2282.92	3087.83	2326.44	1302.39	1228.86	1528.61	1981.1	1908.82	1443.72	2201.14	2431.94	2105.51	1030.39	1335.73	1021.25	650.08	694.36	992.05
Mi07g17640.1	grey60	RecName: Full=Peptidyl-prolyl cis-trans isomerase FKBP16-3, chloroplastic; Short=PPIase FKBP16-3; EC=5.2.1.8; AltName: Full=FK506-binding protein 16-3; Short=AtFKBP16-3; AltName: Full=Immunophilin FKBP16-3; AltName: Full=Rotamase; Flags: Precursor;	2.65	3.15	2.4	2.1	2.47	1.51	2.88	1.34	2.88	1.88	2.92	1.24	1.71	1.8	2.66	1.71	1.96	1.81	8.9	7.83	6.37	11.13	10.4	13.57
Mi03g07560.1	green	RecName: Full=Putative pentatricopeptide repeat-containing protein At5g47460;	0.66	0.61	1.04	0.29	0.29	0.52	0.84	0.98	1.38	1.23	1.19	1.51	1.17	0.87	0.72	0.6	0.39	0.74	2.58	2.04	2.96	1.81	1.36	1.29
Mi02g10210.1	green	RecName: Full=Cell division control protein 6 homolog B {ECO:0000305}; Short=AtCDC6b {ECO:0000303|PubMed:11752380};	0.73	0.33	0.03	0.44	0.22	0.49	0	0.03	0.04	0.15	0.52	0.37	0.43	0.42	0.18	0.15	0.19	0.44	2.35	1.08	2.64	1.18	0.53	0.38
Mi14g13350.1	green	RecName: Full=Kinesin-like protein KIN-8A {ECO:0000305};	2.06	1.28	1.27	1.72	1.14	1.15	0.32	0.18	0.3	0.39	0.7	0.7	1.46	1.47	2.52	0.83	0.72	0.77	5.07	3.85	5.05	3.45	3.93	2.85
novel.2631	yellow	--	0.882742	0.94618	1.20536	1.21367	1.18239	1.03087	2.80089	2.6457	2.10236	2.05468	1.58653	0.854922	1.30042	1.16651	0.636897	1.62593	2.38054	1.81921	0.60235	1.06397	1.08175	0.235995	0.367638	0.28651
Mi02g13810.1	green	RecName: Full=Ubiquitin-conjugating enzyme E2 19; EC=2.3.2.23; AltName: Full=E2 ubiquitin-conjugating enzyme 19; AltName: Full=Ubiquitin carrier protein 19;	22.58	22.64	17.35	20.19	11.44	13.11	7.27	8.15	5.78	8.95	10.01	8.23	16.42	16.72	20.53	7.79	10.25	8.86	45.69	39.82	53.06	25.4	32.13	30.49
Mi05g08650.1	green	RecName: Full=Basic leucine zipper 43 {ECO:0000303|PubMed:11906833}; Short=AtbZIP43 {ECO:0000303|PubMed:11906833}; Short=bZIP protein 43 {ECO:0000303|PubMed:11906833};	0.55	0.77	0.65	2.19	2.55	1.54	1	2.05	1.23	0.29	0.52	0.57	0.08	0.33	0.08	1.31	4.83	3.04	12.76	11.1	12.61	0.43	0.91	1.56
Mi04g19560.1	green	RecName: Full=Photosystem II core complex proteins psbY, chloroplastic; AltName: Full=L-arginine-metabolizing enzyme; Short=L-AME; Contains: RecName: Full=Photosystem II protein psbY-1, chloroplastic; AltName: Full=psbY-A1; Contains: RecName: Full=Photosystem II protein psbY-2, chloroplastic; AltName: Full=psbY-A2; Flags: Precursor;	5.86	4.08	3.67	5.69	3.51	5.74	4.05	6.78	6.15	4.86	3.69	5.39	5.03	3.67	3.15	6.56	7.29	4.74	50.9	61.92	52.82	30.79	34.04	48.39
novel.1307	green	--	2.87019	3.19795	3.48078	1.29818	1.46243	1.46376	2.00138	2.53236	2.34725	2.81744	2.5492	3.09191	3.9286	0	4.45772	2.68857	2.19282	2.95032	5.97403	6.67854	7.54117	6.79462	0	8.83243
Mi07g10320.1	green	RecName: Full=REF/SRPP-like protein At3g05500;	442.21	485.02	487.71	378.8	481.08	352.19	413.19	424.92	405.25	460.08	410.85	471.23	376.07	388.81	290.01	520.05	538.38	476.22	195.27	233.35	210.05	373.85	363.54	502.71
Mi19g01310.1	magenta	RecName: Full=Protein S-acyltransferase 24; EC=2.3.1.225; AltName: Full=Ankyrin repeat-containing S-palmitoyltransferase; AltName: Full=Palmitoyltransferase TIP1; AltName: Full=Protein TIP GROWTH DEFECTIVE 1; Short=AtTIP1; AltName: Full=Zinc finger DHHC domain-containing protein TIP1;	32.7	30.89	35.32	27.93	32.13	23.73	18.68	19.28	16.76	18.93	17.28	17.84	24.21	22.53	17.6	41.61	46.46	41.57	8.62	10.34	11.21	2.87	4.13	4.4
novel.1306	green	--	2.87019	3.19795	3.48078	1.29818	1.46243	1.46376	2.00138	2.56224	2.34725	2.81744	2.56227	3.09191	3.9286	3.37826	4.45772	2.68857	2.19282	2.95032	5.97403	6.67854	7.57188	6.77949	6.81539	8.83243
novel.2637	green	--	0	0.905013	0.294686	0.949586	1.59102	2.59037	0.211131	1.10562	0.442652	0.179316	0.402299	0.314919	1.2762	0.831864	0	0.59168	0.232969	0.543346	1.95145	1.17016	1.94466	0.407264	0	1.58038
Mi20g02580.1	lightcyan	--	519.21	523.14	536.32	181.95	273.57	223.47	221.41	180.98	203.69	208.67	195.86	207.24	488.16	490.39	402.91	337.9	320.8	309.29	90.35	89.92	92.39	77.65	86.95	79.73
Mi06g07680.1	green	RecName: Full=Receptor-like serine/threonine-protein kinase ALE2; EC=2.7.11.1; AltName: Full=Protein ABNORMAL LEAF SHAPE 2; Flags: Precursor;	10.09	9.57	10.28	10.34	11.52	10.58	2.7	2.32	2.69	6.92	6.68	5.96	5.95	7.17	10.2	8.09	7.42	7.85	18.48	16.78	20.74	12.48	12.3	12.56
Mi00g11160.1	grey60	RecName: Full=40S ribosomal protein S21-2;	169.41	185.8	210.92	141.79	134.16	129.25	115.15	152.96	129.69	212.74	187.29	253.42	183.04	195.43	169.19	122.82	138.9	123.16	339.08	385.78	249.88	339.58	368.79	500.5
Mi04g03120.1	green	RecName: Full=Purple acid phosphatase 3; EC=3.1.3.2; Flags: Precursor;	12.86	14.41	16.07	13.61	15.14	14.8	10.33	10.05	8.56	11.63	10.13	13.95	12.07	12.65	11.51	11.64	13.12	14.59	33.46	39.92	41.9	31.64	38.42	36.17
novel.2641	lightgreen	--	21.0977	12.7707	21.0555	14.1173	7.41712	18.1083	21.414	86.711	44.9746	67.8969	94.1368	132.108	81.3926	23.5734	42.0242	28.2426	31.9705	27.943	10.1028	16.6811	14.1701	14.0043	7.58687	11.5596
Mi03g18160.1	grey60	RecName: Full=Chalcone synthase 2; EC=2.3.1.74; AltName: Full=Naringenin-chalcone synthase 2;	0.25	0.33	0.21	0	0.18	0.12	0.15	0.05	0.18	0.19	0.43	0.36	0.2	0.42	0.85	0.18	0.16	0	1.29	1.35	2.42	7.78	4.49	3.92
Mi04g21410.1	green	RecName: Full=Probable inactive purple acid phosphatase 1; Flags: Precursor;	0.02	0.03	0	0.11	0	0.03	0	0	0.06	0.16	0.07	0	0	0	0.02	0.09	0	0.03	1.78	1.95	2.08	1.92	2.36	2.91
novel.1319	green	RecName: Full=U-box domain-containing protein 25; EC=2.3.2.27; AltName: Full=Plant U-box protein 25; AltName: Full=RING-type E3 ubiquitin transferase PUB25 {ECO:0000305};	0.34503	0.425925	0.279451	0.731179	0.903673	1.19958	0.169964	0.124862	0.121435	0.664534	0.476438	0.209027	0.357335	0.454848	0.438197	1.13278	0.820759	0.476241	1.96303	2.81444	2.0689	1.40714	1.50155	2.15194
Mi17g05740.1	green	RecName: Full=DNA repair protein RAD51 homolog;	2.86	4.18	2.54	2.81	2.41	3.93	2.15	2.43	2.02	1.69	2.39	4.22	2.84	2.75	3.71	2	2.02	1.39	8.28	7.76	8.62	6.7	6.98	9.06
novel.1317	grey	--	0.870136	1.71581	2.35184	2.21548	3.5251	0.77047	1.94344	2.31875	1.79714	0.609504	0.51352	0	0.956534	1.22976	0.555756	2.50831	0.993948	1.05047	0.556365	0.636867	0.207911	2.45327	1.17551	2.46879
Mi19g07080.1	magenta	--	5.2	5.36	6.95	5.04	4.4	4.69	6.05	5.75	5.1	6.4	4.48	5.7	4.33	4.13	4.88	7.67	7.19	7.74	2.31	3.22	2.72	3.88	3.39	4.32
Mi06g14470.1	green	RecName: Full=Uncharacterized protein At4g19900;	0.53	0.58	0.44	0.64	0.39	0.39	0.1	0	0.43	0.13	0.34	0.3	0.14	0.15	0.28	0.13	0.41	0.39	2.93	2.6	3.8	2.5	3.59	3.44
Mi04g04060.1	green	RecName: Full=Homeobox-leucine zipper protein ATHB-13; AltName: Full=HD-ZIP protein ATHB-13; AltName: Full=Homeodomain transcription factor ATHB-13;	33	29.35	27.85	55.73	48.36	55.93	31.57	39.64	35.8	39.16	37.02	40.7	24.57	21.58	16.17	44.2	52.68	42.97	172.74	194.54	202	94.07	98.91	173.83
Mi15g10980.1	green	RecName: Full=Sugar transporter ERD6-like 6;	5.02	5.26	3.64	6.68	3.3	5.87	1.86	2.24	1.77	1.68	2.45	1.86	2.65	3.44	4.59	4.09	4.25	4.26	101.61	111.13	116.51	74.97	102.75	131.31
Mi02g02270.1	green	RecName: Full=Histidine-containing phosphotransfer protein 1;	24.34	22.76	33.69	39.23	42.22	46.2	18.64	23.38	12.96	20.25	13.28	16.79	16.31	19.91	18.33	26.63	22.33	18.69	169.82	200.49	184.98	59.21	70.51	105.38
Mi01g12810.1	grey60	RecName: Full=Beta-galactosidase 3; Short=Lactase 3; EC=3.2.1.23; Flags: Precursor;	13.36	10.11	10.05	8.72	7.79	8.56	5.93	5.05	5.65	6.13	7.24	7.9	12.74	10.16	14.01	7.74	8.63	7.55	22.64	20.17	25.81	31.97	31.22	29.51
Mi11g09550.1	grey60	--	1.37	2.32	2.09	2.33	1.22	2.59	3.44	8.32	4	0.58	0.79	1	2.59	2.24	0.92	2.31	3.32	3.98	1.33	1.91	2.07	22.21	24.94	24.6
Mi06g13210.1	grey60	RecName: Full=Peroxidase 4 {ECO:0000250|UniProtKB:Q42578}; EC=1.11.1.7; Flags: Precursor;	76.03	84.49	95.98	12.12	14.99	13.72	10.18	13.7	12.39	103.77	93.99	96.92	181.58	230.52	123	10.49	11.36	9.45	58.19	67.36	56.01	314.06	263.86	367.28
Mi06g05400.1	grey60	RecName: Full=Probable inactive receptor kinase At5g58300; Flags: Precursor;	6.52	6.06	5.85	7.44	7.12	7.41	3.98	4.28	5.76	5.71	6.56	6.6	4.96	5.47	5.93	6.39	4.96	5.26	18.52	15.35	14.48	17.76	18.19	15.7
Mi01g17960.1	green	RecName: Full=Uncharacterized protein At5g39865;	4.46	3.4	2.94	3.48	1.67	3.95	0.08	0.14	0.3	0.84	1.59	1.57	3.87	2.26	4.61	1.55	1.42	2.37	6.54	5.93	4.15	3.88	4.93	2.55
Mi07g19610.1	grey60	RecName: Full=MLO-like protein 1; Short=AtMlo1; AltName: Full=MLO protein homolog 1; Short=AtMlo-H1;	0.98	1.51	1.12	1.72	1.82	2.09	1.61	2.18	1.67	1.28	1.19	1.11	1.58	2.46	1.74	1.45	1.43	1.56	0.66	0.72	0.48	0.51	0.57	0.98
Mi07g05730.1	grey60	RecName: Full=CASP-like protein 1E1; Short=GmCASPL1E1;	6.26	4.42	5.24	1.19	1.79	1.29	2.32	2.29	3.8	12.84	11.07	15.16	6.94	4.53	9.01	2.61	3.71	1.65	7.41	8.54	5.51	27.46	35.76	40.23
Mi12g05630.1	green	--	0.71	0.69	0.76	0.61	0.83	0.47	0.39	0.4	0.39	0.46	0.59	0.43	0.48	0.59	0.46	0.49	0.37	0.33	2.46	1.46	1.66	0.82	0.77	0.49
Mi05g00380.1	grey60	RecName: Full=Peroxidase 65; Short=Atperox P65; EC=1.11.1.7; AltName: Full=ATP43; Flags: Precursor;	4.84	3.68	4.4	2.66	2.69	2.98	1.9	3.98	2.21	7.51	7.82	8.73	5.2	7.5	5.48	3.52	3.45	2.25	9.85	13.87	7.88	8.61	11.55	19.68
Mi18g12340.1	green	RecName: Full=Squamosa promoter-binding-like protein 14; AltName: Full=Protein FUMONISIN B1-RESISTANT 6; AltName: Full=SPL1-related protein 2;	96.44	92.07	103.91	55.05	63.68	64.05	79.42	65.38	87.19	103.46	96.28	83.5	109.17	118.3	94.33	94.33	68.49	78.7	47.26	36.46	45.36	57.09	49.97	31.79
Mi08g03010.1	lightgreen	RecName: Full=Probable protein phosphatase 2C 75; Short=AtPP2C75; EC=3.1.3.16; AltName: Full=Protein ABA-HYPERSENSITIVE GERMINATION 1; AltName: Full=Protein phosphatase 2C AHG1; Short=PP2C AHG1;	10.07	8.78	9.17	6.19	4.64	7.96	9.48	7.45	11.28	36.89	35.28	30.39	6.83	8.09	7.45	10.79	6.98	7.46	5.78	4.67	4.11	18.28	14.44	6.75
novel.930	yellow	--	4.1667	4.1517	3.20524	1.37918	0.942265	1.9652	1.05824	1.02465	0.981841	2.9354	3.97793	3.37838	3.23046	3.7411	4.70458	1.78374	2.45844	1.37942	6.00884	4.4563	4.6095	7.38882	8.32653	6.66266
Mi03g17750.1	lightgreen	RecName: Full=Beta-amylase 1, chloroplastic; EC=3.2.1.2; AltName: Full=1,4-alpha-D-glucan maltohydrolase; AltName: Full=Beta-amylase 7; AltName: Full=Thioredoxin-regulated beta-amylase; Short=TR-BAMY; Flags: Precursor;	147.6	133.93	137.7	91.39	120.69	92.03	95.25	68.14	92.53	243.67	239.47	255.91	93.61	98.28	87.34	175.73	168.86	182.05	42.69	34.1	39.89	85.09	80.81	68.07
Mi03g24300.1	green	RecName: Full=Mitogen-activated protein kinase kinase kinase NPK1; EC=2.7.11.25; AltName: Full=Nicotiana protein kinase 1;	1.26	1.83	0.83	0.54	0.89	0.9	0.53	0.36	0.4	0.42	0.95	0	1.14	1.62	0.87	0.64	0.14	0.74	1.27	3.18	1.88	1.55	0.97	1.25
Mi08g02960.1	green	RecName: Full=Gibberellin 20 oxidase 2; EC=1.14.11.-; AltName: Full=GA 20-oxidase 2; AltName: Full=Gibberellin C-20 oxidase 2;	0.33	0.28	0.11	0.37	0.22	0.14	0.25	0.36	0.18	0.79	0.53	0.94	0.56	0.12	0.3	0.71	0.55	0.69	3.87	4.64	4.49	0	0.21	0.14
Mi00g07120.1	magenta	RecName: Full=Transcription factor bHLH13; AltName: Full=Basic helix-loop-helix protein 13; Short=AtbHLH13; Short=bHLH 13; AltName: Full=Transcription factor EN 39; AltName: Full=bHLH transcription factor bHLH013;	140.97	147.47	144.11	84.56	115.81	96.3	79.2	62.23	88.16	88.28	88.42	92.27	129.72	127.13	124.9	147.02	151.74	154.92	40.03	34.84	45.68	41.73	38.44	39.87
Mi17g12250.1	magenta	--	16.72	15.12	13.78	16.94	13.74	15.55	28.68	26.94	19.64	13.47	18.26	16.83	16.54	21.19	21.47	42.62	40.63	32.19	11.85	13.77	6.83	26.04	26.46	21.84
Mi01g26680.1	green	RecName: Full=Thiamine thiazole synthase, chloroplastic {ECO:0000255|HAMAP-Rule:MF_03158}; AltName: Full=Thiazole biosynthetic enzyme {ECO:0000255|HAMAP-Rule:MF_03158}; Flags: Precursor;	17.09	13.58	13.62	5.36	5.05	4.85	10.3	11.52	13.31	13.37	15.41	15.54	16.97	19.05	19.11	10.85	10.17	10.91	30.9	29.64	38.12	24.63	24.76	26.16
Mi02g20200.1	grey60	RecName: Full=Omega-hydroxypalmitate O-feruloyl transferase; EC=2.3.1.188; AltName: Full=Omega-hydroxyacid hydroxycinnamoyltransferase; AltName: Full=Protein ALIPHATIC SUBERIN FERULOYL TRANSFERASE;	1.27	1.45	1.07	0.56	0.67	0.72	0.89	0.34	0.71	0.43	0.66	0.8	2.36	0.66	1.45	0.83	0.59	0.73	4.44	3.38	3.39	20.15	16.44	15.16
Mi04g22550.1	grey60	RecName: Full=Homeobox-leucine zipper protein HOX27; AltName: Full=HD-ZIP protein HOX27; AltName: Full=Homeodomain transcription factor HOX27; AltName: Full=OsHox27;	36.74	37.03	34.03	26.7	17.86	25.06	23.92	24.88	26.51	13.94	17.46	12.57	30.28	31.47	21.25	27.34	27.07	24.31	15.83	13.57	12.93	2.57	3.87	3.95
Mi12g09360.1	yellow	RecName: Full=Heat stress transcription factor C-1; Short=AtHsfC1; AltName: Full=AtHsf-08;	16.62	18.98	16.09	26.17	22.1	28.53	42.73	61.05	52.74	18.37	22.35	25.34	18.85	23.44	16.61	34.73	38.88	32.66	15.69	17.05	12	18.47	15.02	14.08
novel.940	green	RecName: Full=Protein DMP6 {ECO:0000303|PubMed:20712629}; Short=AtDMP6 {ECO:0000303|PubMed:20712629};	0.762953	0.300312	0.260568	0.351928	0.817643	0.224773	0.482226	0.129306	0.463897	0	0.261395	0.354846	0.709486	0.840837	0.776938	0.292177	0.308335	0.257405	0.956167	0.973306	1.3651	0.740051	0.617557	0.600973
Mi10g14280.1	grey60	RecName: Full=Probable L-type lectin-domain containing receptor kinase S.5; Short=LecRK-S.5; EC=2.7.11.1; Flags: Precursor;	0.78	0.5	0.69	0.12	0.28	0.31	0.18	0.05	0.19	0.84	0.33	0.36	0.46	1.29	0.6	0.44	0.24	0.13	1.26	0.7	0.88	2.56	1.68	2.46
novel.956	green	--	0.34505	0.13886	0.421186	0.597703	0.076218	0.192238	0.123617	0.340553	0.075704	0.395282	0.534871	0.915719	0.249499	0.332002	0.24421	0.220452	0.496796	0.068814	1.15111	1.79966	1.25955	0.606152	0.261351	0.656799
Mi03g15340.1	green	RecName: Full=Glycerophosphodiester phosphodiesterase GDPD6 {ECO:0000305}; EC=3.1.4.46 {ECO:0000250|UniProtKB:Q9SGA2}; AltName: Full=Glycerophosphodiester phosphodiesterase 6 {ECO:0000303|PubMed:21323773}; Short=ATGDPD6 {ECO:0000303|PubMed:21323773}; Flags: Precursor;	3.96	3.3	3.47	6.55	4.8	6.94	7.39	5.59	8.22	4.55	4.29	4.72	4.97	2.52	3.63	3.8	3.47	4.41	19.14	14.14	20.61	14.42	16.03	24.52
Mi06g13080.1	magenta	RecName: Full=WRKY transcription factor WRKY24 {ECO:0000303|PubMed:16919842}; Short=OsWRKY24 {ECO:0000303|PubMed:16919842};	246.85	284.85	297.86	174.88	221.4	194.16	205.26	172.37	220.39	170.13	165.64	156.45	240	271.1	291.06	283.65	303.27	349.17	72.12	64.83	71.08	148.78	137.13	144.43
Mi06g15740.1	grey60	RecName: Full=GDSL esterase/lipase At5g45910; EC=3.1.1.-; AltName: Full=Extracellular lipase At5g45910; Flags: Precursor;	3.86	3.54	3.65	4.65	2.74	4.49	7.85	4.89	5.64	3.39	4.32	6.71	4.29	3.04	5.06	4.27	4.07	3.86	31.42	19.11	19.59	34.83	37.68	29.33
Mi14g13760.1	green	RecName: Full=Kinesin-like protein KIN-14C {ECO:0000305};	0.91	0.99	1.67	0.9	0.73	1.43	0.39	0.87	0.5	0.58	0.8	0.65	0.89	1.11	0.8	0.67	0.41	0.57	1.01	1.41	1.58	1.63	1.47	1.01
Mi12g00470.1	yellow	RecName: Full=Two-component response regulator ORR23 {ECO:0000305}; AltName: Full=OsRRB5 {ECO:0000303|PubMed:16891544};	4.61	3.87	4.99	2.11	1.86	2.37	1.72	2.41	2.45	4.56	5.48	4.52	5.99	6.08	7.86	2.34	2.67	2.22	6.11	7.37	8.63	5.6	3.87	6.12
Mi18g08660.1	green	RecName: Full=Cyclin-D5-1; AltName: Full=G1/S-specific cyclin-D5-1; Short=CycD5;1;	1.12	1.13	1.37	1.24	0.24	0.78	0.48	0.11	0.18	0.37	0.28	0.24	0.05	0.36	0.39	0.82	0.26	0.92	5.85	5.09	6.51	1.3	2.36	3.96
Mi00g08510.1	grey60	RecName: Full=Protein PHYTOCHROME KINASE SUBSTRATE 4;	0.45	0.6	0.88	0.38	0.95	0.74	0.15	0.3	0.26	0.34	0.29	0.26	0.64	0.45	0.06	0.29	0.55	0.2	1.63	1.26	1.81	2.58	2.14	2.68
Mi15g08910.1	green	RecName: Full=Strigolactone esterase D14 {ECO:0000303|PubMed:25425668}; EC=3.1.-.- {ECO:0000269|PubMed:25425668}; AltName: Full=Protein DWARF 14 {ECO:0000303|PubMed:22357928}; Short=AtD14 {ECO:0000303|PubMed:22357928};	1.83	1.82	2.57	1.93	1.57	2.11	0.99	1.94	2.72	2.23	2.48	1.51	2.26	3.01	2.49	2.55	2.27	2.36	5.55	5.57	8.01	4.31	3.32	7.89
novel.953	yellow	--	2.47578	2.91173	2.28722	1.38323	0.955243	0.477295	0.727932	1.03227	0.445364	1.30922	2.09368	1.83142	1.91372	2.27081	2.30217	0.824007	1.68109	0.616201	2.68602	2.45278	2.78326	3.27549	1.91694	4.3656
Mi03g25200.1	grey60	RecName: Full=Protein NRT1/ PTR FAMILY 5.2; Short=AtNPF5.2; AltName: Full=Peptide transporter PTR3-A; Short=AtPTR3;	1.43	0.71	0.7	1.08	0.62	0.76	0.56	0.32	0.1	0.78	0.51	0.75	0.73	0.6	0.73	0.74	0.63	0.9	2.87	1.78	2.68	4.53	5.35	3.4
Mi03g06620.1	green	--	117.43	121.08	119.26	102.86	104.24	124.8	124.34	168.76	146.74	94.29	75.5	105.9	126.36	126.52	62.37	150.84	126.35	110.91	59.77	70.54	55.6	45.6	65.66	95.55
Mi10g04170.1	grey60	RecName: Full=Protein DETOXIFICATION 40 {ECO:0000303|PubMed:11739388}; Short=AtDTX40 {ECO:0000303|PubMed:11739388}; AltName: Full=Multidrug and toxic compound extrusion protein 40 {ECO:0000305}; Short=MATE protein 40 {ECO:0000305};	0.76	0.66	1.15	0.77	0.15	0.31	1	0.9	1.19	1.27	1.51	0.81	1.3	0.74	1.27	0.49	0.61	0.53	6.11	4.99	4.92	6.42	8.18	6.42
Mi08g11230.1	yellow	RecName: Full=Metallothionein-like protein type 2;	16126.3	17145.2	18422.1	42784.8	58925.9	48715	42562.1	47809.8	40095	12050	10408	13531.6	17326.6	15306.7	11678.4	38637.6	29875	28650	11774.7	20172.6	13638.9	3178.98	3632.47	6849.95
Mi13g13290.1	green	RecName: Full=Zinc finger AN1 domain-containing stress-associated protein 12; Short=AtSAP12;	34.77	38.74	40.94	30.78	30.15	23.14	50.49	55.16	56.68	21.78	17.89	21.34	49.93	59.93	42.27	34.18	37.11	31.51	13.8	16.87	12.75	43.12	41.54	56.84
Mi06g16200.1	lightcyan	RecName: Full=CBL-interacting serine/threonine-protein kinase 12; EC=2.7.11.1; AltName: Full=SNF1-related kinase 3.9; AltName: Full=SOS2-like protein kinase PKS8;	59.87	60.93	60.05	34.4	38.72	34.97	45.71	49.07	39.69	34.05	35.1	38.1	58.99	62.88	49.59	43.55	53.59	52.75	21.59	20.83	21.64	22.02	23.67	20.96
Mi16g03470.1	yellow	RecName: Full=Trafficking protein particle complex II-specific subunit 130 homolog {ECO:0000305}; Short=AtTRS130 {ECO:0000303|PubMed:20713617}; Short=TRAPP II-specific subunit 130 homolog {ECO:0000305};	2.36	2	2.18	0.98	1.13	1.28	0.71	0.63	0.7	1.55	1.54	1.13	1.85	1.41	1.69	0.62	0.71	0.91	2.28	2.21	2.1	2.53	2.49	2.54
Mi02g01250.1	grey60	RecName: Full=Kinesin-like protein KIN-14S {ECO:0000305};	7.04	7.35	6.83	6.12	4.49	4.44	6.14	5.39	6.51	14.09	16.67	13.96	7.56	7.72	9.4	3.79	3.93	4.55	15.3	11.25	14.79	28.36	29.39	22.23
Mi07g04710.1	lightcyan	RecName: Full=2-hydroxyisoflavanone dehydratase; EC=3.1.1.1; EC=4.2.1.105; AltName: Full=Carboxylesterase HIDM;	33.24	34.34	35.4	7.03	9.39	7.22	4.63	6.52	6.16	6.51	4.9	4.42	12.93	14.54	11.17	8.77	10.13	10.03	1.91	1.29	1.48	1.31	1.74	2.35
Mi13g12030.1	green	RecName: Full=Transcription factor MYB106 {ECO:0000305}; AltName: Full=Myb-related protein 106 {ECO:0000303|PubMed:11597504}; Short=AtMYB106 {ECO:0000303|PubMed:11597504}; AltName: Full=Transcription factor NOEK {ECO:0000303|PubMed:18805951};	1.72	1.13	0.92	1.22	0.79	1.14	1.33	0.81	1.18	1.35	1.6	2.09	1.5	1.18	1.07	1.51	1.14	1.97	7.08	4.85	4.99	6.59	3.92	3.54
Mi09g21030.1	green	--	1.87	2.21	1.53	3.76	2.75	5.26	0.4	3.36	2.27	1.68	2.17	1.79	1.62	2.83	1.88	2.4	1.71	2.23	6.73	6.39	6.64	2.22	3.75	2.17
Mi00g03510.1	green	RecName: Full=Protein MOR1; AltName: Full=Protein GEM1; AltName: Full=Protein GEMINI POLLEN 1; AltName: Full=Protein MICROTUBULE ORGANIZATION 1; AltName: Full=Protein RID5; AltName: Full=Protein ROOT INITIATION DEFECTIVE 5;	0.75	0.93	0.39	0.77	0.34	1.5	0.65	1.85	0	0.24	0.36	0.34	0.28	0.2	0.09	1.35	0.8	1.77	3.78	5.52	8.48	1.25	0.36	2.58
Mi19g11450.1	green	RecName: Full=High mobility group B protein 2; AltName: Full=High mobility group protein B 1; Short=AtHMGbeta1; Short=HMG beta 1; AltName: Full=Nucleosome/chromatin assembly factor group D 02; Short=Nucleosome/chromatin assembly factor group D 2;	6.58	5.84	5.38	5.48	2.22	4.78	2.03	1.42	1.18	1.36	2.17	1.71	3.05	6.3	4.12	2.85	3.45	1.92	10.16	9.66	9.15	5.02	8.37	5.26
Mi13g09490.1	green	RecName: Full=Transcription factor BEE 3; AltName: Full=Basic helix-loop-helix protein 50; Short=AtbHLH50; Short=bHLH 50; AltName: Full=Protein Brassinosteroid enhanced expression 3; AltName: Full=Transcription factor EN 76; AltName: Full=bHLH transcription factor bHLH050;	5.4	5.84	6.33	1.3	2.3	1.49	0.23	0	0.98	2.61	1.48	1.75	9.34	8.48	6.18	2.28	2.09	1.34	20.81	22.57	26.73	1.59	3.34	4.88
Mi05g17570.1	black	RecName: Full=Ethylene-responsive transcription factor RAP2-3; AltName: Full=Cadmium-induced protein AS30; AltName: Full=Ethylene response factor 72; Short=ERF72; AltName: Full=Ethylene-responsive element binding protein; Short=AtEBP; AltName: Full=Protein RELATED TO APETALA2 3; Short=Related to AP2 3;	183.16	205.41	214.62	32.14	35.65	32.6	76.31	74.62	79.16	32.16	37.05	34.45	248.25	241.08	198.49	62.71	69.25	63.28	42.33	38.71	34.24	73.12	76.53	87.3
Mi01g21890.1	green	RecName: Full=Kinesin-like protein KIN-14Q {ECO:0000305};	2.98	2.76	1.83	2.62	2.39	2.09	1.07	1.69	1.74	1.55	1.86	1.69	2.3	2.51	3.3	1.67	1.48	1.97	5.79	4.3	5.8	4.88	5.33	3.81
Mi02g00630.1	green	RecName: Full=Kinesin-like protein KIN-14G {ECO:0000305}; AltName: Full=Kinesin-like protein KatD {ECO:0000303|PubMed:10196470, ECO:0000303|PubMed:8492804};	0.38	0.33	0.46	0.48	0.52	0.33	0.16	0.19	0	0.13	0.17	0.27	0.25	0.38	0.49	0.39	0.24	0.3	1.41	1	1.37	1.34	1.37	0.77
Mi14g03770.1	green	--	5.86	7.67	9.59	10.45	10.01	8.29	4.4	5.83	3.3	2.88	6.75	7.41	5.48	7.73	7.1	7.96	7.3	8.22	32.27	27.72	29.98	15.88	13.37	27.01
Mi09g06500.1	yellow	RecName: Full=SUMO-activating enzyme subunit 1A; AltName: Full=SUMO-activating enzyme subunit 1-1; AltName: Full=Ubiquitin-like 1-activating enzyme E1A;	12.34	13.42	13.74	7.15	4.48	6.29	3.75	4.53	3.66	12.14	12.97	12.44	11.92	12.18	8.99	6.25	6.12	6.6	14.93	16.28	14.68	15.93	18.56	23.38
Mi04g03360.1	green	RecName: Full=Pentatricopeptide repeat-containing protein At5g13770, chloroplastic; Flags: Precursor;	0.37	0.49	0.46	0.5	0.54	0.52	0.67	0.86	0.54	0.76	0.8	0.57	0.56	0.19	1.05	0.53	0.48	0.96	3.41	3.6	3.97	3.45	4.04	4.65
Mi05g17690.1	yellow	RecName: Full=Protein DEHYDRATION-INDUCED 19 homolog 4; Short=AtDi19-4;	86.01	81.85	71	91.06	91	93.52	169.31	173.47	156.93	82.82	74.18	89.26	62.07	66.57	46	139.88	128.74	135.64	48.14	61.44	36.31	34.72	61.35	52.17
Mi09g13250.1	green	--	3.8	3.81	3.36	5.17	3.98	4.52	2.05	2.84	1.94	4.52	3.34	2.73	4.05	4.17	4.77	4.3	2.3	4.04	11.61	9.42	13.18	7.6	8.62	7.66
Mi06g14110.1	magenta	RecName: Full=Internal alternative NAD(P)H-ubiquinone oxidoreductase A1, mitochondrial; EC=1.6.5.9; AltName: Full=Internal alternative NADH dehydrogenase NDA1; AltName: Full=Internal non-phosphorylating NAD(P)H dehydrogenase 1; Short=AtNDI1; AltName: Full=NADH:ubiquinone reductase (non-electrogenic) NDA1; Flags: Precursor;	80.29	90.17	83.43	77.11	82.26	83.51	85.01	73.03	76.75	42.4	42.83	36.52	66.27	72.35	61.85	128.68	127.32	133.92	18.56	16.53	20.01	38.06	41.45	42.79
Mi14g09060.1	green	--	3.67	4.64	6.18	7.79	8.38	8.08	4.06	2.87	2.55	6.51	6.44	9.81	7.42	5.11	5.72	7.67	7.75	6.33	18.44	23.73	23.36	15.6	15.27	30.28
Mi02g22730.1	green	--	1.84	1.8	1.67	3.07	2	1.63	0.71	0.58	0.87	1.49	1.5	2.26	1.4	0.95	1.99	0.69	1.15	0.98	9.01	5.66	7.59	5.69	6.07	3.9
Mi15g09190.1	green	RecName: Full=Cyclin-A3-2; AltName: Full=G2/mitotic-specific cyclin-A3-2; Short=CycA3;2;	1.84	2.64	1.38	2.42	2.12	1.19	0.32	0.2	0	0.12	0.83	0.84	1.16	1.46	1.75	0.55	0.78	1.23	3.76	4.39	2.86	1.63	1.34	0.69
Mi09g18810.1	green	RecName: Full=Protein FANTASTIC FOUR 1;	0.25	0.44	0.21	0.32	0.6	0.18	0	0	0	0	0.1	0.18	0	0	0.1	0.24	0.58	0.66	1.62	1.52	2.36	0.17	0.19	0.31
Mi20g06470.1	green	RecName: Full=Acid beta-fructofuranosidase {ECO:0000303|Ref.1}; EC=3.2.1.26 {ECO:0000255|PROSITE-ProRule:PRU10067}; AltName: Full=Acid invertase {ECO:0000303|Ref.1}; Short=AI {ECO:0000303|Ref.1}; AltName: Full=Acid sucrose hydrolase; AltName: Full=Vacuolar invertase; Contains: RecName: Full=Acid beta-fructofuranosidase 30 kDa subunit {ECO:0000303|Ref.1}; Contains: RecName: Full=Acid beta-fructofu…	1.2	1.16	1.07	1.92	1.96	1.87	0.12	0.38	0.09	0.56	0.42	0.15	1.29	1.3	1.09	0.94	1.1	0.93	4.13	3.79	3.58	3.91	4.26	5
Mi08g12620.1	green	RecName: Full=Cytokinin riboside 5'-monophosphate phosphoribohydrolase LOG1; EC=3.2.2.n1; AltName: Full=Protein LONELY GUY 1;	8.93	6.65	5.88	7.84	3.52	8.67	2.08	1.19	2.82	5.03	3.54	3.36	1.32	1.7	1.61	3.66	5.81	4.85	14.97	14.87	12.32	1.85	2.53	1.27
Mi06g19470.1	green	RecName: Full=Cell wall / vacuolar inhibitor of fructosidase 2; Short=AtC/VIF2; Flags: Precursor;	0.36	0.1	0.19	0	0.33	0	0	0.5	0	0.11	0.35	0.44	0.28	0.29	0.55	0.44	0	0.2	2.76	3.91	2.27	2.82	1.41	1.59
Mi01g12040.1	green	RecName: Full=Glutathione hydrolase 1; EC=3.4.19.13; AltName: Full=Gamma-glutamyltransferase 1; AltName: Full=Gamma-glutamyltranspeptidase 1; EC=2.3.2.2; Flags: Precursor;	1.91	1.7	1.56	1.53	0.93	1.49	1.12	1.17	0.94	1.16	1.37	1.79	2	1.09	1.85	1.54	1.29	1.96	6.38	6.53	7.56	3.78	5.09	5.41
Mi06g11770.1	magenta	RecName: Full=Zinc finger protein 1 {ECO:0000305}; Short=AtZFP1 {ECO:0000303|PubMed:8980531};	7.73	11.48	12.44	5.86	5.29	4.87	4.82	4.77	5.93	12.02	9.56	12.96	12.72	14.56	11.45	2.09	5.09	4.01	10.23	16.76	12.89	6.82	6.53	8.13
Mi18g13530.1	green	RecName: Full=Probable alpha-amylase 2; Short=AtAMY2; EC=3.2.1.1 {ECO:0000250|UniProtKB:P00693}; AltName: Full=1,4-alpha-D-glucan glucanohydrolase;	3.92	3.07	2.37	4.53	1.56	3.34	0.92	0.86	0.35	2.43	2.73	0.78	2.73	2.8	1.79	1.8	1.9	1.75	6.55	4.81	3.14	4.1	3.66	2.85
Mi05g08410.1	yellow	RecName: Full=ABC transporter G family member 21; Short=ABC transporter ABCG.21; Short=AtABCG21; AltName: Full=White-brown complex homolog protein 21; Short=AtWBC21;	5.21	4.62	3.33	6.89	5	5.26	7.54	6.52	8.8	5.09	6.57	5.65	2.29	3.07	3.61	7.5	10.75	13.28	3.43	5.69	2.96	0.14	0.45	0.19
Mi03g21590.1	yellow	RecName: Full=Late embryogenesis abundant protein Lea5;	2445.2	2493.73	2544.03	4248.47	4488.12	4603.07	7255.93	9634.24	7449.37	3756.01	3043.56	4100.9	4039.85	3636.24	2460.21	7837.87	7173.96	6146.14	1926.79	3367.02	1990.81	480.34	573.41	723.98
Mi05g14540.1	green	RecName: Full=GDSL esterase/lipase At4g10955; EC=3.1.1.-;	1.8	2.38	1.33	2.03	1.94	3.64	1.19	1.8	1.07	0.45	1.61	1.75	1.61	2.04	1.25	1.82	1.79	2.14	5.24	5.54	5.79	2.88	3.18	2.7
Mi18g11320.1	grey60	--	2.36	3.18	2.76	0.84	0.7	0.99	0.34	0.76	0.56	0.87	0.88	0.98	2.33	1.72	3.13	0.69	0.31	0.58	4.85	4.25	3.98	9.2	9.9	15.64
Mi11g14980.1	green	RecName: Full=Protein SMAX1-LIKE 3 {ECO:0000303|PubMed:23893171}; Short=AtSMXL3 {ECO:0000303|PubMed:23893171};	1.62	1.86	1.85	3.51	3.71	3.74	3.23	3.45	3.6	2.02	1.97	2.63	1.35	1.36	1.4	2.02	2.92	2.96	9.73	8.86	11.81	5.48	6.24	4.94
Mi11g09670.1	grey60	RecName: Full=Expansin-A8; Short=AtEXPA8; AltName: Full=Alpha-expansin-8; Short=At-EXP8; Short=AtEx8; AltName: Full=Ath-ExpAlpha-1.11; Flags: Precursor;	8.34	5.57	7.31	1.07	0.98	0.69	0.37	0	0.15	1.18	1.37	1.21	11.56	12.82	6.76	0.45	0.66	0.21	5.86	4.12	3.31	14.13	11.28	10.97
Mi05g20350.1	green	RecName: Full=Histone H3-like centromeric protein HTR12; AltName: Full=Centromeric histone CENH3;	3.91	3.56	5.28	4.35	1.9	2.53	3.19	1.82	1.31	3.08	2.81	2.5	1.68	3.22	4.52	2.11	1.88	2.83	9.54	10.92	7.86	2.6	4.74	4.4
Mi09g10780.1	yellow	RecName: Full=Fimbrin-5 {ECO:0000305}; Short=AtFIM5; AltName: Full=Fimbrin-like protein 2 {ECO:0000312|EMBL:AED94007.1}; AltName: Full=Fimbrin5 {ECO:0000303|PubMed:21098731};	2.06	2.53	1.76	0.98	0.28	0.82	0.91	1.13	1.11	2.26	2.59	1.7	2.78	2.34	2.37	0.58	0.64	0.84	2.72	2.08	2.46	4.21	3.18	2.81
Mi05g06200.1	green	RecName: Full=Type 2 DNA topoisomerase 6 subunit B-like {ECO:0000305}; AltName: Full=Meiotic topoisomerase VIB-like {ECO:0000303|PubMed:26917763}; Short=AtMTOPVIB {ECO:0000303|PubMed:26917764};	2.55	4.54	3.1	2.32	1.38	1.4	0.56	0.78	1.38	4.47	1.63	1.21	2	5.42	2	2.73	1.51	0.95	5.09	6.27	4.98	5.19	3.58	2.84
Mi04g11050.1	green	RecName: Full=Probable serine/threonine-protein kinase PIX13 {ECO:0000305}; EC=2.7.11.1 {ECO:0000305};	23.91	22.45	25.25	16.91	19.85	19.45	28.82	29.22	29.32	21.87	21.31	24.31	20.91	21.06	15.44	34.23	29.09	32.56	14.82	16.17	13.51	22.52	22.65	22.3
Mi18g05060.1	green	RecName: Full=Beta-galactosidase 16; Short=Lactase 16; EC=3.2.1.23; Flags: Precursor;	0.14	0.15	0.2	0.21	0.14	0.24	0.1	0.21	0.12	0.12	0.13	0.09	0.16	0.16	0.41	0.42	0.25	0.11	0.84	0.83	0.94	1.22	1.05	1.25
Mi08g08570.1	yellow	RecName: Full=Copper-transporting ATPase HMA4 {ECO:0000305}; EC=3.6.3.54 {ECO:0000269|PubMed:27387148}; AltName: Full=Protein HEAVY METAL ATPASE 4 {ECO:0000305}; Short=OsHMA4 {ECO:0000303|PubMed:27387148};	2.61	2.5	3.15	1.3	1.28	1.24	0.74	0.66	0.89	2.86	2.43	2.8	2.66	2.82	2.44	1.55	1.22	1.07	3.3	3.38	3.3	3.05	3.87	1.91
Mi06g16440.1	magenta	RecName: Full=Probable alpha,alpha-trehalose-phosphate synthase [UDP-forming] 7; EC=2.4.1.15; AltName: Full=Trehalose-6-phosphate synthase 7; Short=AtTPS7;	52.44	52.44	49.33	60.59	59.71	65.17	96.68	81.16	93.95	49.62	53.73	48.46	57	57.07	60.2	78.28	84.17	88.61	44.44	36.17	44.99	74.32	71.95	57.89
Mi02g12050.1	green	RecName: Full=Protein YLS3; AltName: Full=Protein YELLOW-LEAF-SPECIFIC GENE 3; AltName: Full=Xylogen-like protein 9; Short=AtXYLP9; Flags: Precursor;	11.35	13.21	14.26	6.07	4.37	6.72	3.74	4.82	2.46	4.77	4.29	5.47	10.48	7.19	8.31	7.92	8.17	9.4	20.52	25.37	19.11	18.51	22.26	36.83
Mi10g14410.1	grey60	RecName: Full=Mitochondrial phosphate carrier protein 1, mitochondrial; AltName: Full=Mitochondrial phosphate transporter 1; Short=MPT1; AltName: Full=Phosphate transporter 3;3;	4.88	3.93	2.96	4.38	4.81	4.88	6.68	5.17	6.41	5.77	3.3	4.71	2.56	4.05	2.25	6.1	3.42	5.03	2.73	2.43	3.1	12.6	10.59	11.05
Mi10g06950.1	green	RecName: Full=Aspartic proteinase nepenthesin-1; EC=3.4.23.12; AltName: Full=Nepenthesin-I; Flags: Precursor;	6.13	5.75	5.48	4.76	4.32	3.2	1.89	1.12	1.83	2.59	3.5	2.34	4.53	4.65	6.64	3.37	3.62	3.96	8.71	7.94	9.34	5.42	6.87	5.39
Mi06g19350.1	green	RecName: Full=Protein ENDOSPERM DEFECTIVE 1; AltName: Full=Protein EMBRYO DEFECTIVE 3116; AltName: Full=QWRF motif-containing protein 5;	1.13	1.25	0.54	0.44	0.17	0.47	0.07	0	0.25	0.56	0.3	0.13	0.52	0.66	1.18	0.25	0.11	0.34	3.05	1.14	2.37	1.49	2	1.12
Mi11g07460.1	yellow	RecName: Full=Ethylene-responsive transcription factor WRI1; AltName: Full=Protein ACTIVATOR OF SPORAMIN::LUC 1; AltName: Full=Protein WRINKLED 1;	3.48	2.85	2.84	0.07	0.24	0.24	0.58	0.21	0.19	2.71	3.33	2.24	3.63	4.77	2.59	0.28	0.17	0.17	2.02	2.69	2.34	5.63	5.34	3.42
Mi03g24050.1	black	RecName: Full=Serine/threonine-protein kinase WNK1; Short=AtWNK1; EC=2.7.11.1; AltName: Full=Protein kinase with no lysine 1;	7.73	8.9	7.1	21.95	21.61	24.97	20.21	15.83	20.48	10.14	12.41	9.82	6.24	4.74	6.63	21.01	21.54	23.24	10.63	8.88	11.41	19.37	17.13	17.71
novel.910	yellow	--	0.835702	1.39779	1.74026	2.1845	1.0502	2.48798	4.58303	5.54694	3.27763	4.62583	2.28293	1.75424	1.44358	1.80875	0.867404	3.26414	2.73638	2.60959	1.0016	0.701892	1.75483	0.316349	0.09876	1.35072
Mi09g12310.1	grey60	--	3.13	3.23	2.83	0.64	0.49	1.37	0	0.22	0.25	0.89	0.48	0.37	3.87	2.25	2.64	0.61	0.54	0.56	10.19	8.18	4.68	32.42	41.69	27.25
Mi04g09090.1	green	--	22.12	19.59	16.98	30.95	26.84	25.54	22.46	28.6	29.77	38.22	34.13	39.11	23.13	14.18	29.66	19.39	28.93	29.52	128.06	113.74	124.73	81.03	76.91	78.22
Mi01g04020.1	green	RecName: Full=Probable membrane-associated kinase regulator 4;	0.31	0.19	0	0.36	0.05	0.43	0	0	0	0	0.04	0.16	0.09	0	0.04	0.37	0.33	0.1	1.47	1.07	1.88	0.39	0.51	0.55
Mi10g12200.1	green	RecName: Full=Kinesin-like protein KIN-12D {ECO:0000305}; AltName: Full=Phragmoplast orienting kinesin 2 {ECO:0000303|PubMed:16682350};	1.27	1.14	1.22	1.56	1.38	1.67	0.26	0.22	0.26	0.8	1.06	0.57	1.09	0.95	2.08	0.78	0.7	1.18	3.31	2.1	3.45	3.39	2.21	1.23
Mi01g08880.1	grey60	RecName: Full=U-box domain-containing protein 5; EC=2.3.2.27; AltName: Full=Plant U-box protein 5; AltName: Full=RING-type E3 ubiquitin transferase PUB5 {ECO:0000305};	39.8	42.62	42.79	45.26	49.14	44.01	54.54	51.7	55.49	30.98	30.03	27.67	45.17	46.16	43.03	52.46	47.7	52.93	25.64	25.46	28.24	21.52	20.42	21.94
Mi20g09830.1	black	RecName: Full=LEAF RUST 10 DISEASE-RESISTANCE LOCUS RECEPTOR-LIKE PROTEIN KINASE-like 2.5 {ECO:0000303|PubMed:12805585}; EC=2.7.11.1; AltName: Full=Probable receptor-like serine/threonine-protein kinase LRK10L-2.5 {ECO:0000305}; Flags: Precursor;	1.28	1.87	1.49	0.33	0.48	0.45	0.98	0.57	0.98	0.92	1	0.73	1.95	1.19	0.68	0.6	0.89	0.79	0.18	0.32	0.15	0.72	1.34	1.04
Mi06g17710.1	green	RecName: Full=Protein DETOXIFICATION 40 {ECO:0000303|PubMed:11739388}; Short=AtDTX40 {ECO:0000303|PubMed:11739388}; AltName: Full=Multidrug and toxic compound extrusion protein 40 {ECO:0000305}; Short=MATE protein 40 {ECO:0000305};	13.92	9.46	8.78	14.22	12.8	13.53	11.83	10.23	11.01	7.84	7.81	9.2	11.33	8.41	11.23	14.94	14.76	15.12	46.17	46.89	51.6	68.43	68.62	77.36
Mi05g22560.1	green	RecName: Full=65-kDa microtubule-associated protein 4; Short=AtMAP65-4;	4.24	3.86	3.18	5.88	3.88	4.58	1.07	0.63	0.87	1.92	2.56	1.19	3.02	2.7	4.6	2.14	3.03	2.47	7.06	5.91	7.48	5.38	4.71	4.45
Mi01g10480.1	magenta	RecName: Full=Probable serine/threonine-protein kinase PIX13 {ECO:0000305}; EC=2.7.11.1 {ECO:0000305};	62.53	73.72	64.86	49.72	60.14	55.78	65.32	57.95	60.75	56.73	45.95	50.67	56.4	61.92	41.57	78.87	76.01	73.21	33.75	36.33	31.02	43.75	46.13	53.04
Mi16g11090.1	lightgreen	--	45.46	48.83	63.88	14.92	8.3	12.99	18.41	21.6	20.12	82.04	57.24	52.4	42.01	39.12	31.53	21.71	12.28	13.57	7.68	5.21	6.82	37.16	26.95	22.42
Mi16g07120.1	yellow	RecName: Full=ACT domain-containing protein ACR10 {ECO:0000305}; AltName: Full=Protein ACT DOMAIN REPEATS 10 {ECO:0000303|PubMed:21861936};	23.56	23.83	22.26	26.76	26.5	28.98	35.99	39.97	36.76	27.27	21.99	23.56	21.32	24.46	25.53	29.12	32.96	30.4	18.47	21.76	14.32	11.78	14.12	10.34
Mi12g07320.1	green	RecName: Full=Replication protein A 70 kDa DNA-binding subunit A; Short=AtRPA70A; AltName: Full=AtRPA1-3; AltName: Full=Replication factor A protein 1A; AltName: Full=Replication protein A 1A; Short=AtRPA1A;	1.92	1.57	2.04	1.78	1.09	1.02	1.05	0.83	0.69	1.01	0.9	1.12	1.22	0.75	1.07	0.74	1.72	1.18	2.76	3.51	3.13	1.23	1.35	1
Mi13g01630.1	grey60	RecName: Full=ABC transporter C family member 10; Short=ABC transporter ABCC.10; Short=AtABCC10; EC=3.6.3.44; AltName: Full=ATP-energized glutathione S-conjugate pump 14; AltName: Full=Glutathione S-conjugate-transporting ATPase 14; AltName: Full=Multidrug resistance-associated protein 14;	0.05	0.01	0.01	0.06	0.05	0	0	0.02	0	0.01	0	0	0.14	0.11	0.1	0.04	0	0.02	0.7	0.31	0.54	2.1	1.8	1.82
Mi11g03850.1	magenta	RecName: Full=Chaperone protein dnaJ A6, chloroplastic {ECO:0000305}; Short=atDjA6 {ECO:0000303|PubMed:23894646}; AltName: Full=Chaperone protein dnaJ A26 {ECO:0000303|PubMed:11599562}; Short=AtDjA26 {ECO:0000303|PubMed:11599562}; Flags: Precursor;	13.2	14.02	11.52	13.54	14.32	12.5	12.33	16.4	16.97	9.3	9.76	7.77	9.51	8.13	6.35	17.78	18.7	17.72	6.28	11.02	7.97	7.31	6.5	3.4
Mi14g07510.1	lightcyan	--	16.98	17.18	13.1	19.22	12.24	14.85	2.07	1.01	1.27	4.58	5.47	6.07	4.03	4.44	5.69	9.09	6.7	8.29	2.97	3.02	3.97	1.91	0.95	3.54
Mi05g06190.1	cyan	RecName: Full=Galactinol synthase 1; Short=ArGolS1; Short=GolS-1; EC=2.4.1.123;	4.32	6.95	5.96	11.53	7.75	9.9	4.18	2.73	3.08	2.02	1.39	1.66	3.46	3.04	1.94	8.19	5.52	8.06	2.11	2.25	1.22	1.46	1.91	1.06
Mi10g00490.1	yellow	RecName: Full=Choline-phosphate cytidylyltransferase 1; Short=AtCCT1; EC=2.7.7.15; AltName: Full=CTP:phosphocholine cytidylyltransferase 1; AltName: Full=Phosphorylcholine transferase 1;	21.82	22.98	19.8	28.55	22.72	26.41	36.3	40.32	34.46	18.19	16.49	19.03	23.63	24.52	17.79	23.31	26.32	23.03	13.83	18.59	8.83	11.26	9.7	8.16
Mi04g20170.1	cyan	--	3.1	3.73	4.38	7.35	7.06	7.45	3.51	5.16	5.18	2.1	1.75	1.01	3.53	2.59	1.95	4.26	4.02	3.21	1.93	1.63	2.89	4.79	3.01	1.52
Mi08g04930.1	green	RecName: Full=Remorin 4.1 {ECO:0000305}; Short=OsREM4.1 {ECO:0000303|PubMed:17984200}; AltName: Full=Remorin group 4 member 1 {ECO:0000303|PubMed:17984200};	233.3	236.95	234.95	282.21	315.22	318.15	407.45	489.84	427.46	490.87	481.14	551.76	194.37	221.88	226.76	469.61	492.49	435.97	136.77	154.17	110.64	179.42	172.14	192.74
Mi09g14550.1	lightcyan	RecName: Full=Tropinone reductase homolog At2g29150 {ECO:0000305}; EC=1.1.1.- {ECO:0000305};	23.71	29.17	24.27	15.37	12.59	14.97	9.97	11.24	9.45	12.42	14.89	10.71	14.4	18.35	11.03	16.79	17.56	15.63	6.15	5.21	3.6	9.41	8.86	10.91
Mi06g01300.1	green	RecName: Full=DNA replication licensing factor MCM6; EC=3.6.4.12; AltName: Full=Minichromosome maintenance protein 6; Short=AtMCM6;	8.62	7.83	5.93	6.87	6.35	6.1	1.51	0.62	1.03	2.86	3.02	2.53	5.27	5	6.1	2.63	4.1	3.94	26.77	18.95	28.06	12.88	12.55	10.11
Mi20g01840.1	grey60	RecName: Full=Dirigent protein 5; Short=AtDIR5; Flags: Precursor;	4.17	3.48	3.36	6.65	3.2	1.99	0.59	2.33	1.24	1.07	2.69	2.39	5.24	3.8	5.22	0.92	1.18	3.41	6.87	5.95	5.49	29.98	24.43	35.63
Mi08g00460.1	grey60	--	0.48	0.27	0.5	0.49	0.51	0.37	0.24	0.66	1.39	0	0.52	0.44	0.55	0.45	0.6	0.14	0.26	0.2	2.83	3.1	2.31	3.2	5.54	3.61
Mi20g11540.1	magenta	RecName: Full=Probable calcium-binding protein CML27; AltName: Full=Calmodulin-like protein 27;	917.37	867.95	904.34	909.29	1190.33	983.33	1000.24	1045.85	976.63	723.24	688.81	922.37	936.9	886.78	540	1408.34	1686.97	1286.38	440.54	477.71	437.35	547.45	513.23	565.2
Mi05g19450.1	green	RecName: Full=Two-component response regulator-like PRR95; AltName: Full=Pseudo-response regulator 95; Short=OsPRR95;	87.35	85.42	85.71	82.97	90.72	97.28	116.56	108.44	124.38	98.09	111.63	95.15	85.89	95.19	96.18	118.29	101.49	109.15	65.57	58.9	70.02	61.24	54.2	52.49
Mi14g05210.1	magenta	RecName: Full=Calcium-binding protein PBP1; AltName: Full=KIC-related protein 2; AltName: Full=PINOID-binding protein 1;	56.69	57.23	55.63	42.66	37.56	41.55	59.67	54.34	54.97	20.19	29.37	23.51	110.44	102.28	61.48	116.47	106.16	92.2	22.95	34.62	16.93	7.56	8.52	9.84
Mi04g12080.1	yellow	RecName: Full=Probable protein phosphatase 2C 63; Short=AtPP2C63; EC=3.1.3.16;	43.96	43.95	38.21	51.69	55.89	51.85	61.11	77.37	61.35	54.19	52.15	60.61	34.42	39.09	30.7	70.16	74.76	69.35	30.61	34.57	32.3	36.4	38.15	42.11
Mi11g11020.1	green	RecName: Full=Protein FIZZY-RELATED 3; AltName: Full=Cell cycle switch protein CCS52B;	9.85	10.1	9.51	7.38	4.66	5.96	1.54	1.34	1.41	4.64	4.22	2.67	9.23	9.58	12.03	2.91	2.94	3.21	24.05	21.72	24.76	15.83	15.91	11.1
Mi12g01010.1	green	--	4.38	4.09	4.42	2.92	2.46	2.18	0.83	0.67	1.02	2.48	2.4	2	4.03	4.07	3.46	1.12	1.96	1.43	9.89	7.94	10.97	10.91	9.12	6
Mi08g00580.1	grey60	RecName: Full=Feruloyl CoA ortho-hydroxylase 2; EC=1.14.11.-;	0.69	0.57	0.27	0.27	0.21	0.16	0.3	0.05	0.16	0.49	0.37	0.74	0.7	0.64	0.22	0.21	0.18	0.38	2.03	2.38	1.12	2.29	1.67	1.4
Mi08g09750.1	yellow	RecName: Full=Probable protein phosphatase 2C 78; Short=AtPP2C78; EC=3.1.3.16 {ECO:0000255|PROSITE-ProRule:PRU01082}; AltName: Full=Protein HIGHLY ABA-INDUCED 1 {ECO:0000303|PubMed:22198272}; AltName: Full=Protein SENESCENCE-ASSOCIATED GENE 113 {ECO:0000303|PubMed:22007837};	129.6	126.33	109.1	271.86	209.47	279.2	360.42	373.89	357.21	321.4	314.56	307.93	88.95	91.09	106.57	298.68	272.76	269.04	162.19	164.69	106.32	182.46	172.13	113.26
Mi08g11200.1	grey60	RecName: Full=Mitochondrial import inner membrane translocase subunit TIM9; AltName: Full=Protein EMBRYO DEFECTIVE 2474;	39.37	39.58	37.77	36.21	38.61	42.51	39.24	41.11	24.21	49.23	45.35	50.84	53.59	45.01	39.75	33.6	33.07	24.06	79.83	89.01	69.19	97.78	105.4	140.89
Mi01g11170.1	grey60	RecName: Full=Probable trehalose-phosphate phosphatase J; Short=AtTPPJ; EC=3.1.3.12; AltName: Full=Trehalose 6-phosphate phosphatase;	0.85	0.8	0.88	0.44	0.44	0.07	0.36	0	0	0.15	0.12	0.52	0.67	0.96	0.85	0	0	0.4	2.11	1.64	2.12	5.3	4.46	4.84
Mi00g08540.1	grey60	--	0.41	0.37	0.27	0.41	0.36	0.14	0.37	0.95	0.46	0.85	0.72	0.5	0.38	0.32	0.26	0.72	0.84	0.29	2.15	1.57	2.08	3	2.99	1.93
Mi08g00220.1	green	RecName: Full=Putative cyclin-B3-1; AltName: Full=G2/mitotic-specific cyclin-B3-1; Short=CycB3;1;	4.95	4.6	4.88	3.48	2.55	3.05	2.69	2.66	2.6	3.69	3.31	2.86	4.41	6.26	6.55	2.87	2.9	2.66	8.83	6.98	8.54	6.44	5.52	4.17
Mi00g07970.1	magenta	RecName: Full=12-oxophytodienoate reductase 2; EC=1.3.1.42; AltName: Full=12-oxophytodienoate-10,11-reductase 2; Short=AtOPR2; Short=OPDA-reductase 2;	12.63	10.72	12.02	12.53	9.75	13.1	14.88	12.16	14.95	7.73	7.15	5.6	7.73	7.55	7.66	16.07	20.82	21.57	3.7	3.31	3.68	5.2	5.63	7.26
Mi19g04940.1	green	RecName: Full=Serine/threonine-protein kinase Aurora-3; Short=AtAur3; EC=2.7.11.1; AltName: Full=Aurora-like kinase 3;	8.35	7.98	8.39	7.18	5.61	5.08	6.3	4.82	4.59	7.26	7.94	9.36	7.86	7.67	7.66	3.8	5.54	4.46	12.15	11.15	12.96	11.5	12.26	13.9
Mi01g03880.1	green	RecName: Full=Kinesin-like protein KIN-5B {ECO:0000305}; AltName: Full=AtKRP125a {ECO:0000303|PubMed:11472632};	4.05	3.23	3.61	4.11	2.65	3.01	0.52	0.46	0.31	1	1.85	1.81	3.63	2.83	4.71	1.37	1.52	1.97	11.69	8.22	10.46	8.81	8.6	7.36
Mi02g05750.1	green	--	24.68	25.43	26.28	35.93	33.46	35.11	13.68	12.07	11.64	15.49	12.2	15.12	17.9	17.74	18.19	22.46	22.69	22.27	83.32	104.02	95.03	61.65	77.05	110.21
Mi06g08860.1	green	RecName: Full=Histidine-containing phosphotransfer protein 4;	2.18	1.03	1.4	1.13	0.38	1.02	0.41	0.23	0.63	0.52	0.59	0	0.42	0.88	1.46	1.12	1	0.58	3.14	2.92	4.81	0.8	0.3	0.78
Mi17g05900.1	green	RecName: Full=Peroxiredoxin Q, chloroplastic; EC=1.11.1.15; AltName: Full=Thioredoxin peroxidase; Flags: Precursor;	5.74	6.5	4.28	7.15	5.53	5.17	4.87	4.35	5.36	6.31	3.24	3.59	3.86	5.31	6.73	5.83	5.65	4.59	17.9	16.07	24.23	17.6	17.48	24
Mi02g23670.1	green	RecName: Full=Serine/threonine-protein kinase TIO; EC=2.7.11.1; AltName: Full=Fused homolog; Short=AtFUSED; AltName: Full=Protein TWO-IN-ONE; Short=AtTIO;	4.3	4.26	4.18	3.42	3.21	3.81	1.75	1.97	1.83	2.91	2.62	2.17	3.42	3.84	5.34	2.3	1.63	1.87	8.12	5.05	8.14	7.41	6.55	4.2
Mi02g23420.1	yellow	RecName: Full=FRIGIDA-like protein 3;	14.81	11.18	15.39	21.18	20.24	22.33	33.4	24.9	35.14	18.79	23.29	13.07	11.94	11.48	6.85	33.43	20.35	25.78	11.36	10.86	13.29	7.64	5.36	3.19
Mi10g09660.1	lightgreen	RecName: Full=Mitochondrial adenine nucleotide transporter ADNT1; AltName: Full=Adenine nucleotide transporter 1;	11.72	13.71	12.9	13.88	13.38	13.31	16.13	15.74	13.96	40.16	35.51	42.59	16.12	19.41	19.53	24.99	26.5	16.89	5.93	4.8	6.11	3.31	4.79	3.59
Mi09g06090.1	green	--	2.44	3.97	3.21	3.2	4.01	2.66	3.34	6.3	4.71	5.44	4.4	5.52	2.61	2.9	2.31	4.23	3.3	3.04	10.24	11.74	13.1	9.16	10.81	12.31
Mi01g16910.1	green	--	7.73	7.13	6.88	10.73	9.18	10.02	8.37	6.63	8.31	10.63	10.03	10.33	7.2	5.9	6.66	8.6	9.72	10.09	26.9	23.73	24.26	23.62	21.09	15.75
Mi06g19140.1	green	RecName: Full=Heavy metal-associated isoprenylated plant protein 8 {ECO:0000303|PubMed:21072340, ECO:0000303|PubMed:23368984}; Short=AtHIP08 {ECO:0000303|PubMed:21072340, ECO:0000303|PubMed:23368984}; Flags: Precursor;	38.44	46.65	33.71	63.57	39.93	58.63	30.13	40.88	29.73	41.52	44.51	48.59	51.57	49.85	49.59	37.97	44.71	37.58	141.85	142.12	127.28	62.66	76.91	89.71
Mi03g13890.1	green	RecName: Full=Protein LONGIFOLIA 1; AltName: Full=Protein TON1 RECRUITING MOTIF 2;	15.98	15.34	13.34	22.91	20.27	21.35	7.6	5.65	7.7	11.31	11.28	12.06	13.38	11.14	15.37	14.9	15.81	14.45	44.84	36.15	44.82	36.24	33.52	31.85
Mi06g05180.1	green	RecName: Full=Uncharacterized protein ycf54; AltName: Full=ORF108;	15.45	13.65	12.39	15.1	13.74	16.5	12.29	17.57	12.42	12.07	12.67	14.8	16.34	14.38	15.17	11.58	15.39	15.24	86.96	98.88	85.26	70.91	88.82	112.37
Mi04g14370.1	green	RecName: Full=Transaldolase {ECO:0000250|UniProtKB:P48983}; EC=2.2.1.2; Flags: Fragments;	71.21	71.15	76.68	83.9	77.22	74.62	51.64	45.61	55.98	63.03	65.58	57.92	74.59	76.83	90.21	58.53	57.61	59.4	169.76	154.46	222.81	140.75	142.87	141.47
Mi12g10500.1	green	RecName: Full=Auxin-responsive protein IAA29; AltName: Full=Indoleacetic acid-induced protein 29;	7.42	9.35	6.47	5.02	2.89	5.09	18.75	16.64	12.24	16.51	18.41	17.83	12.71	11.07	11.96	10.59	8.22	8.65	3.45	3.95	1.9	7.29	9.57	13.56
Mi03g22900.1	magenta	RecName: Full=Transcription factor bHLH92; AltName: Full=Basic helix-loop-helix protein 92; Short=AtbHLH92; Short=bHLH 92; AltName: Full=Transcription factor EN 22; AltName: Full=bHLH transcription factor bHLH092;	56.01	73.57	61.34	56.64	68.61	59.87	34.12	38.96	35.69	31.62	28.12	26.42	46.86	52	21.67	110.51	86	94.82	5.75	6.74	5.03	4.65	3.65	6.33
Mi07g17800.1	green	RecName: Full=Endochitinase EP3 {ECO:0000303|PubMed:11525512}; EC=3.2.1.14; AltName: Full=Chitinase class IV {ECO:0000303|PubMed:11525512}; Short=AtchitIV {ECO:0000303|PubMed:11525512}; AltName: Full=Protein HOMOLOG OF CARROT EP3-3 CHITINASE {ECO:0000303|PubMed:11525512}; Short=AtEP3 {ECO:0000303|PubMed:11525512}; Flags: Precursor;	4.92	5.37	5.06	23.09	23.74	18.66	2.43	2.52	2.66	1.72	1.15	2.33	2.43	3.19	8.14	5.38	6.19	4.93	54.44	55.36	69.85	19.74	16.86	24.8
Mi03g11940.1	grey60	RecName: Full=LRR receptor-like serine/threonine-protein kinase IOS1 {ECO:0000303|PubMed:21711359}; EC=2.7.11.- {ECO:0000255|PROSITE-ProRule:PRU00159}; AltName: Full=Protein IMPAIRED OOMYCETE SUSCEPTIBILITY 1 {ECO:0000303|PubMed:21711359}; Flags: Precursor;	13.13	14.46	13.2	4.34	5.27	5.16	11.15	11.81	10.94	10.58	9.41	8.81	14.6	15.76	10.23	12.26	9.22	12.38	5.79	5.09	6.81	17.93	17.43	20.93
Mi05g17730.1	green	RecName: Full=Cellulose synthase-like protein D5; Short=AtCslD5; EC=2.4.1.-;	5.72	4.62	3.83	4.53	2.58	3.07	0.29	0.22	0.31	1.17	1.6	1.76	3.82	3.36	6.37	1.86	1.92	1.84	9.16	7.55	9.79	6.96	8.08	5.05
Mi04g20290.1	green	--	6.77	5.5	5.83	7.94	6.53	6.85	7.55	9.07	8.58	5.84	4.26	6.21	4.79	4.12	5.18	8.27	4.45	4.51	2.86	2.98	4.26	6.09	7.75	9.41
Mi05g19570.1	green	RecName: Full=Probable L-gulonolactone oxidase 6 {ECO:0000303|PubMed:20622436}; Short=AtGulLO6 {ECO:0000303|PubMed:20622436}; EC=1.1.3.8 {ECO:0000305}; Flags: Precursor;	0.78	0.59	0.67	0.27	0.65	0.53	0.34	0.24	0.42	0.47	0.23	0.23	1.11	0.83	0.62	1.16	0.49	0.69	2.44	1.78	2.4	0.86	0.42	0.67
novel.967	cyan	--	0.171637	0.694521	0.266509	1.4642	3.0999	2.00568	0.451811	0.685467	0.828923	0.813438	0.176412	0.190092	0.285302	0.548677	0.545739	1.30014	1.59995	1.64229	0.12824	0.139781	0.06411	0.752828	0.221416	0.210269
Mi16g01640.1	green	RecName: Full=DNA mismatch repair protein MSH5; Short=AtMSH5; AltName: Full=MutS protein homolog 5;	1.97	1.76	0.99	1.29	1.63	1.58	0.46	0.66	0.19	1.92	1.45	1.76	1.67	2.05	2.13	1.19	0.75	0.89	3.71	2.94	3.46	2.78	2.64	0.97
Mi02g00720.1	yellow	RecName: Full=Calmodulin-binding protein 60 G {ECO:0000303|PubMed:11782485};	46.88	55.78	54.23	41.91	43.9	48.33	73.96	80.29	79.9	31.04	28.48	27.75	49.05	61.49	24.98	64.95	68.24	69.01	13.82	16.14	16.67	13.63	9.75	16.09
Mi03g14930.1	green	--	1.2	0.59	0.76	2	1.7	1.23	1.06	1.17	0.73	1.85	1.85	2.36	1.68	1.06	0.6	2.56	0.93	2.08	4.94	5.16	3.7	1.77	2.65	1.67
Mi04g20540.1	cyan	--	47.44	44.09	46.39	68.48	72.85	63.35	30.01	22.42	29.37	16.17	16.21	16.76	33.73	43.75	24.65	57.62	43.89	51.35	15.57	16.47	12.4	18.62	20.87	18.1
Mi12g11400.1	green	RecName: Full=Protein JINGUBANG {ECO:0000303|PubMed:27468890};	1.19	0.89	1.16	0.32	0.55	0.47	0.62	0.54	0.85	0.31	0.37	0.68	1.23	0.7	0.91	0.59	0.56	0.43	4.03	3.26	2.65	1.74	1.69	3.05
Mi03g06130.1	magenta	RecName: Full=Putative calcium-binding protein CML19; AltName: Full=Calmodulin-like protein 19;	277.62	336.01	301	160.44	158.35	156.84	139.98	179.35	135.6	170.03	122.43	160.2	193.85	323.41	105.66	359.47	417.87	327.93	29.93	47.83	18.2	19.42	22.2	28.61
Mi11g08760.1	black	RecName: Full=Dof zinc finger protein DOF3.6; Short=AtDOF3.6; AltName: Full=OBF-binding protein 3;	8.39	6.98	9.18	4.57	3.47	3.83	3.61	3.57	3.72	6.29	6	6.02	10.21	13.89	9.83	2.31	4.16	2.8	10.13	8.97	8.88	4.98	6.03	5.74
Mi19g10880.1	yellow	RecName: Full=Calcium-dependent protein kinase 28 {ECO:0000303|Ref.6}; EC=2.7.11.1 {ECO:0000269|PubMed:25525792};	52.64	51.94	49.73	46.33	58.02	53.36	68.89	63.24	69.68	51.81	49.16	46.66	45.64	48.33	31.06	70.77	55.94	69.06	30.4	25.32	23.58	38.91	36.24	29.3
Mi01g19890.1	green	RecName: Full=Omega-6 fatty acid desaturase, endoplasmic reticulum isozyme 2; EC=1.14.19.-;	1.37	1.02	1.13	2.37	1.51	1.44	0.28	1.23	0.59	0.46	0.73	0.54	0.89	0.73	0.73	1.25	2.06	1.12	6.89	7.25	7.05	6.45	6.08	6.88
Mi03g16730.1	green	RecName: Full=NAC domain-containing protein 100 {ECO:0000303|PubMed:15029955}; Short=ANAC100 {ECO:0000303|PubMed:15029955}; Short=AtNAC5;	6.08	6.61	6.64	7.13	5.81	7.65	7.06	10.98	9.21	5.43	4.5	5.51	7.7	7.54	6.15	7.99	6.67	7.36	3.93	3.27	3.66	4.81	4.13	4.49
Mi13g06540.1	green	RecName: Full=Cytokinin dehydrogenase 1; EC=1.5.99.12; AltName: Full=Cytokinin oxidase 1; Short=AtCKX1; Short=CKO 1; Flags: Precursor;	0.64	0.35	0.42	0.82	1.38	1	0.55	0.61	0.67	0.29	0.36	0.5	0.09	0.09	0.03	0.63	0.5	0.55	2.19	1.64	1.98	0.52	0.48	0.29
Mi16g01260.1	grey60	RecName: Full=Probable long-chain-alcohol O-fatty-acyltransferase 5; EC=2.3.1.75; AltName: Full=Wax synthase 5;	0.57	0.16	0.84	0.04	0.17	0.12	0.09	0	0.75	0.42	1.18	1.79	0.53	0.55	0.38	0.51	0.3	0.32	2.71	1.34	1.56	5.15	6.16	6.93
Mi07g04790.1	green	RecName: Full=Mitogen-activated protein kinase kinase kinase NPK1; EC=2.7.11.25; AltName: Full=Nicotiana protein kinase 1;	3.02	2.49	2.69	3.18	1.98	1.8	0.19	0.24	0.29	1	0.83	0.88	2.01	2.27	1.98	1.21	1.13	0.99	5.14	3.68	4.37	2.95	4.14	4.05
Mi01g11290.1	grey60	RecName: Full=Protein UPSTREAM OF FLC;	0.67	0.48	0.65	0.5	0.33	0.14	0.54	0.04	0.38	0.25	0.67	0.48	0.51	0.83	1.5	0.05	0.38	0.57	2.33	1.68	1.46	2.08	2.62	1.32
Mi06g14190.1	black	--	36.57	40.19	35.87	13.77	17.53	15.96	18.87	20.31	18.25	24.59	19.01	18.65	35.39	39.49	32.9	18.75	16.88	16.4	9.63	7.36	9.8	8.76	8.03	7.88
Mi13g13170.1	yellow	RecName: Full=ABC transporter B family member 15; Short=ABC transporter ABCB.15; Short=AtABCB15; AltName: Full=Multidrug resistance protein 13; AltName: Full=P-glycoprotein 15;	0.17	0.32	0.33	0.74	0.82	0.88	0.7	0.57	0.59	0.1	0.17	0.16	0.15	0.2	0.1	0.52	0.69	0.71	0.24	0.16	0.36	0.08	0.01	0.02
Mi04g01590.1	grey60	RecName: Full=Serine carboxypeptidase-like 50; EC=3.4.16.-; Flags: Precursor;	1.3	1.04	1.24	0.43	0.09	0.13	0.39	0.24	0	0.14	0.73	0.31	1.42	2.11	1.2	0.22	0.42	0.2	1.09	0.75	0.94	2.16	2.94	3.39
Mi04g22460.1	green	RecName: Full=Beta-glucosidase 17; Short=AtBGLU17; EC=3.2.1.21; Flags: Precursor;	3.02	3.84	2.64	3.68	2.6	4.06	1.43	1.13	2.2	2.71	1.85	1.22	2.53	2.38	3.52	3.3	3.16	3.26	15.05	11.46	13.78	8.47	8.79	10.12
Mi05g17480.1	grey60	RecName: Full=Probable pectinesterase/pectinesterase inhibitor 40; Includes: RecName: Full=Pectinesterase inhibitor 40; AltName: Full=Pectin methylesterase inhibitor 40; Includes: RecName: Full=Pectinesterase 40; Short=PE 40; EC=3.1.1.11; AltName: Full=Pectin methylesterase 40; Short=AtPME40; Flags: Precursor;	3.96	3.11	3.74	6.34	3.89	5.06	0.5	0.7	0.41	2.15	2.94	3.03	3.47	3.17	3.23	2.92	2.35	2.49	16.62	12.71	12.76	23.19	19.49	18.32
Mi05g17610.1	green	RecName: Full=Fumarate hydratase 2, chloroplastic; Short=Fumarase 2; EC=4.2.1.2; Flags: Precursor;	0.37	0.59	0.24	0.73	0.41	0.41	0.6	0.26	0.57	0.38	0.58	0.33	0.78	0.46	0.44	0.32	0.61	0.82	2.89	2.47	3.64	1.26	1.85	2.85
Mi15g11160.1	grey60	RecName: Full=Galactan beta-1,4-galactosyltransferase GALS1 {ECO:0000305}; EC=2.4.1.- {ECO:0000305}; AltName: Full=Beta-1,4-galactan synthase; AltName: Full=Galactan synthase 1 {ECO:0000303|PubMed:23243126};	8.34	6.83	6.01	9.14	7.16	8.43	2.29	1.4	1.78	3	4.18	3.62	4.63	3.65	5.25	3.75	4.87	4.49	11.14	10.01	11.31	20.31	19.45	21.51
Mi06g01170.1	magenta	RecName: Full=Protein ACCELERATED CELL DEATH 6 {ECO:0000303|PubMed:10488236};	13.46	14.33	16.03	8.6	12.77	9.02	6.12	5.48	6.24	7.61	6.8	7.78	6.87	8.35	4.06	14.9	15.94	14	2.14	2.18	1.77	1.49	1.1	3.16
Mi02g18750.1	yellow	--	6.44	4.5	4.73	6.66	6.76	7.87	11.15	8.9	14.62	12.9	9.56	6.76	6.02	4.44	3.36	8.34	6.85	7.2	4.1	2.42	3.6	4.8	3.16	1.45
Mi18g07060.1	green	--	2.58	2.34	1.82	2.58	2.19	2.8	1.79	1.02	2.95	2.28	2.32	3.02	2.87	4.11	3.58	2.17	1.1	1.78	8.28	5.83	9.41	6.4	7.81	5.81
Mi10g00250.1	green	RecName: Full=Uncharacterized protein At4g19900;	2.79	2.95	2.75	2.79	3.07	2.88	2.12	2.09	1.91	3.76	2.31	3	2.55	1.7	2.16	2.49	2.72	2.34	8.29	7.47	7.56	6.42	5.69	4.95
Mi12g10620.1	yellow	RecName: Full=Probable inactive receptor kinase At4g23740; Flags: Precursor;	33.27	31.76	29.79	42.88	53.33	49.27	65.57	61.33	63.98	33.29	32.88	35.55	27.72	30.18	19.25	58.3	76.13	57.39	29.26	30.55	27.29	35.3	33.68	39.36
Mi10g08180.1	green	RecName: Full=Dehydration-responsive element-binding protein 2A; Short=Protein DREB2A;	24.89	27.89	28.29	19.11	20.05	22.09	30.05	36.49	30.04	20.65	23.27	24.2	29.68	30.57	29.68	27.28	29.4	26.45	16.49	18.37	14.41	20.49	22.27	21.04
Mi20g05050.1	green	RecName: Full=Novel plant SNARE 11; Short=AtNPSN11;	10.34	9.89	11.12	7.64	5.83	7.33	3.74	4.74	3.87	10.16	7.36	3.66	9.95	9.64	7.55	4.98	2.37	3.68	12.6	11.73	12.11	12.18	10.66	8.79
Mi08g10280.1	green	RecName: Full=Cell division control protein 6 homolog {ECO:0000305}; Short=AtCDC6 {ECO:0000303|PubMed:11752380}; Short=AtCDC6A {ECO:0000305}; Short=Cdc6At {ECO:0000303|PubMed:11604464}; Short=Cell division control protein 6 homolog A {ECO:0000305};	1.18	0.57	0.69	1.2	0.92	1.17	0	0	0	0	0.36	0.29	0.62	0.8	0.57	0.45	0.4	0.84	3.92	2.09	3.69	1.2	1.83	1.06
Mi07g04670.1	grey60	--	1.88	2.29	1.89	1.18	1.1	0.88	0.45	0.78	0.79	5.15	6.57	7.74	4.32	2.55	2.67	0.7	0.14	0.22	24.34	23.06	30.5	86.35	60.06	120.83
Mi17g08210.1	yellow	RecName: Full=Heat stress transcription factor C-1; Short=AtHsfC1; AltName: Full=AtHsf-08;	30.95	33.7	32.78	53.93	64.08	48.6	60.67	64.17	62.97	21.42	20.46	24.69	30.16	27.05	27.29	47.18	54.78	50.39	18.2	26.38	16.85	4.05	4.01	4.84
Mi10g01180.1	green	RecName: Full=Photosystem I reaction center subunit III, chloroplastic; AltName: Full=Light-harvesting complex I 17 kDa protein; AltName: Full=PSI-F; Flags: Precursor;	3.12	2.9	2.28	2.96	2.5	3.93	3.16	3.26	2.84	3.22	1.49	1.56	1.72	1.66	3.28	2.56	3.63	2.84	8.51	7.83	7.46	3.38	2.96	2.66
Mi04g09340.1	green	RecName: Full=Protein CHROMATIN REMODELING 25; Short=AtCHR25; EC=3.6.4.-; AltName: Full=DNA repair and recombination protein RAD54 {ECO:0000303|PubMed:17227544}; Short=AtRAD54 {ECO:0000303|PubMed:17227544};	0.29	0.35	0.21	0.29	0.1	0.27	0.22	0.26	0.27	0.34	0.34	0.76	0.29	0.55	0.24	0.08	0.09	0.26	1.07	1.22	1.24	1.12	0.98	0.65
Mi11g18140.1	grey60	RecName: Full=NAC domain-containing protein 35 {ECO:0000303|PubMed:15029955}; Short=ANAC035 {ECO:0000303|PubMed:15029955}; AltName: Full=Protein LONG VEGETATIVE PHASE 1 {ECO:0000303|PubMed:17653269}; Short=AtLOV1 {ECO:0000303|PubMed:17653269};	0.26	0.29	0.14	0.16	0.05	0.38	0.04	0.24	0.21	0.22	0	0.16	0.04	0.23	0.04	0.05	0.09	0.29	1.73	1.35	1.2	1.17	1.88	1.32
Mi05g08040.1	green	RecName: Full=30S ribosomal protein 3, chloroplastic {ECO:0000303|PubMed:10874039}; AltName: Full=Chloroplastic small ribosomal subunit protein cS23 {ECO:0000303|PubMed:28007896}; AltName: Full=Plastid-specific 30S ribosomal protein 3; Short=PSRP-3; Flags: Precursor;	6.58	8.9	5.39	10.85	7.75	10.04	9.06	8.62	11.25	10.05	10.9	14.34	7.57	6.3	10.99	6.45	8.4	6.39	35.42	39.1	33.12	21.75	24.43	38.32
Mi13g11580.1	green	RecName: Full=Protein TPX2; Short=AtTPX2; AltName: Full=Targeting protein for XKLP2;	1.74	1.46	1.22	1.23	0.98	0.89	0.12	0.07	0.07	0.23	0.57	0.26	1.27	1.56	2.62	0.25	0.61	0.47	4.2	2.91	2.85	2.96	3.84	2.92
Mi14g05450.1	green	RecName: Full=B-box domain protein 30 {ECO:0000303|PubMed:19920209}; Short=AtBBX30 {ECO:0000303|PubMed:19920209}; AltName: Full=Microprotein 1A {ECO:0000303|PubMed:27015278};	14.86	13.91	17.02	19.33	15.74	14.59	27.77	35.19	25.7	18.91	20.12	24.57	15.38	11.24	12.16	20.88	13.71	14.45	4.52	6.03	5.99	15.07	12.95	24.56
Mi05g18760.1	green	RecName: Full=Transcription factor RADIALIS;	4.05	5.96	4.36	4.49	5.09	6.28	7.12	10.02	8.38	11.16	7.17	8.96	6.05	4.78	5.58	8.11	7.84	5.18	1.35	3.86	1.87	4.15	4.22	10.12
Mi17g12650.1	grey60	RecName: Full=Adenine nucleotide transporter BT1, chloroplastic/mitochondrial; AltName: Full=Protein BRITTLE 1 homolog; Short=AtBT1; AltName: Full=Protein EMBRYO DEFECTIVE 104; AltName: Full=Protein EMBRYO DEFECTIVE 42; AltName: Full=Protein SODIUM HYPERSENSITIVE 1; Flags: Precursor;	3.3	4.17	4.13	3.83	3.47	3.18	3.73	2.53	2.75	1.66	2.47	2.13	3.97	3.67	4.48	4.06	3.86	3.63	7.18	9.27	10.98	12.46	13.76	17.64
Mi09g21060.1	green	RecName: Full=Sulfate transporter 3.1; AltName: Full=AST12; AltName: Full=AtST1;	1.08	0.96	0.93	0.52	1.2	0.98	0.24	0.03	0.32	0.27	0.14	0.21	1.53	0.92	3.32	0.32	0.39	0.35	2.21	1.39	3.51	1.79	2.33	2.47
Mi05g14630.1	green	RecName: Full=Protein JASON {ECO:0000305};	4.47	3.95	3.49	4.89	3.61	3.55	0.47	0.38	0.42	2.32	2.36	1.7	3.45	2.52	4.62	2.13	1.93	2.19	10.3	8.36	8.1	6.28	6.02	6.14
Mi09g02120.1	green	RecName: Full=Rop guanine nucleotide exchange factor 2; Short=AtRopGEF2; AltName: Full=Rho of plants guanine nucleotide exchange factor 2;	7.25	8.85	8.82	6.53	5.55	6.65	4.76	5.72	6.97	6.51	5.26	6.5	8.57	7.7	6.98	5.45	5.8	5.32	15.84	14.43	17.47	13.71	15.6	21.35
Mi09g11010.1	green	RecName: Full=Glucan endo-1,3-beta-glucosidase 13; EC=3.2.1.39; AltName: Full=(1->3)-beta-glucan endohydrolase 13; Short=(1->3)-beta-glucanase 13; AltName: Full=Beta-1,3-endoglucanase 13; Short=Beta-1,3-glucanase 13; Flags: Precursor;	56.57	53.07	42.63	72.19	56.22	60.63	10.07	9.51	12.01	23.88	27.64	28.61	30.99	30.06	51.26	36.32	41.86	43.49	187.8	171.94	194.18	111.31	113.97	125.47
Mi20g01590.1	cyan	RecName: Full=Transcription factor MYB26 {ECO:0000305}; AltName: Full=Myb-related protein 26 {ECO:0000305}; Short=AtMYB26 {ECO:0000303|PubMed:11597504}; AltName: Full=Protein MALE STERILE 35 {ECO:0000303|PubMed:12753590};	1.67	3.86	3.41	6.2	3.6	2.95	1.55	2	1.39	0.66	1.15	1.78	1.16	2.44	1.15	1.82	1.34	2.61	0.53	0.96	0.24	0.35	0.35	0.13
Mi14g10440.1	cyan	RecName: Full=Fatty-acid-binding protein 1; Short=AtFAP1; AltName: Full=Chalcone-flavanone isomerase family protein 1;	37.62	39.39	27.29	50.49	58.31	44.38	30.44	29	24.45	11.34	13.53	13.33	16.45	18.57	24.1	33.81	37.25	32.35	12.66	16.59	6.86	1.31	1.28	1.13
Mi03g03830.1	magenta	RecName: Full=Protein EDS1B {ECO:0000305}; AltName: Full=Enhanced disease susceptibility 1 protein B;	106.23	113.1	112.85	80.21	89.48	83.17	91.51	89.71	93.01	70.95	75.46	79.18	68.58	63.66	56.52	143.94	144.96	162.22	47.34	41.74	51.71	52.07	52.29	67.53
Mi02g08480.1	green	--	2.76	3.6	4.05	4.08	2.93	3.71	2.1	1.14	0.66	3.11	3.07	1.99	3.44	5.87	4.32	2.37	3	2.47	5.53	6	8.55	6.89	5.03	5.12
Mi19g10260.1	grey60	RecName: Full=F-box protein SKIP23; AltName: Full=SKP1-interacting partner 23;	0.08	0	0.04	0	0	0	0	0	0	0	0.18	0	0	0.16	0.08	0.09	0.04	0.04	15.16	13.4	12.36	22.49	28.23	28.73
Mi04g04670.1	green	RecName: Full=Histone-lysine N-methyltransferase ATXR4; EC=2.1.1.43; AltName: Full=Protein SET DOMAIN GROUP 38; AltName: Full=Trithorax-related protein 4; Short=TRX-related protein 4; Flags: Precursor;	0.52	0.51	0.26	0.07	0.4	0.27	0.05	0.06	0.17	0.1	0.03	0.03	0.25	0.44	0.28	0.53	0.23	0.09	1.05	0.74	1.21	1.25	0.82	0.96
Mi05g21260.1	grey60	RecName: Full=Probable glycerol-3-phosphate acyltransferase 8; EC=2.3.1.15;	19.56	15.4	14.73	11.55	7.79	9.43	12.05	8.04	9.79	20.14	22.96	27.14	18.56	14.58	16.08	9.83	10.49	10.94	46.36	31.3	33.89	144.35	141.55	109.93
Mi15g11900.1	grey60	RecName: Full=Increased DNA methylation 3 {ECO:0000303|PubMed:25684209}; AltName: Full=Alpha-crystallin domain-containing protein 51.9 {ECO:0000303|PubMed:16531488}; Short=AtAcd51.9 {ECO:0000303|PubMed:16531488};	3.64	3.31	3.56	3.79	1.17	2.9	0.32	0.47	0.91	1.49	2.05	2.22	2.49	2.28	3.45	1.42	1.71	1.19	6.37	5.92	4	8.9	8.1	4.95
Mi13g02980.1	green	--	3.3	2.01	2.59	2.78	1.75	2.78	2.36	3.91	2.66	3.06	2.77	3.65	1.77	3.14	2.84	3.23	2.84	2.51	1.28	1.24	1.37	2.39	2.38	2.02
Mi05g22070.1	magenta	--	9.16	10.57	10.34	12.36	12.48	13.27	11.39	12.09	11.4	8.02	5.76	6.79	3.36	6.47	4.66	16.67	16.49	16.33	5.24	4.18	5.29	3.23	3.12	1.87
Mi20g03240.1	magenta	--	100.62	108.13	89.99	100.45	106.45	116.86	179.38	197.32	161.12	93.26	70.17	95.72	136.04	149.89	79.54	240.79	205.36	154.82	42.85	76.59	23.9	44.88	58.65	57.84
novel.1400	green	--	0.407778	0.336435	0.240988	0.497561	0.151332	0.322965	0.630626	0.971668	0.621056	1.55986	0.769211	0.914426	0.451946	1.03652	0.30281	0.454644	0.423809	0.713297	0.052219	0	0.200752	0	0.149252	0.378603
Mi03g10580.1	grey60	RecName: Full=Cytochrome c1-1, heme protein, mitochondrial; AltName: Full=Complex III subunit 4-1; AltName: Full=Complex III subunit IV-1; AltName: Full=Cytochrome b-c1 complex subunit 4-1; AltName: Full=Ubiquinol-cytochrome-c reductase complex cytochrome c1 subunit 1; Short=Cytochrome c-1-1; Flags: Precursor;	0.53	1.34	1.92	1.54	1.59	0.54	0.1	0.27	0.71	1.29	0.74	1.3	0.93	0.67	1.51	0.88	0.52	0.54	2.62	2.8	1.7	3.82	3.44	5.22
Mi02g12780.1	green	RecName: Full=IRK-interacting protein {ECO:0000303|PubMed:15618632};	12	12.6	11.08	9.95	8.46	9.09	6.77	6.79	7.27	10.25	9.31	9.97	7.99	8.03	9.22	4.94	6.08	7.32	17.24	13.35	20.36	18.95	18.53	20.41
novel.1408	green	RecName: Full=F-box protein At5g03970;	0.850541	0.392722	0.824288	1.14148	0.477057	0.59838	0.882955	0.610062	0.728777	1.07349	1.73028	1.27957	0.890609	0.558229	1.23418	0.994672	1.52572	0.947132	3.15698	2.61785	2.65291	1.90485	2.12535	1.31136
Mi07g00450.1	yellow	RecName: Full=TATA-binding protein-associated factor BTAF1; Short=AtBTAF1; EC=3.6.4.-; AltName: Full=Protein BTAF1 homolog; AltName: Full=Protein ROOT GROWTH DEFECTIVE 3;	22.63	24.07	21.89	36.61	35.56	37.3	29.11	29.98	32.66	20.71	20.32	14.68	21.39	21.77	16.94	34.3	25.83	30.85	16.62	17.81	16.17	9.62	8.61	7.32
Mi00g09940.1	green	RecName: Full=40S ribosomal protein S8;	10.32	9.37	9.53	8.61	7.05	7.25	11.26	10.89	11.42	10.12	9.07	7.83	9.95	10.23	10.07	10.93	10.61	8.51	6.6	6.38	4.15	5.16	5.85	2.1
Mi05g05420.1	magenta	RecName: Full=Protein-tyrosine-phosphatase MKP1; EC=3.1.3.48; AltName: Full=Mitogen-activated protein kinase phosphatase 1; Short=AtMKP1;	42.67	40.53	44.59	46.24	59.96	52.27	57.27	44.08	54.88	32.02	32.67	28.9	42.76	41.08	40.59	72.57	66.77	74.42	27.28	25.07	30.13	29.7	28.68	30.47
Mi08g14660.1	black	RecName: Full=Benzoate--CoA ligase, peroxisomal; EC=6.2.1.25; AltName: Full=Acyl-activating enzyme 20; AltName: Full=Protein BENZOYLOXYGLUCOSINOLATE 1;	34.27	39.75	41.03	0.37	0.7	0.71	0.65	0.63	0.3	4.19	4.42	4.32	13.56	10.74	10.69	0.96	0.97	0.86	6.1	4.11	5.94	9.22	9.67	6.63
Mi04g07620.1	green	RecName: Full=Phosphatidylinositol/phosphatidylcholine transfer protein SFH3; AltName: Full=Protein SEC FOURTEEN HOMOLOGS 3; Short=AtSFH3;	0.43	0.74	0.39	0.85	0.75	1.13	0.8	0.97	0.33	0.31	0.67	0.39	0.41	0.74	0.59	1.32	0.6	0.6	3.13	3.23	3.41	4.85	4.38	5.27
Mi17g04840.1	green	RecName: Full=36.4 kDa proline-rich protein;	24.55	31.53	24.96	11.23	7.99	7.01	0.79	0.78	0.43	2.47	3.74	3.69	22.45	29.57	18.43	5.88	8.26	4.56	305.14	349.14	317.2	20.99	24.5	39.47
Mi10g12810.1	green	--	0.31	0.46	0.43	0.33	0.32	0	0	0	0.38	0	0.3	0.57	0.42	0.22	0.47	0	0.06	0.35	1.86	0.96	1.29	0.23	0.45	1.17
novel.136	green	RecName: Full=Perakine reductase; EC=1.1.1.317;	0.146596	1.30454	0.586967	0.983806	0	0.561351	0.618845	0.986086	1.10384	1.42757	1.92477	1.86482	1.23842	1.18919	0.286055	1.47888	0.241781	0.315658	2.44835	1.93147	2.39773	1.80093	2.84073	2.80321
Mi15g04250.1	grey60	RecName: Full=Transcription factor VIP1; AltName: Full=Protein SULPHATE UTILIZATION EFFICIENCY 3; AltName: Full=VirE2-interacting protein 1; Short=AtVIP1; AltName: Full=bZIP transcription factor 51 {ECO:0000303|PubMed:11906833}; Short=AtbZIP51 {ECO:0000303|PubMed:11906833}; Short=bZIP protein 51;	82.02	77.52	75.1	87.4	79.03	89.32	136.03	119.91	128.25	100.39	98.28	99.81	73.81	71.11	81.52	101.88	116.77	105.11	49.12	52.99	39.36	29.74	34.78	29.49
Mi01g26280.1	green	RecName: Full=(-)-germacrene D synthase; EC=4.2.3.22; EC=4.2.3.75;	5.19	5.86	5.08	4.21	2.61	4.42	1.69	1.54	2.08	1.08	0.98	1.25	6.24	8.01	5.94	4.48	4.54	5.08	17.22	12.65	20.48	11.78	14.06	9.05
novel.1419	magenta	RecName: Full=Zinc finger A20 and AN1 domain-containing stress-associated protein 3; Short=AtSAP3;	205.17	208.232	216.972	146.155	168.719	153.931	117.592	116.573	118.757	99.7806	91.5939	108.923	150.44	153.344	117.02	200.074	213.314	214.679	43.4529	50.7457	31.727	41.5581	38.0155	41.6833
Mi20g09430.1	green	RecName: Full=LOB domain-containing protein 41; AltName: Full=ASYMMETRIC LEAVES 2-like protein 38; Short=AS2-like protein 38;	128.44	126.31	127.35	50.78	54.1	43.41	37.78	30.4	33.18	131.41	123.85	134.45	68.8	60.02	39.79	98.04	110.73	81.13	17.18	17.44	12.71	13.1	13.2	10.64
Mi10g08310.1	magenta	RecName: Full=Probable inactive receptor-like protein kinase At3g56050; Flags: Precursor;	18.12	19.76	17.85	15	22.05	17.95	18.45	16.21	18.03	13.9	12.74	11.71	17.75	21.96	15.5	22.66	24.47	25.53	7.77	6.96	7.4	13.39	14.1	13.55
Mi14g03410.1	grey	RecName: Full=PTI1-like tyrosine-protein kinase 3; Short=PTI1-3; EC=2.7.10.2;	9.64	5.97	7.45	12.17	12.54	10.86	26.72	11.71	32.39	8.75	10.68	31.94	6.29	7.49	19.02	10.87	23.83	30.62	15.42	8.22	10.37	5.99	8.32	14.98
Mi04g11310.1	green	RecName: Full=AP-1 complex subunit sigma-2; AltName: Full=Adaptor AP-1 19 kDa protein; AltName: Full=Adaptor protein complex AP-1 sigma-2 subunit; AltName: Full=Adaptor-related protein complex 1 sigma-2 subunit; AltName: Full=Clathrin assembly protein complex 1 sigma-2 small chain; AltName: Full=Clathrin assembly small subunit protein AP19-2; Short=AtAP19-2; AltName: Full=Sigma 2 subunit of AP-1 …	4.73	3.09	2.91	5.35	2.11	3.93	2.96	4.02	4.46	7.56	5.91	4.47	4.87	4.92	2.82	4.76	4.23	2.15	8.12	9.01	10.71	7.28	9.09	10.62
Mi04g21010.1	green	RecName: Full=GEM-like protein 5;	54.88	54.97	54.56	53.31	53.79	51.06	79.43	76.23	79.85	51.56	44.97	50.73	58.77	50.78	48.83	58.75	84.83	74.97	33.49	34.1	30	57.84	58.09	55.56
Mi05g16030.1	grey60	RecName: Full=Pentatricopeptide repeat-containing protein At4g02750;	3.08	5.33	3.34	1.33	1.7	1.12	0.42	0.61	1.19	1.94	1.54	1.79	4.17	5.35	2.18	1.09	0.97	0.86	2.9	2.58	2.61	6.2	4.34	2.71
Mi10g07740.1	green	--	29.57	31.2	30.33	25.66	24.76	23.45	41.6	50.31	40.37	34.67	35.53	36.71	23.98	25.35	16.33	33.67	36.13	34.95	14.03	20.2	17.88	24.07	21.97	29.62
Mi12g03340.1	green	RecName: Full=AAA-ATPase At5g57480; EC=3.6.1.3 {ECO:0000250|UniProtKB:Q9FLD5}; Flags: Precursor;	3.62	3.37	2.02	2.88	2.14	3.02	0.38	1.01	0.83	1.81	1.94	2.77	1.9	2.44	2.82	1.97	2.14	2.46	18.12	14.08	16.91	4.93	5.01	5.75
Mi03g15620.1	grey60	RecName: Full=Probable LRR receptor-like serine/threonine-protein kinase At1g12460; EC=2.7.11.1; Flags: Precursor;	1.38	1.15	1.03	1.09	0.92	1.02	0.73	0.81	0.96	1.11	1	0.72	1.29	1.28	1.45	1.49	0.81	0.74	3.87	3.04	3.36	3.23	3.64	2.07
Mi09g13090.1	magenta	RecName: Full=Glutaredoxin-C9; Short=AtGrxC9; AltName: Full=Protein ROXY 19;	141.93	163.36	182.36	59.09	52.13	64.8	65.07	80.38	63.73	70.35	56.28	83.03	110.8	182.67	88.83	189.39	230.96	186.79	25.63	37.71	23.76	16.59	20.89	26.24
Mi11g05660.1	grey60	RecName: Full=Cytochrome P450 77A4; EC=1.14.-.-; AltName: Full=Fatty acid epoxidase;	3.57	2.33	1.65	2.4	1.21	1.57	1.07	1.02	1.4	2.59	3.36	3.56	1.25	1.39	3.15	1.72	2.29	2.56	7.84	4.88	5.2	7.67	7.14	4.04
novel.148	magenta	--	0.123405	0.433533	0.575671	0.352453	0.754291	0.992798	0.438446	0.847782	0.836478	0.240575	0.339469	0.041078	0.326285	0.44997	0.270499	1.75904	0.77326	0.512128	0.180404	0.206432	0.249368	0.149118	0.290781	0
Mi05g19820.1	yellow	RecName: Full=Serine/arginine-rich splicing factor RS31; Short=At-RSp31; Short=AtRS31;	150.14	157.06	154.5	209.43	211.93	229.35	269.49	266.64	287.93	221.42	203.22	182.29	148.59	151.73	105.27	273.85	202.16	219.73	137.86	130.56	124.92	107.42	97.35	63.97
Mi08g12130.1	yellow	RecName: Full=Carbamoyl-phosphate synthase large chain, chloroplastic; EC=6.3.5.5; AltName: Full=Carbamoyl-phosphate synthetase ammonia chain; AltName: Full=Protein VENOSA 6; Flags: Precursor;	14.21	13.1	12.16	16.64	17.56	21.81	21.72	21.11	22.56	9.38	9.39	8.94	11.38	12.29	8.52	23.77	21.33	22.76	10.34	9.92	9.37	13.07	10.75	9.17
novel.150	yellow	--	1.05713	1.37712	0.992087	1.75584	1.58476	1.42388	2.72813	2.56188	3.34035	3.83983	2.64466	0.475973	1.10392	1.78303	1.08966	1.83653	2.02844	1.59367	1.08487	0.599976	0.849192	0.819884	1.00797	0.490958
Mi09g02360.1	green	RecName: Full=Probable sulfate transporter 3.3; AltName: Full=AST91;	0.21	0.37	0.42	0.43	0.03	0.06	0.07	0.03	0	0.24	0.09	0.14	0.14	0.38	0.07	0.54	0.1	0.13	1.17	0.79	0.89	0.55	0.3	0.45
Mi15g11770.1	yellow	RecName: Full=bZIP transcription factor 50 {ECO:0000303|PubMed:18065552}; Short=OsbZIP50 {ECO:0000303|PubMed:18065552}; AltName: Full=OsBZIP74 {ECO:0000303|PubMed:22199238};	86.2	91.14	78.75	110.89	116.08	105.44	139.89	172.38	142.17	113.09	110.64	117.63	71.77	75.63	58.17	137.94	147.02	125.85	70.34	70.75	66.85	87.26	90.71	109.19
Mi16g11460.1	magenta	RecName: Full=E3 ubiquitin-protein ligase RDUF2 {ECO:0000305}; EC=2.3.2.27 {ECO:0000305}; AltName: Full=RING and DUF1117 domain-containing protein 2 {ECO:0000305}; Short=AtRDUF2 {ECO:0000303|PubMed:22405823}; AltName: Full=RING-type E3 ubiquitin transferase RDUF2 {ECO:0000305};	47.03	45.72	45.65	41.16	44.84	45.28	55.83	53.84	51.15	33.8	34.42	36.87	40.64	45.67	36.49	71.99	77.25	69.28	29.75	31.93	27.87	20.64	25.53	26.13
Mi20g09670.1	green	--	4.62	4.37	3.83	2.43	1.79	3.47	1.52	1.03	1.55	2.87	3.59	3.35	2.98	1.14	2.09	2.58	2.29	1.79	5.33	5.76	6.75	5.64	6.24	6.03
Mi03g08100.1	magenta	RecName: Full=Calcium uniporter protein 6, mitochondrial; Flags: Precursor;	50.8	51.93	53.97	51.81	78.59	63.22	64.2	63.91	62.88	54.57	54.92	63.8	39.86	41.01	30.47	86.25	97.2	84.22	33.11	32.76	26.11	27.05	24.88	25.87
Mi15g06420.1	grey60	RecName: Full=Nitrate reductase [NAD(P)H]; Short=NR; EC=1.7.1.2;	4.49	3.99	4.05	4.3	6.07	5.99	6.85	5.7	6.1	9.71	10.46	8.47	9.53	9.55	12.57	5.54	5.51	7.08	3.95	2.95	3.47	15.43	13.23	9.97
Mi09g19340.1	green	RecName: Full=Glycine cleavage system H protein, mitochondrial; Flags: Precursor;	7.73	7.17	9.02	16.29	13.54	17.4	10.38	14.43	11.24	8.43	4.56	4.77	8.96	8.61	6.24	15.7	15.38	10.1	30.6	41.58	34.56	35.2	40.16	50.69
Mi06g12180.1	green	RecName: Full=Putative leucine-rich repeat receptor-like serine/threonine-protein kinase At2g24130; EC=2.7.11.1; Flags: Precursor;	0.1	0.16	0.15	0.33	0.33	0.25	0.19	0.24	0.21	0.06	0.11	0.12	0.05	0.07	0.1	0.04	0.1	0.3	0.84	0.82	1.2	0.26	0.23	0.2
Mi15g12710.1	green	RecName: Full=Thaumatin-like protein 1; AltName: Full=PpAZ44; Flags: Precursor;	2.67	1.26	0.85	2.08	0.99	1.14	0.16	0.84	0.79	0.82	0.83	0.8	1.04	1.33	2.3	0.79	0.7	0.97	6.05	5.42	3.82	3.38	4.28	4.15
Mi00g06500.1	grey60	RecName: Full=Germin-like protein 9-3; Flags: Precursor;	0.85	1.53	1.2	0.35	0.47	0.38	0.15	0.17	0.28	0.39	0.89	0.75	0.47	1.07	2.48	0.09	0.25	0.34	14.89	14.68	9.7	13.42	15.49	10.13
Mi05g15070.1	green	--	4.8	5.68	4.74	9.6	9.9	12.47	16.45	15.37	15	15.06	12.67	12.17	8.86	10.97	7.59	14.09	20.39	14.02	7.04	8	4.97	14.48	14.1	6.43
Mi06g01050.1	yellow	RecName: Full=Vacuolar-sorting receptor 7; Short=AtVSR7; AltName: Full=BP80-like protein f; Short=AtBP80f; AltName: Full=Epidermal growth factor receptor-like protein 3; Short=AtELP3; Flags: Precursor;	12.06	14.53	11.29	16.83	17.53	20.38	28.57	26.09	28.2	14.96	11.01	12.15	10.21	10.64	8.32	18.79	25.95	22.81	12.52	13.27	9.64	17.17	16.18	11.08
Mi12g13440.1	green	RecName: Full=Protein GLUTAMINE DUMPER 3; AltName: Full=Protein LESS SUSCEPTIBLE TO BSCTV 1; Short=Protein LBS1;	2.57	1.65	2.41	5.49	4.52	3.37	1.64	1.82	1.51	1.25	0.95	0.71	1.76	2.29	2.42	2.09	3.89	3.05	15.15	20.14	16.69	3.3	4.66	5.28
Mi10g07620.1	green	RecName: Full=Protein NETWORKED 4A {ECO:0000303|PubMed:22840520};	10.84	9.01	8.42	7.06	6.32	7.16	4.59	4.94	6.55	5.1	6.88	5.18	6.1	6.01	10.27	5.23	5.31	6.18	14.88	13.44	15.84	7.36	7.86	7
chrP_93.7_1422	lightgreen	RecName: Full=Photosystem II CP43 reaction center protein {ECO:0000255|HAMAP-Rule:MF_01496}; AltName: Full=PSII 43 kDa protein {ECO:0000255|HAMAP-Rule:MF_01496}; AltName: Full=Protein CP-43 {ECO:0000255|HAMAP-Rule:MF_01496}; Flags: Precursor;	0.73	0.7	1.97	0.6	0.2	1.31	0.69	2.77	0.89	5.15	4.48	2.96	6.84	1.8	3.37	1.36	2.91	3.11	0.37	0.86	0.49	1.25	0.84	0.75
Mi18g10870.1	grey60	RecName: Full=Transcription repressor OFP7; AltName: Full=Ovate family protein 7; Short=AtOFP7;	0.25	0.55	0.51	0.04	0.24	0.18	0.15	0.16	0.06	0.56	0.85	0.84	0.25	0.47	0.45	0.47	0.53	0.33	1.44	2	0.89	1.97	1.63	3.08
Mi16g04460.1	grey60	RecName: Full=Peptide-N4-(N-acetyl-beta-glucosaminyl)asparagine amidase A; Short=PNGase A; EC=3.5.1.52; AltName: Full=Glycopeptide N-glycosidase; AltName: Full=N-glycanase; Contains: RecName: Full=Peptide-N4-(N-acetyl-beta-glucosaminyl)asparagine amidase A light chain; AltName: Full=PNGase A small chain; AltName: Full=PNGase A subunit B; Contains: RecName: Full=Peptide-N4-(N-acetyl-beta-glucosami…	0.36	0.56	0.62	0.19	0.11	0.44	0.03	0.07	0.04	0.11	0	0.15	0.33	0.32	0.33	0.07	0.19	0.1	1.07	0.59	0.71	1.22	0.67	0.63
Mi13g06300.1	green	RecName: Full=Kinesin-like protein KIN-14L {ECO:0000305};	2.62	2.83	2.5	2.82	2.26	2.22	0.91	0.57	0.9	1.26	1.7	1.56	1.95	2.9	4.92	1.65	1.6	1.85	7.61	6.04	8.92	7.89	6.53	4.99
Mi09g08990.1	green	RecName: Full=Photosystem I reaction center subunit IV A, chloroplastic; Short=PSI-E A; Contains: RecName: Full=Photosystem I reaction center subunit IV A isoform 2; Flags: Precursor;	47.24	42.21	35.21	34.3	26.71	31.07	49.29	62.12	39.76	48.94	45.95	55.49	47.67	43.38	48.99	36.32	46.28	42.82	118.22	132.47	118.79	102.75	105.21	120.92
Mi07g00700.1	black	RecName: Full=Transcription factor MYB108; AltName: Full=Myb-related protein 108; Short=AtMYB108; AltName: Full=Protein BOTRYTIS-SUSCEPTIBLE 1;	49.29	52.49	52.25	3.86	3.21	3.94	5.83	9.69	7.1	92.69	84.12	88.65	84.3	102.62	81.32	7.69	6.08	5.62	33.8	32.64	37.79	31.01	27.67	35.36
Mi15g05060.1	green	RecName: Full=Wall-associated receptor kinase 2; EC=2.7.11.-; Flags: Precursor;	1.17	1.4	1.3	2.43	4.05	2.53	0.44	0.42	0.64	0.51	0.83	0.44	0.63	0.56	0.16	1.57	1.29	1.68	4.22	3.06	4.33	1.78	1.76	1.69
Mi05g10530.1	yellow	RecName: Full=Protein RETICULATA-RELATED 4, chloroplastic {ECO:0000303|PubMed:23596191}; Flags: Precursor;	9.41	10.15	7.58	11.9	10.9	13.8	11.6	11.81	13.6	7.73	8.09	7.08	7.25	6.96	7.97	13.07	12.52	11.41	7.47	7.39	5.14	4.1	4.51	2.11
Mi07g05360.1	magenta	--	509.95	565.87	596.04	394.4	425.97	418.3	616.03	817.39	643.41	380.12	348.73	432.14	353.34	402.51	353.39	743.36	754.95	680.66	258.8	357.49	292.8	136.08	152.2	265.93
Mi12g02410.1	green	RecName: Full=UDP-glycosyltransferase 78D2; EC=2.4.1.-; AltName: Full=Anthocyanin 3-O-glucosyltransferase; AltName: Full=Flavonol 3-O-glucosyltransferase; EC=2.4.1.91; AltName: Full=UDP glucose:flavonoid 3-O-glucosyltransferase;	0.1	0.46	0.11	0.03	0	0	0.03	0	0	0.13	0.07	0	0.04	0.07	0.14	0	0	0	0.94	0.94	0.79	0.54	0.41	0.22
Mi03g06650.1	grey60	RecName: Full=Protein ECERIFERUM 26-like; Short=CER26-like; AltName: Full=CER2-like protein 2; Short=CER2-like2;	6.61	6.93	4.39	5.35	3.73	6.05	4.09	3.74	4.66	13.13	15.39	13.42	7.49	6.25	7.08	6.1	5.15	5.7	20.1	14.19	11.83	20.09	22.09	18.4
Mi05g07870.1	grey60	RecName: Full=Tetraketide alpha-pyrone reductase 2; EC=1.1.1.-; AltName: Full=Protein CINNAMOYL-COA REDUCTASE-LIKE 6;	23.79	23.4	19.57	15.41	12.55	13.05	17.75	15.05	16.38	40.72	46.36	47.17	25.64	26.36	26.19	11.9	14.76	16.06	43.73	40.27	42.74	119.37	126.89	138.49
Mi05g20630.1	green	RecName: Full=BON1-associated protein 2; AltName: Full=Protein BON1-ASSOCIATED PROTEIN 1-LIKE;	1.81	1.14	1.34	0.76	0.63	1.03	0.57	1.06	0.31	0.98	1.3	1.73	1.5	1.23	1.23	0.78	1.45	1.22	3.84	4.59	2.99	1.57	1.06	1.21
Mi02g08850.1	green	--	10.27	9.99	7.77	15.01	13.61	12.43	6.36	3.43	3.38	2.96	4.41	1.8	4.13	4.99	4.2	6.79	8.91	7.56	20.58	18.58	32.19	4.91	9.78	17.61
Mi03g18070.1	lightcyan	RecName: Full=Chalcone synthase 1; EC=2.3.1.74; AltName: Full=Naringenin-chalcone synthase 1;	1188.73	1227.23	1105.5	1292.83	1351.61	1055.21	334.75	344.2	312.72	156.56	195.55	226.87	703.84	778.46	991.07	883.66	1016.46	908.11	133.16	149.85	127.73	3.57	2.97	6.04
Mi06g14840.1	cyan	RecName: Full=Probable ubiquitin-conjugating enzyme E2 24 {ECO:0000303|PubMed:16339806}; EC=2.3.2.23 {ECO:0000305}; AltName: Full=AtPHO2 {ECO:0000303|PubMed:16679424}; AltName: Full=E2 ubiquitin-conjugating enzyme 24 {ECO:0000303|PubMed:16339806}; AltName: Full=Ubiquitin carrier protein 24 {ECO:0000303|PubMed:16339806}; AltName: Full=Ubiquitin-protein ligase 24 {ECO:0000303|PubMed:16339806};	43.6	43.74	46	71.41	96.06	80.85	48.27	40.88	49.21	26.77	25.3	26.79	32.67	26.2	34.68	42.24	42.22	43.37	17.17	17.24	18.65	6.98	8.37	7.34
Mi18g07550.1	magenta	--	100.81	115.07	124.57	131.13	145.32	139.09	182.53	196.24	174.35	109.24	88.91	95.27	95.51	123.26	86.34	180.64	136.52	167.93	36.95	48.21	32.42	36.86	33.92	35
Mi12g07190.1	grey60	RecName: Full=Auxin-binding protein ABP19a; Flags: Precursor;	5.65	5.66	4.7	6.23	6.67	7.52	12.14	11.55	10.06	5.7	4.97	6.43	8.44	7.44	5.61	6.24	5.95	5.12	142.09	143.22	112.62	241.51	276.62	240.95
Mi14g05700.1	grey60	RecName: Full=Uncharacterized GPI-anchored protein At1g61900; Flags: Precursor;	0.67	0.35	1.1	0.41	0.34	0.78	0.38	0.39	0	0.49	0.44	0.43	0.57	0.34	0.64	0.55	0.45	0.31	2.25	1.68	2.07	2.88	2.42	2.5
Mi05g06820.1	lightcyan	RecName: Full=IAA-amino acid hydrolase ILR1-like 4 {ECO:0000303|PubMed:10072397}; EC=3.5.1.- {ECO:0000305}; AltName: Full=jasmonoyl-L-amino acid hydrolase {ECO:0000305}; EC=3.5.1.127 {ECO:0000269|PubMed:24052260}; Flags: Precursor;	218.24	227.44	235.6	67.33	79.07	78.73	97.29	93.76	94.61	117.34	105.78	115.93	225.24	261.78	193.8	149.85	141.99	140.39	28.18	25.52	26.43	30.87	33.36	33.63
Mi15g09680.1	green	RecName: Full=ABSCISIC ACID-INSENSITIVE 5-like protein 5; AltName: Full=ABA-responsive element-binding protein 1; AltName: Full=Abscisic acid responsive elements-binding factor 2; Short=ABRE-binding factor 2; AltName: Full=bZIP transcription factor 36; Short=AtbZIP36;	65.89	58.18	59.7	61.46	50.2	55.42	63.02	62.9	69.42	97.29	107.67	100.66	87.68	91.99	115.57	51.89	65.59	59.93	34.01	30.08	23.13	68.15	64.27	45.63
Mi11g04380.1	grey60	RecName: Full=Polyphenol oxidase, chloroplastic; Short=PPO; EC=1.10.3.1; AltName: Full=Catechol oxidase; Flags: Precursor;	10.51	10.95	12.22	1.48	1.85	1.65	1.29	0.82	1.07	6.68	6.57	6.35	14.33	12.89	13.68	2.89	3.37	2.92	12.29	10.86	13.01	28.37	29.29	21.42
Mi18g14180.1	grey	RecName: Full=Snakin-2; Flags: Precursor;	39.74	34.77	36.77	26.83	16.55	32.33	27.28	41.73	30.96	15.7	14.06	14.81	45.25	41.25	28.2	49.71	49.94	39.24	10.59	18.59	16.12	37.71	20.06	68.41
Mi07g16620.1	green	RecName: Full=Tetrapyrrole-binding protein, chloroplastic; AltName: Full=Genomes uncoupled 4; Flags: Precursor;	8.94	8.16	6.07	8.12	7.08	8.2	7.6	8.5	10.23	5.13	4.53	5.41	7.68	5.1	9.07	8.17	11.28	7.66	44.6	44.27	48.52	18.67	25.95	26.05
Mi14g12330.1	grey60	RecName: Full=Peroxisomal membrane protein 13 {ECO:0000303|PubMed:16813573}; AltName: Full=ABSTINENCE BY MUTUAL CONSENT {ECO:0000303|PubMed:18160292}; AltName: Full=Peroxin-13 {ECO:0000303|PubMed:16813573}; Short=AtPEX13 {ECO:0000303|PubMed:16813573}; AltName: Full=Peroxisome biogenesis protein 13 {ECO:0000303|PubMed:16813573}; AltName: Full=Pex13p {ECO:0000303|PubMed:16813573}; AltName: Full=Pro…	53.73	49	53.66	34.35	43.01	36.15	40	46.14	37.04	24.72	23.39	28.12	52.06	49.64	27.84	48.21	43.07	45.68	21.36	28.18	16.51	11.53	13.18	12.52
Mi03g20930.1	grey60	RecName: Full=Major allergen Pru ar 1; AltName: Allergen=Pru ar 1;	4.79	7.13	4.98	1.6	0.59	0.72	0.58	0.86	0.36	1.85	1.5	2.15	11.45	8.93	4.62	1.06	0.63	0.33	3.62	3.96	4.65	13.97	11.47	18.09
Mi00g13900.1	green	RecName: Full=Sodium/hydrogen exchanger 2; AltName: Full=Na(+)/H(+) exchanger 2; Short=NHE-2;	5.11	5.3	6.48	5.98	6.03	6.09	4.03	3.96	4.39	4.26	2.68	3.42	5.16	4.66	4.79	3.92	3.52	3.06	9.85	8.97	10	9.28	10.67	11.37
Mi11g13990.1	yellow	RecName: Full=Protein LNK3 {ECO:0000303|PubMed:23818596}; AltName: Full=Night light-inducible and clock-regulated 3 {ECO:0000303|PubMed:23818596};	60.51	66.27	64.72	161.3	165.7	157.27	170.44	195.34	177.09	61.46	63.09	65.26	60.82	60.85	48.94	138.77	144.08	149.59	52.55	52.05	50.19	58.58	57.83	62.23
Mi18g04410.1	grey60	RecName: Full=Bidirectional sugar transporter SWEET1 {ECO:0000303|PubMed:21107422}; Short=AtSWEET1 {ECO:0000303|PubMed:21107422}; AltName: Full=Protein SUGARS WILL EVENTUALLY BE EXPORTED TRANSPORTERS 1 {ECO:0000303|PubMed:21107422};	8.45	6.56	12	8.85	8.14	8.03	9.82	8.34	8.07	9.04	9.69	11.01	11.33	12.82	14.99	6.43	5.65	7.19	22.58	19.24	26.58	43.46	47.05	33.15
Mi08g08300.1	green	RecName: Full=Histone H3.2;	31.72	34.14	31.89	30.58	21.33	26.05	13.86	15.99	16.19	15.66	15.83	25.08	16.59	29.66	20.34	17.53	15.7	16.77	74.62	93.52	55.27	22.41	24.85	29.3
Mi01g25900.1	yellow	RecName: Full=Stem-specific protein TSJT1;	67.86	68.45	71.8	18.84	16.03	19.47	46.02	57.36	43.94	86.93	83.17	87.45	101.77	95.68	77.79	21.06	27.88	26.61	114.52	120.11	120.95	151.91	178.17	162.37
Mi07g03600.1	grey60	RecName: Full=3-ketoacyl-CoA synthase 2 {ECO:0000303|PubMed:18465198}; Short=KCS-2 {ECO:0000303|PubMed:18465198}; EC=2.3.1.199 {ECO:0000305}; AltName: Full=Docosanoic acid synthase {ECO:0000303|PubMed:18786002}; AltName: Full=Very long-chain fatty acid condensing enzyme 2 {ECO:0000303|PubMed:18465198}; Short=VLCFA condensing enzyme 2 {ECO:0000303|PubMed:18465198};	26.83	23.04	20.82	11.53	5.02	9.27	10.63	7.91	9.73	21.82	25.76	25.8	28.59	18.6	20.39	13.21	14.99	15.3	48.84	32.63	37.39	137.31	140.26	117.46
Mi18g08140.1	green	RecName: Full=Inositol-tetrakisphosphate 1-kinase 3; EC=2.7.1.134 {ECO:0000269|PubMed:17698066}; AltName: Full=Inositol 1,3,4-trisphosphate 5/6-kinase 3; Short=AtItpk-3; Short=Inositol-triphosphate 5/6-kinase 3; Short=Ins(1,3,4)P(3) 5/6-kinase 3; EC=2.7.1.159 {ECO:0000269|PubMed:17698066};	123.51	125.49	159.09	86.39	111.12	103.27	111.61	103.7	113.09	191.56	191.31	168.55	208.13	251.82	168.61	127.77	123.27	152.39	41.8	35.92	49.73	43.5	40.37	32.18
Mi04g09710.1	grey60	--	2.06	1.2	0.39	1.48	0.72	1.47	0.59	0.71	0.07	1.58	1.04	1.85	0.71	1.21	1.53	0.98	1.56	1.15	7.12	4.2	4.61	6.13	6.16	6.24
Mi16g09370.1	magenta	RecName: Full=CBL-interacting protein kinase 2; EC=2.7.11.1; AltName: Full=OsCIPK02;	357.38	394.9	424.23	732.07	924.07	778.66	593.34	666.71	564.6	172.9	168.34	188.91	344.55	361.52	225.65	1070.45	925.47	869.49	143.43	154.03	152.27	103.77	105.3	138.12
Mi20g04760.1	yellow	--	16.77	16.39	11.83	35.49	27.07	30.42	61.2	71.29	57.7	38.37	42.97	48.46	15.49	17.08	22.84	34.02	44.25	34.88	18.8	22.17	16.73	9.03	8.24	5.66
Mi07g00570.1	grey60	RecName: Full=Ubiquitin-conjugating enzyme E2 1; EC=2.3.2.23; AltName: Full=E2 ubiquitin-conjugating enzyme 1; AltName: Full=Ubiquitin carrier protein 1; AltName: Full=Ubiquitin-conjugating enzyme E2-17 kDa 1; AltName: Full=Ubiquitin-protein ligase 1;	1.21	2.67	3.27	1.21	1.03	2.24	1.44	0.27	0.74	4.28	3.94	2.95	2.44	2.57	0.97	2.04	0.9	0.94	5.98	5.2	6.85	8.99	10.45	5.9
Mi05g12170.1	green	RecName: Full=WAT1-related protein At2g39510;	3.07	2.77	4.05	2.24	4.77	2.93	1.88	1.28	1.73	0.65	0.83	1.05	1.35	2.76	1.44	2.13	2.17	2.02	4.95	7.22	6.9	1.34	1.01	2.16
Mi05g19050.1	green	--	2.27	1.84	0.74	1.3	3.04	1.32	0	0.26	0.43	1.35	1.03	0.58	0.72	1.9	2.04	0.72	0.64	0.4	8.03	5.12	3.24	3.3	3.35	5.52
Mi13g07890.1	grey60	RecName: Full=F-box protein At2g26850;	3.8	5.3	4.24	4.36	4.07	3.69	5.65	3.72	4.61	6.35	6.23	5.11	4.32	3.9	5.79	4.51	4.52	2.89	13.85	10.99	12.98	19.26	21.58	23.27
Mi11g01680.1	magenta	RecName: Full=Cullin-4; Short=AtCUL4;	100.51	102.71	105.83	114.19	143.51	119.57	103.24	98.53	104.45	66.39	70.94	69.65	86.74	81.14	72.49	139.26	128.48	152.89	59.64	51.24	59.49	52.52	53.26	45.03
Mi07g14080.1	green	RecName: Full=Protein RALF-like 24; Flags: Precursor;	3.1	2	4.96	3.75	3.91	3.82	0.38	0.57	0.31	1.47	1.36	1.1	1.69	1.51	2.21	1.09	2.89	1.72	6.66	6.18	6.57	4.57	4.88	6.77
Mi11g12050.1	green	RecName: Full=Chlorophyll a-b binding protein 6A, chloroplastic; AltName: Full=LHCI type I CAB-6A; AltName: Full=Light-harvesting complex I 26 kDa protein; Flags: Precursor;	16.13	14.09	13.13	11.76	10.32	12.98	14.25	14.75	15.34	8.41	7.71	6.89	14.93	9.91	9.58	8.54	11.66	11.88	48.63	51.89	60.64	69.41	69.32	77.13
Mi19g01100.1	green	RecName: Full=Disease resistance-like protein DSC1 {ECO:0000305}; AltName: Full=Protein DOMINANT SUPPRESSOR OF CAMTA3 NUMBER 1 {ECO:0000303|PubMed:28407487};	0.76	0.88	0.68	0.81	0.52	0.8	1.5	1.19	1.71	1.39	0.9	1.04	0.84	0.75	0.52	1.05	1.12	1.15	0.61	0.47	0.62	0.59	0.21	0.55
Mi19g07520.1	green	RecName: Full=Cyclin-D3-3; AltName: Full=G1/S-specific cyclin-D3-3; Short=CycD3;3;	24.58	19.99	22.6	29.89	25.87	28.91	5.9	8.79	6.46	8.61	8.25	9.67	18.06	17.31	24.59	24.27	20.42	21.98	53.3	59.03	53.36	29.89	31.7	39.89
Mi18g03820.1	magenta	--	192.68	202.21	188.63	195.04	242.93	199.74	154.83	137.16	147.38	131.3	135.5	154.94	177.97	200.81	130.99	264.06	342.39	293.7	67.46	67.98	58.97	85.32	68.5	63.04
Mi02g03970.1	magenta	--	21.13	26.38	26.26	25.34	27.31	29.95	34.27	37.98	34.89	23.87	19.69	28.96	17.98	20.1	19.3	35.5	46.29	34.45	12.55	13.39	6.41	9.49	9.24	15.19
Mi12g04400.1	lightcyan	RecName: Full=Transcription factor bHLH35; AltName: Full=Basic helix-loop-helix protein 35; Short=AtbHLH35; Short=bHLH 35; AltName: Full=Transcription factor EN 41; AltName: Full=bHLH transcription factor bHLH035;	1104.75	1175.05	1224.61	650.26	756.06	636	608.07	749.54	648.27	517.98	521.33	605.37	977.27	964.45	622.51	897.6	829.14	786.52	225.17	238.73	244.25	143.12	147.83	224.32
novel.2579	green	--	9.28484	6.33982	8.6892	2.50427	2.77038	2.26773	1.31079	0.814356	1.54807	2.87477	3.4081	4.10545	9.71286	9.26461	8.55662	2.23644	1.75928	2.00099	11.0179	9.70591	9.46658	6.47461	5.43581	5.89921
Mi09g17010.1	grey60	RecName: Full=Xyloglucan glycosyltransferase 4; EC=2.4.1.-; AltName: Full=Cellulose synthase-like protein C4; Short=AtCslC4; AltName: Full=Xyloglucan synthase 4;	0	0.1	0.15	0.06	0.06	0.15	0.07	0.05	0.12	0.21	0.2	0.06	0.05	0.03	0.02	0.11	0.15	0	0.74	0.99	1.02	2	2.07	2.4
Mi16g00880.1	yellow	RecName: Full=Two-pore potassium channel 1; Short=AtTPK1; AltName: Full=Calcium-activated outward-rectifying potassium channel 1; Short=AtKCO1;	150.44	159.16	159.08	226.28	230.9	236.1	247.21	222.67	248.75	107.26	96.26	97.72	187.21	163.8	119.37	247.18	259.41	232.13	116.7	122	113.56	34	39.47	30.11
Mi14g14750.1	green	RecName: Full=DNA polymerase epsilon subunit B; EC=2.7.7.7; AltName: Full=DNA polymerase II subunit 2 {ECO:0000305}; Short=AtDPB2 {ECO:0000303|PubMed:16212602}; AltName: Full=Protein CYCLOPS 2 {ECO:0000303|PubMed:16212602};	2.11	1.89	2.23	1.89	0.81	1.53	1.06	1.71	2.11	1.61	1.25	0.95	1.43	1.97	1.51	1.25	0.74	0.64	9.51	7.14	8.42	3.01	2.95	3.29
Mi11g00350.1	green	RecName: Full=WEB family protein At1g12150;	8.81	10.12	9.77	9.08	9.35	8.11	7.3	9.36	7.17	4.19	3.46	3.33	10.23	10.55	7.24	9.05	8.2	8.65	1.6	1.86	1.81	3.91	3.48	1.56
Mi13g10710.1	green	RecName: Full=Pollen allergen Che a 1; AltName: Allergen=Che a 1; Flags: Precursor;	0.18	0.15	0.71	0.62	0.88	0.84	0.18	0.4	0.33	0.11	0.13	0.17	0.32	0.38	0.14	0.98	0.82	0.86	2.89	2.11	3.12	1.9	2.33	2.54
Mi08g14570.1	green	RecName: Full=ALA-interacting subunit 5; Short=AtALIS5;	10.36	11.09	12.6	9.25	7.08	9.31	6.35	6.54	5.11	7.76	9.39	9.04	11.23	10.14	9.78	6.63	9.27	7.1	33.08	34.82	35.89	29.12	32.99	42.64
Mi09g22020.1	grey60	RecName: Full=Cytochrome b561 and DOMON domain-containing protein At3g07570; AltName: Full=Protein b561A.tha11; Flags: Precursor;	10.76	13.54	11.58	14.3	14.4	14.36	11.31	11.17	9.98	5.16	5.1	4.46	8.47	9	9.43	11.01	9.69	9.34	4.34	4.65	4.14	1.38	0.71	2.9
Mi05g23250.1	yellow	RecName: Full=Squamosa promoter-binding-like protein 7;	26.28	24.48	20.38	47.04	34.3	54.19	40.98	38.73	44.32	31.98	37.79	32.53	17.57	18.23	20.49	53.22	43.64	46.35	19.66	15.43	12.85	6.08	6.23	4.07
Mi05g19510.1	grey60	RecName: Full=60S acidic ribosomal protein P1; AltName: Full=L12;	416.7	445.25	411.71	484.37	430.97	470.85	485.64	638.08	467.57	433.55	397.81	517.48	494.94	448.61	326.99	499.12	522.04	459.24	230.01	354.33	257.39	127.16	153.78	196.97
Mi02g11140.1	yellow	RecName: Full=Cyclin-dependent protein kinase inhibitor SMR5 {ECO:0000303|PubMed:17599908, ECO:0000303|PubMed:24399300, ECO:0000303|PubMed:26546445}; AltName: Full=Protein SIAMESE-RELATED 5 {ECO:0000303|PubMed:17599908, ECO:0000303|PubMed:24399300, ECO:0000303|PubMed:26546445};	11.73	9.25	8.53	19.02	8.33	22.08	53.32	84.23	41.49	14.16	14.42	21.23	6.93	9.43	8.42	28.37	30.04	21.82	3.76	7.61	3.6	3.71	1.46	2.3
Mi01g17990.1	grey60	--	18.24	21.38	19.03	14.23	12.28	13.06	17.87	22.71	16.68	18.75	12.22	16.65	24.97	24.14	21.57	22.39	17.83	21.56	9.82	11.83	9.64	20.29	20.72	33.84
Mi11g01620.1	yellow	RecName: Full=Uncharacterized GPI-anchored protein At1g61900; Flags: Precursor;	2.35	2.73	2.7	4.04	4.6	5.03	5.01	3.21	4.91	2.08	2.33	1.21	2.08	2.14	1.82	4.95	3.56	3.67	1.9	2.48	2.57	0.73	0.92	1.08
Mi02g06490.1	green	RecName: Full=Probable serine protease EDA2; EC=3.4.-.-; AltName: Full=Protein EMBRYO SAC DEVELOPMENT ARREST 2; Flags: Precursor;	29.6	32.3	28.73	26.17	20.86	25.53	18.74	17.91	19.2	17.4	16.48	16.01	25.78	24.41	28.27	23.3	24	26.16	56.5	54.34	64.18	19.78	17.74	19.76
Mi08g13550.1	green	RecName: Full=Kinesin-like protein KIN-12E {ECO:0000305};	1.91	1.72	1.49	2.27	1.61	2.23	1.1	0.89	1.02	1.62	2.23	1.51	1.59	1.58	3.06	0.95	0.77	1.35	8.2	4.77	7.99	5.91	5.32	3.1
Mi06g09620.1	green	RecName: Full=Putative Peroxidase 48; Short=Atperox P48; EC=1.11.1.7; Flags: Precursor;	0.13	0.21	0.1	0.26	0.19	0.08	0.06	0.1	0.15	0.16	0.27	0.04	0.06	0.13	0.13	0.3	0.07	0.28	1.13	1.23	2.17	0.07	0.52	0.59
Mi07g08510.1	grey60	RecName: Full=Cytochrome P450 87A3; EC=1.14.-.-;	0.33	0.55	0.31	0.15	0.12	0.04	0.03	0.22	0.08	0.75	0.28	0.56	0.63	0.91	0.67	0.44	0.18	0.52	2.04	0.97	1.76	1.83	1.76	3.51
Mi03g23180.1	yellow	RecName: Full=2-methyl-6-phytyl-1,4-hydroquinone methyltransferase, chloroplastic; EC=2.1.1.295; AltName: Full=37 kDa inner envelope membrane protein; Short=E37; AltName: Full=MPBQ/MSBQ methyltransferase; Flags: Precursor;	59.2	58.5	54.9	94.23	96.6	93.81	75.37	85.46	76.89	45.58	43.22	48.71	45.45	41.07	33.64	92.84	91.59	88.63	35.9	39.35	38.13	28.47	30.07	36.19
Mi02g11380.1	green	RecName: Full=G2/mitotic-specific cyclin S13-6; AltName: Full=B-like cyclin;	6.35	7.64	5.86	4.57	3.87	3.29	0.52	0.66	0.32	1.9	2.37	2.84	4.89	5.71	7.75	2.53	2.25	2.34	22	16.88	17.73	12.28	13.3	11.46
Mi05g14470.1	green	RecName: Full=Stellacyanin;	3.55	4.97	6.15	1.72	2.73	1.02	0.7	0.65	0.14	2.09	2.04	1.44	5.5	2.77	3.33	1.71	1.14	1.19	15.27	19.32	18.09	16.39	16.41	26.19
Mi03g10270.1	grey60	RecName: Full=EPIDERMAL PATTERNING FACTOR-like protein 8 {ECO:0000303|PubMed:19435754}; Short=EPF-like protein 8; Contains: RecName: Full=MEPFL8 {ECO:0000305}; Flags: Precursor;	0.54	2.85	1.83	2.34	2.14	1.51	0.81	0.15	0.33	2.05	2.21	1.65	1.1	1.73	1.09	1.47	0	0.76	3.65	3.83	2	4.81	3.03	8.48
Mi15g08410.1	magenta	RecName: Full=Inositol-tetrakisphosphate 1-kinase 3; EC=2.7.1.134 {ECO:0000269|PubMed:17698066}; AltName: Full=Inositol 1,3,4-trisphosphate 5/6-kinase 3; Short=AtItpk-3; Short=Inositol-triphosphate 5/6-kinase 3; Short=Ins(1,3,4)P(3) 5/6-kinase 3; EC=2.7.1.159 {ECO:0000269|PubMed:17698066};	177.41	187.83	182.04	218.06	240.29	249.68	186.24	188.63	190.25	163.62	153.59	140.87	169.44	182.42	130.37	303.37	290.72	296.18	69.02	69.82	72.37	55.75	51.31	55.92
Mi03g25230.1	lightcyan	RecName: Full=Protein PROTON GRADIENT REGULATION 5, chloroplastic; Flags: Precursor;	47.48	47	63.4	25.92	24.02	29.55	16.54	14.69	10.01	10.71	9.3	6.3	49.16	52.78	34.75	33.84	39.78	28.77	4.55	6.94	4.59	10.22	13.48	12.91
Mi01g23910.1	yellow	RecName: Full=Protein IQ-DOMAIN 1 {ECO:0000303|PubMed:15960618};	4.82	8.07	6.69	17.1	11.88	11.93	12.14	12.63	12.88	6.89	7.25	6.86	7.59	7.47	5.01	12.35	10.57	8.32	4	4.45	4.04	3.78	3.51	1.22
Mi19g03730.1	green	RecName: Full=Photosystem I reaction center subunit N, chloroplastic; Short=PSI-N; Flags: Precursor;	37.59	41.91	36.03	61.83	38.53	57.63	40.4	53.54	43.88	29.16	35	39.94	38.86	34.8	41.09	47.44	54.01	49.26	134.61	143.76	158.41	124.81	143.31	188.6
Mi01g00040.1	green	RecName: Full=Rhodanese-like domain-containing protein 10; AltName: Full=Sulfurtransferase 10; Short=AtStr10;	0.81	1.54	0.84	1.6	1.34	2.27	1.45	1.29	1.7	0.74	0.99	2.33	1.04	0.86	0.81	2.83	2.36	2.62	7.84	10.11	5.83	3.83	4.42	4.78
Mi06g10620.1	grey60	--	4	3.47	3.1	4.71	3.73	3.68	1.85	2.17	2.43	2.35	1.93	1.39	3.13	2.87	5.06	1.93	2.44	2.74	9.53	6.04	7.13	8.1	9.52	6.2
Mi08g09440.1	magenta	RecName: Full=Scarecrow-like protein 11; Short=AtSCL11; AltName: Full=GRAS family protein 31; Short=AtGRAS-31;	37.14	35.32	34.58	30.61	35	34.3	38.46	30.4	36.21	28.71	28.48	26.19	30.55	28.9	32.92	43.68	49.99	53.34	17.95	17.53	20.37	16.37	15.04	13.77
Mi10g16540.1	green	RecName: Full=Endoglucanase 24; EC=3.2.1.4; AltName: Full=Endo-1,4-beta glucanase 24; Flags: Precursor;	0.87	0.76	1.14	1.5	1.17	1.27	0.28	0.24	0.46	0.55	0.57	0.46	0.44	0.27	0.6	0.98	1.43	1.01	5.61	5.18	4.07	4.64	5.06	4.92
novel.2568	green	RecName: Full=Transcriptional regulator TAC1; AltName: Full=Protein TELOMERASE ACTIVATOR1;	0.785877	0.721512	0.560863	0.76443	0.910374	1.17291	0.811483	1.42331	0.967495	0.486603	0.852911	0.682204	0.92988	1.41173	0.30024	0.683544	0.415103	0.838225	0.419788	0.340077	0.251248	0.536572	0.324367	0.368084
Mi05g19260.1	lightgreen	RecName: Full=NAC domain-containing protein 14 {ECO:0000303|PubMed:15029955}; Short=ANAC014 {ECO:0000303|PubMed:15029955}; AltName: Full=Protein NTM1-like 2 {ECO:0000303|PubMed:17158162};	28.53	34.25	29.85	5.11	9.38	11.29	13.49	16.41	10.31	106.05	90.56	94.45	30.34	26.05	20.82	17.31	17.52	13.71	34.78	42.4	47.3	49.15	53.11	77.88
Mi07g04130.1	magenta	--	92.47	95.05	103.91	71.83	103.31	79.79	76.61	58.75	81.25	72.83	73.4	63.86	55.92	65.48	71.22	129.04	132.84	105.61	27.99	24.03	28.66	14.56	14.6	17.51
Mi12g01410.1	green	--	2.55	3.92	7.08	5.67	4.82	4.72	3.51	9.01	9.47	6.8	8.55	11.24	5.73	4.67	3.71	4.6	5.45	7.74	1.59	3.83	3.37	2.67	4.54	5.32
Mi04g11790.1	yellow	RecName: Full=Reticulon-like protein B11; Short=AtRTNLB11;	1.73	1.71	1.13	3.55	4.2	2.35	3.33	4.69	2.32	2.53	2.35	1.66	2.39	1.74	2.2	4.59	3.11	3.55	0.92	0.89	1.54	0.91	1.15	1.36
Mi11g09400.1	green	RecName: Full=Transcription factor bHLH61; AltName: Full=Basic helix-loop-helix protein 61; Short=AtbHLH61; Short=bHLH 61; AltName: Full=Transcription factor EN 46; AltName: Full=bHLH transcription factor bHLH061;	1.18	1.41	0.92	1.88	0.95	1.09	0	0	0	0.37	0.09	0.36	0.4	1.05	0.4	1.42	1.26	0.99	9.16	10.02	9.13	1.85	3.53	6.76
Mi04g20600.1	grey60	RecName: Full=Squamosa promoter-binding-like protein 16;	32.49	36.09	34.64	46.11	42.85	50.28	51.38	58.14	58.39	38.53	35.7	30.43	36.21	54.29	32.21	40.76	47.12	41.78	13.47	16.45	16.8	6.51	7.68	5.11
Mi10g06980.1	green	RecName: Full=Transcription factor E2FA; AltName: Full=E2F transcription factor-3; Short=AtE2F3;	2.44	2.36	3.32	1.26	0.92	1.06	1.92	2.02	2.92	3.86	3.84	3.09	3.32	3.99	4.01	1.19	1.02	0.92	8.24	5.78	5.55	5.98	5.11	4.28
Mi13g07200.1	green	RecName: Full=50S ribosomal protein 5 alpha, chloroplastic {ECO:0000305}; AltName: Full=50S ribosomal protein L40; AltName: Full=CL40; AltName: Full=Chloroplastic large ribosomal subunit protein cL37 {ECO:0000303|PubMed:28007896}; AltName: Full=Plastid-specific 50S ribosomal protein 5 alpha {ECO:0000303|PubMed:10874046}; Short=PSRP-5; Contains: RecName: Full=50S ribosomal protein 5 beta, chloropl…	13.63	13.75	13.31	16.75	14.4	13.17	15.1	17.25	14.27	14.67	11.58	27.21	13.04	11.23	16.54	13.69	17.06	13.22	38.74	50.76	44.01	35.92	43.18	69.32
Mi01g08730.1	grey60	RecName: Full=Cytochrome P450 90B1; EC=1.14.-.-; AltName: Full=Protein DWARF 4; Short=Dwarf4; AltName: Full=Steroid 22-alpha-hydroxylase;	3.06	2.95	2.98	3.26	2.77	2.61	0.74	0.36	0.95	1.19	1.65	2.7	4.28	5.64	4.42	1.37	1.67	1.82	6.14	4.88	5.2	11.23	9.61	12.47
Mi17g12580.1	grey60	RecName: Full=Ethylene-responsive transcription factor SHINE 2;	6.16	4.28	5.22	6.84	5.72	4.4	8.27	6	5.26	7.77	6.77	8.99	3.76	4.04	3.21	5.21	4.47	6.27	17.14	15.59	16.35	41.37	40.56	52.38
Mi04g09060.1	green	RecName: Full=Probable carboxylesterase 2; AltName: Full=AtCXE2; EC=3.1.1.1;	15.49	14.36	13.56	13.55	9.17	10.91	9.98	10.33	10.19	13.07	13.08	15.78	19.08	17	17.71	9.33	10.45	10.84	33.86	38.65	45.54	37.24	35.45	40.26
novel.2535	green	--	13.7374	12.3721	17.2071	11.7038	13.06	12.3773	5.02786	5.5393	4.87394	5.66631	4.66519	6.7973	16.1195	18.7999	17.2349	11.8629	10.5712	9.22178	20.5326	37.4452	23.9676	6.3373	8.79115	19.1106
novel.2534	green	--	13.7374	12.3721	17.2071	11.7038	13.06	12.3773	5.02786	5.5393	4.87394	5.66631	4.66519	6.77709	16.1195	18.7999	17.2349	11.8629	10.5712	9.26782	20.5326	37.4452	23.9676	6.38314	8.79115	19.1106
novel.2531	magenta	RecName: Full=Zinc finger protein 6 {ECO:0000305};	51.0677	48.4322	56.8691	12.1552	13.5077	12.5334	10.54	12.9046	9.71234	84.6935	75.4074	91.4134	51.0713	49.5241	53.4458	9.95495	12.3601	8.55842	62.1714	69.1515	79.7046	34.5684	39.1041	60.9873
Mi11g10760.1	yellow	RecName: Full=Ultraviolet-B receptor UVR8; AltName: Full=Protein UV-B RESISTANCE 8; AltName: Full=RCC1 domain-containing protein UVR8;	43.12	43.14	39.46	76	71.33	78.91	102.94	102.54	114.09	61.35	55.14	45.93	34.46	34.41	27.72	90.98	65.25	70.82	44.98	49.18	30.69	22.18	26.26	8.91
Mi18g05980.1	magenta	RecName: Full=Beta-1,3-galactosyltransferase 7; EC=2.4.1.-;	63.38	74.54	72.66	64.04	72.17	73.2	98.92	104.54	104.17	43.13	36.5	37.37	43.51	58.76	29.59	106.61	93.93	99.73	25.26	30.81	25.22	20.78	18.88	23.89
Mi01g15360.1	green	RecName: Full=Phospho-2-dehydro-3-deoxyheptonate aldolase 1, chloroplastic; EC=2.5.1.54; AltName: Full=3-deoxy-D-arabino-heptulosonate 7-phosphate synthase 1; AltName: Full=DAHP synthase 1; AltName: Full=Phospho-2-keto-3-deoxyheptonate aldolase 1; Flags: Precursor;	397.44	373.71	380.77	383.9	420.78	390.76	43.69	40.35	51.49	156.98	136.26	145.83	235.57	223.69	245.36	237.55	241.83	262.35	708.48	664.04	807.89	453.58	520.97	574.75
Mi04g09670.1	grey60	RecName: Full=Proline-rich protein 4; Short=AtPRP4; Flags: Precursor;	136.47	101.05	104.23	36.1	35.19	40.29	32.28	15.81	26.67	23.54	23.25	32.22	118.06	71.9	82.28	33.74	27.96	27.71	322.55	212.62	188.35	469.41	464.4	413.13
Mi02g09480.1	green	RecName: Full=UDP-glycosyltransferase 87A1; EC=2.4.1.-;	1.51	1.55	1.18	1	0.73	1.53	0.1	0.37	0.41	1.06	0.29	0.37	1.49	1.32	1.45	0.32	0.97	0.63	3.79	3.74	3.49	2	2.31	3.18
Mi03g02620.1	magenta	RecName: Full=Oxalate--CoA ligase {ECO:0000305}; EC=6.2.1.8 {ECO:0000269|PubMed:22447686}; AltName: Full=4-coumarate--CoA ligase isoform 8; Short=At4CL8; AltName: Full=4-coumarate--CoA ligase-like 10; AltName: Full=Acyl-activating enzyme 3 {ECO:0000303|PubMed:22447686}; AltName: Full=Adenosine monophosphate binding protein 3; Short=AtMPBP3; AltName: Full=Oxalyl-CoA synthetase;	241.59	264.47	274.25	188.05	235.64	192.88	237.36	183.31	253.48	110.62	101.46	97.97	168.2	209.97	177.34	373.06	395.84	414.51	57.68	51.6	39.27	65.58	60.54	54.39
Mi02g15400.1	grey60	RecName: Full=NDR1/HIN1-like protein 1 {ECO:0000303|Ref.1};	10.38	9.56	8.55	2.47	1.3	2.56	0.35	0.71	1.48	8.67	11.09	9.33	17.48	13.3	12.88	2.84	2.37	1.83	73.11	62.89	45.11	108.06	115.4	128.36
Mi08g18830.1	green	RecName: Full=Uncharacterized protein At5g39865;	2.37	1.9	1.48	2.11	1.1	2.65	0.6	1.27	1.46	1.74	0.74	1.21	1.95	1.32	1.51	1.45	1.15	1.63	5.55	4.38	5.65	3.53	2	2.47
novel.1215	yellow	RecName: Full=Disease resistance protein LAZ5 {ECO:0000305}; AltName: Full=Protein LAZARUS 5 {ECO:0000303|PubMed:20949080}; AltName: Full=Protein TOLERANCE TO TOBACCO RINGSPOT VIRUS 1 {ECO:0000303|PubMed:22057987};	3.15424	3.02066	2.20094	3.72763	3.66778	3.46806	4.20823	4.33577	5.10838	2.99097	3.22668	2.90503	2.81787	2.97975	2.44199	4.59196	3.90717	3.51113	1.66678	1.57825	2.40125	1.04123	1.33786	1.41541
Mi05g07840.1	green	RecName: Full=Protein ASPARTIC PROTEASE IN GUARD CELL 2; Short=AtASPG2; EC=3.4.23.-; Flags: Precursor;	8.78	7.79	6.34	10.59	8.68	11.14	6.16	4.58	5.27	6	6.87	7.01	4.25	3.39	4.4	7.1	8.69	6.9	17.37	19.48	18.58	9.52	11.98	16.37
Mi18g02570.1	grey60	RecName: Full=Gibberellin-regulated protein 3; AltName: Full=GAST1 protein homolog 3; Flags: Precursor;	2.57	4.35	6.94	4.66	5.81	4.43	1.18	1.87	1.25	3.02	0.65	1.67	3.63	4.54	3.1	3.7	4.2	1.14	12.86	12.18	6.97	14.6	11.78	16.68
Mi13g08580.1	black	RecName: Full=Protein C2-DOMAIN ABA-RELATED 2 {ECO:0000303|PubMed:25465408};	47.81	49.02	53.62	20.07	21.17	16.71	34.6	38.34	29.37	32.55	32.67	41.51	59.64	58.63	50.93	36.12	43.33	40.98	17.12	15.95	22.76	41.19	41.39	59.15
Mi02g15390.1	grey60	RecName: Full=Aspartic proteinase nepenthesin-2; EC=3.4.23.12; AltName: Full=Nepenthesin-II; Flags: Precursor;	11.84	10.99	8.45	2.47	2.08	2.32	2.04	1.57	2.2	9.73	10.89	12.6	16.74	22.73	15.94	3.23	3.09	3.3	47.02	30.85	41.21	74.45	71.76	61.65
Mi06g13610.1	green	RecName: Full=BTB/POZ domain-containing protein At3g22104;	0.03	0.23	0.52	0.11	0	0.22	0.23	0.07	0.07	0.11	0.45	0.04	0.42	0.32	0.15	0.18	0.25	0	2.07	1.49	1.85	2.4	1.58	2.93
Mi03g14530.1	green	--	5.6	5.4	5.45	4.18	4.29	6.83	4.61	7.82	4.51	4.98	5.98	3.95	5.12	5.32	5.34	4.11	2.39	3.68	15.74	11.65	13.35	8.69	6.63	6.34
Mi07g10650.1	green	RecName: Full=Putative invertase inhibitor; AltName: Full=Pollen allergen Pla a 1; AltName: Allergen=Pla a 1; Flags: Precursor;	1.4	0.87	1.64	0.71	0.64	0.97	1.64	2.68	2.66	1.32	1.84	0.53	0.88	1.02	0.88	1.16	0.93	0.58	8.93	8.7	7.42	4.65	5.77	7.65
Mi11g14900.1	yellow	RecName: Full=DnaJ protein homolog; AltName: Full=DNAJ-1; Flags: Precursor;	988.84	938.87	904.18	856.35	820.48	871.63	1104.84	1180.32	993.97	641.68	634.86	742.74	866.14	829.31	668.71	1045.43	1007.53	1005.83	506.7	607.13	427.16	407.66	450.22	424.22
Mi01g26410.1	magenta	RecName: Full=Chitin-inducible gibberellin-responsive protein 1;	74.01	80.83	82.28	47.04	60.44	52.45	49.41	40.91	45.05	30	31.21	30.3	64.46	77.28	53.05	99.97	102.3	106.8	8.95	11.38	9.95	11.56	10.43	11.36
Mi08g17100.1	magenta	RecName: Full=Isoprenylcysteine alpha-carbonyl methylesterase ICME; EC=3.1.1.n2; AltName: Full=Isoprenylcysteine methylesterase; AltName: Full=Prenylcysteine methylesterase; Short=AtPCME;	16.25	18.72	19.28	19.44	24.46	22.86	24.49	22.26	22.92	11.98	10.35	8.29	16.44	18.84	13.75	30.08	25.1	30.94	12.22	10.6	9.06	10.39	10.46	10.06
Mi03g05020.1	green	RecName: Full=Serine/threonine-protein kinase STY13 {ECO:0000305}; EC=2.7.11.1 {ECO:0000269|PubMed:16429265}; AltName: Full=AtSTYPK {ECO:0000303|PubMed:17291444}; AltName: Full=Serine/threonine/tyrosine-protein kinase 13 {ECO:0000303|PubMed:16429265};	11.59	10.47	11.29	9.14	9.17	9.86	6.1	6.81	6.84	7.62	7.49	6.16	11.11	10.83	13.04	8.92	7.3	7.42	27.54	23.99	27.59	24.68	26.2	25.16
novel.2512	grey	--	0.901426	0.156405	0.977002	0.968338	0.837347	0.437393	1.09529	1.66822	1.82297	2.77975	0.990425	0.834216	1.17378	1.66214	2.08432	1.59502	1.16464	1.82447	1.13325	0.567575	0.622688	1.03953	0.702792	0.265454
Mi03g03880.1	green	RecName: Full=E2F transcription factor-like E2FE; AltName: Full=DP-E2F-like protein 1; AltName: Full=E2F-like repressor E2L3;	2.82	3.21	2.89	3.83	1.84	2.92	0.65	0.76	0.84	1.6	2	1.6	1.94	2.82	3.25	2.31	1.4	1.5	7.52	6.83	6.9	5.44	5.39	6.39
Mi01g02790.1	green	RecName: Full=NADPH-dependent aldo-keto reductase, chloroplastic {ECO:0000303|PubMed:21169366}; Short=AtChlAKR {ECO:0000303|PubMed:21169366}; EC=1.1.1.- {ECO:0000269|PubMed:19616008, ECO:0000269|PubMed:21169366}; AltName: Full=Aldo-keto reductase family 4 member C9;	2.44	1.74	1.32	1.71	1.11	1.5	1	1.34	0.74	1.22	1.07	1.92	1.18	1.29	1.17	1.4	0.92	1.53	4.04	4.36	3.22	3.54	3.84	2.29
chrM_627.7_1056	lightgreen	--	2.88	1.06	2.79	5.58	4.89	4.97	6.45	6.52	10.26	7.99	12.49	8.19	7.95	2.86	9.65	6.69	4.71	10.91	1.72	3.53	0.43	1.28	0.37	0
novel.2515	green	--	1.75511	1.43802	2.15135	1.09029	0.938449	0.630916	1.5424	2.42215	0.875191	4.3721	2.87821	2.53348	1.91936	2.10408	1.73492	1.19576	1.73325	0.931659	5.03292	5.80817	6.20476	4.83777	4.25553	8.5885
Mi04g20470.1	green	RecName: Full=4-coumarate--CoA ligase-like 1; EC=6.2.1.-; AltName: Full=4-coumarate--CoA ligase isoform 10; Short=At4CL10;	0.03	0.06	0.21	0.08	0.1	0	0	0	0.03	0.07	0.08	0	0.03	0.09	0.34	0.07	0	0.06	0.79	1.53	0.64	0.69	0.63	0.53
Mi15g09770.1	green	RecName: Full=Photosystem I chlorophyll a/b-binding protein 5, chloroplastic {ECO:0000303|PubMed:10366881}; Short=Lhca5 {ECO:0000303|PubMed:10366881}; AltName: Full=LHCI type III LHCA5 {ECO:0000305}; Flags: Precursor;	2.72	3.73	1.85	2.58	1.65	3.35	3.45	2.66	1.94	1.87	1.64	2.09	1.73	1.51	1.13	1.56	1.9	2.57	8.96	10.24	8.71	7.54	8.67	9.17
Mi01g24260.1	green	RecName: Full=Protein DETOXIFICATION 19 {ECO:0000303|PubMed:11739388}; Short=AtDTX19 {ECO:0000303|PubMed:11739388}; AltName: Full=Multidrug and toxic compound extrusion protein 19 {ECO:0000305}; Short=MATE protein 19 {ECO:0000305}; AltName: Full=Protein ABERRANT LATERAL ROOT FORMATION 5 {ECO:0000303|PubMed:11449055};	1.07	0.5	0.27	0.27	0.43	0.8	0.29	0.14	0.28	0.7	0.34	0.91	0.26	0.52	0.36	0.63	0.45	0.51	1.61	1	1.62	0.83	1.14	0.81
Mi04g18570.1	green	RecName: Full=14-3-3-like protein GF14 iota {ECO:0000303|PubMed:11553742}; AltName: Full=General regulatory factor 12 {ECO:0000303|PubMed:11553742};	2.81	2.18	1.8	1.58	1.96	2.88	0.12	0.72	0.44	0.76	0.92	1.02	1.15	1.53	2.41	1.73	1.34	0.47	6.44	5.29	7.38	5.9	6.56	5.99
[truncated: 3,333 more rows]
