# Supplementary material for: MiABI5-like7-MiFT3 regulatory module controls floral transition induced by mepiquat chloride in evergreen perennial mango (Mangifera indica L.)
Source: Hortic Res. 2025 Dec 8;13(3):uhaf336. doi: 10.1093/hr/uhaf336 (PMC13035463; doi:10.1093/hr/uhaf336)
Supplement: Web_Material_uhaf336 [file web_material_uhaf336.zip › Table S3. Detail information of 1489 genes in Green module.xlsx]

## Sheet: Green module (1489 genes)
Table S3. Detail information of 1489 genes in Green module
			FPKM
GeneID	Module	Annotation (Swissprot)	At-1	At-2	At-3_	Bt-1	Bt-2	Bt-3	Ct-1	Ct-2	Ct-3	Dt-1	Dt-2	Dt-3	TAt-1	TAt-2	TAt-3	TBt-1	TBt-2	TBt-3	TCt-1	TCt-2	TCt-3	TDt-1	TDt-2	TDt-3
Mi01g17300.1	green	Squalene epoxidase 3; Short=AtSQE3; EC=1.14.14.17 {ECO:0000269|PubMed:17426032};	21.3	22.9	20.3	18.67	15.98	19.8	2.1	2.91	3.05	11.19	8.83	10.27	21.56	18.63	26.65	14.18	14.8	13.67	85.5	83.46	100.65	92.4	95.48	109.37
Mi02g00530.1	green	--	1.71	0.94	1.08	0.26	0.23	1.4	1.03	0.31	1.96	1.91	1.54	2.89	1.53	2.22	1.24	1.03	1.42	0.95	4.57	3.61	2.15	1.16	0.55	0.47
Mi01g22650.1	green	Probable sodium/metabolite cotransporter BASS1, chloroplastic; AltName: Full=Bile acid transporter 2; AltName: Full=Bile acid-sodium symporter family protein 1; Flags: Precursor;	3.61	3.6	4.79	3.52	3.45	4.21	2.16	2.23	1.68	4.21	2.9	3.6	2.64	4.08	3.09	2.58	3.28	2.61	8.96	9.24	10.82	6.25	7.82	8.26
Mi17g03550.1	green	Serine carboxypeptidase-like 18; EC=3.4.16.-; Flags: Precursor;	5.53	5.71	6.2	6.46	4.72	5.07	1.11	0.43	0.52	2.04	2.24	2.09	4.02	5.7	7.52	2.29	2.95	3.01	94.52	84.01	137.51	54.59	63.53	91.35
Mi14g06420.1	green	--	5.58	5.72	5.38	10.32	10.64	8.23	1.87	1.2	1.33	2.39	2.19	2.67	2.82	3.7	2.3	7.18	8.4	7.66	20.34	28.5	20.41	6.29	6.47	3.74
Mi14g03670.1	green	Fimbrin-2 {ECO:0000305}; Short=AtFIM2; AltName: Full=Fimbrin2 {ECO:0000305};	4.9	4.6	4.35	5.87	4.37	5.89	1.9	1.87	1.55	2.03	2.31	2.57	2.72	3.62	5.45	1.85	2.65	2.53	14.68	11.54	17.36	13.98	12.99	16.36
Mi04g12020.1	green	Snakin-1; Flags: Precursor;	15.22	14.46	13.6	15.59	11.16	16.13	6.3	3.68	4.08	5.8	9.99	13.59	10.53	10.71	17.97	13.39	13.41	7.88	131.92	143.95	127.13	111.51	130.54	256.71
Mi11g13490.1	green	Aspartyl protease AED3 {ECO:0000303|PubMed:24755512}; EC=3.4.23.- {ECO:0000305}; AltName: Full=Apoplastic EDS1-dependent protein 3 {ECO:0000303|PubMed:24755512}; Flags: Precursor;	95.28	86.3	92.93	123.47	125.74	110.53	12.46	9.38	12.3	44.89	47.83	46.85	35.14	35.67	44	50.57	62.25	57.69	207.28	187.81	172.2	121.41	125.5	144.17
Mi09g12080.1	green	--	0.71	1.36	0.99	0.99	0.51	0.57	0.14	0.12	0.21	0.27	0.47	0.34	0.96	1.01	1.1	0.47	0.23	0.59	2.89	2.56	2.88	0.74	1.92	1.85
novel.1126	green	RING-H2 finger protein ATL14; EC=2.3.2.27 {ECO:0000305}; AltName: Full=RING-type E3 ubiquitin transferase ATL14 {ECO:0000305};	23.0621	22.6463	24.7172	14.9873	18.5259	15.3743	27.2057	26.7437	26.6716	17.6752	14.8396	22.5647	22.9654	17.8502	14.6149	29.0003	29.4719	24.8574	12.9491	18.007	8.8964	16.1669	13.5096	17.9967
Mi09g04790.1	green	Calvin cycle protein CP12-2, chloroplastic; AltName: Full=CP12 domain-containing protein 2; AltName: Full=Chloroplast protein 12-2; Flags: Precursor;	10.01	15.1	11.03	10.97	12.73	10.83	13.27	15.24	12.3	10.16	7.12	15.62	13.18	13.09	10.55	11	11.86	11.01	35.59	38.95	22.79	18.12	26.39	23.8
Mi11g08950.1	green	Protein NETWORKED 4A {ECO:0000303|PubMed:22840520};	4.66	5.11	3.76	7.38	6.65	6.87	0.62	0.81	0.72	1.98	3.26	3.29	3.2	4.66	3.73	2.32	2.72	2.81	11.24	7.42	10.17	5.62	6.15	4.6
Mi08g02700.1	green	--	15.7	16.65	17.14	12.41	17.99	13.39	12.15	11.13	11.99	12.45	10.6	12.85	15.22	15.97	13.78	14.16	10.89	12.62	3.08	3.32	2.88	3.28	5.25	4.79
Mi19g08080.1	green	--	23.34	29.01	22.73	9.56	6.11	7.56	8.96	7.82	9.34	7.97	8.41	11.49	27.53	30.92	31.75	19.46	15.83	17.53	54.51	64.15	39.37	46.04	56.45	71.05
Mi04g05060.1	green	Chlorophyll a-b binding protein CP24 10A, chloroplastic; Short=CAB-10A; Short=LHCP; Flags: Precursor;	21.12	17.45	15.98	18.96	17.03	20.15	16.11	14.78	15.41	13.7	11.39	17.03	19.53	13.94	18.41	18.77	20	20.05	78.9	86.36	76.11	64.15	75.27	80.55
Mi00g13600.1	green	ADP-ribosylation factor 1;	9.21	7.7	9.92	14.3	12.42	13.46	9.87	8.29	9.4	16.61	12.92	9.33	5.64	7.4	5.02	12.19	6.7	9.77	27.79	29.04	26.29	17.54	13.85	9.46
Mi02g02940.1	green	Glucan endo-1,3-beta-glucosidase 8; EC=3.2.1.39; AltName: Full=(1->3)-beta-glucan endohydrolase 8; Short=(1->3)-beta-glucanase 8; AltName: Full=Beta-1,3-endoglucanase 8; Short=Beta-1,3-glucanase 8; Flags: Precursor;	92.5	95.81	107.68	61.72	90.39	70.13	101.34	79.97	102.2	105.63	96.81	104.51	103.23	97.15	120.72	140.77	114.44	111.33	37.86	34	45.51	92.1	88.41	99.88
Mi17g08710.1	green	EG45-like domain containing protein 2; AltName: Full=Plant natriuretic peptide A; Short=AtEXPR3; Short=AtPNP-A; Short=Ath-ExpGamma-1.2; Flags: Precursor;	9.84	10.75	9.43	11.62	11.14	11.18	5.95	8.51	7.44	7.72	4.6	9.86	12.14	9.87	10.88	9.06	9.22	7.06	2.82	2.82	2.23	8.36	8.27	8.88
Mi18g08390.1	green	Kinesin-like protein KIN-7N {ECO:0000305};	1.58	1.65	1.36	2.01	1.5	1.88	0.77	0.69	0.93	1.01	1.13	1.28	1.39	1.66	1.9	1.14	1.03	1.05	5.39	3.75	4.52	3.95	3.6	2.71
Mi01g12950.1	green	Photosystem I reaction center subunit N, chloroplastic; Short=PSI-N; Flags: Precursor;	0.83	0.31	0.19	0.59	0.45	0.68	0.73	0.91	0.34	0.35	0.09	0.34	0.28	0.39	1.2	0.55	0.39	0.41	1.96	3.5	3.75	2.04	3.04	2.88
Mi01g07590.1	green	Transcription factor SPATULA; AltName: Full=Basic helix-loop-helix protein 24; Short=AtbHLH24; Short=bHLH 24; AltName: Full=Transcription factor EN 99; AltName: Full=bHLH transcription factor bHLH024;	1.64	1.34	1.54	3.63	3.55	4.36	0.86	1.21	1.25	0.96	1.16	0.6	1.61	0.81	1.34	3.06	2.07	2.75	16.04	14.56	16.48	6.49	7.26	6.94
Mi05g15260.1	green	Magnesium protoporphyrin IX methyltransferase, chloroplastic; EC=2.1.1.11; Flags: Precursor;	3.18	1.43	2.41	2.89	2.92	2.12	1.11	2.17	2.4	4.78	4.12	3.99	1.39	2.01	2.42	1.45	2.57	3.16	7.81	7.18	8.37	4.48	5.01	4.19
Mi10g06970.1	green	2-Cys peroxiredoxin BAS1-like, chloroplastic; Short=2-Cys Prx B; Short=2-Cys peroxiredoxin B; EC=1.11.1.15; AltName: Full=Thiol-specific antioxidant protein B; Flags: Precursor;	30.38	29.58	28.14	44.39	41.62	45.24	43.27	39.52	34.89	26.09	30.8	31.37	27.28	27.52	34.26	30.98	40.51	41.42	89.47	98.93	95.67	72.04	91.26	100.96
Mi11g08260.1	green	Aspartyl protease AED3 {ECO:0000303|PubMed:24755512}; EC=3.4.23.- {ECO:0000305}; AltName: Full=Apoplastic EDS1-dependent protein 3 {ECO:0000303|PubMed:24755512}; Flags: Precursor;	75.8	73.3	72.29	54.41	51.64	54.05	18.32	12.85	16.22	76.66	69.22	75.13	58.85	58.51	61.58	57.04	59.11	54.98	235.53	224.47	221.43	233.88	222.86	241.98
Mi01g01980.1	green	Expansin-A8; Short=AtEXPA8; AltName: Full=Alpha-expansin-8; Short=At-EXP8; Short=AtEx8; AltName: Full=Ath-ExpAlpha-1.11; Flags: Precursor;	0.88	0.97	0.65	0.23	0.08	0.7	0.43	0.62	0.23	0	0.3	0.31	1.46	0.93	2.4	0.15	0.67	0.56	2.67	1.69	2.13	1.25	2.07	2.82
Mi04g09070.1	green	Probable carboxylesterase 1; AltName: Full=AtCXE1; EC=3.1.1.1;	23.44	21.34	22.25	28.92	21.78	27.63	17.98	18.49	15.21	19.71	18.77	21.01	20.1	20.78	25.61	17.91	22.85	25.9	86.67	83.3	68.5	57.28	56.73	43.9
Mi04g18440.1	green	Protein BIG GRAIN 1-like E {ECO:0000305};	7.23	6.55	4.87	6.13	7.02	6.78	4.4	3.77	4.53	3.56	3.25	4.08	6.91	4.07	4.52	4.89	5.67	4.8	13.15	13.27	16.95	6.68	7.29	9.33
Mi10g08450.1	green	Transcription factor bHLH51; AltName: Full=Basic helix-loop-helix protein 51; Short=AtbHLH51; Short=bHLH 51; AltName: Full=Transcription factor EN 57; AltName: Full=bHLH transcription factor bHLH051;	10.82	8.66	8.21	3.31	1.99	2.02	1.2	1.27	1.92	8.44	8.55	9.04	8.9	11.75	11.67	2.12	3.05	2.57	15.13	18.8	16.24	4.31	4.24	5.17
Mi01g18560.1	green	IAA-amino acid hydrolase ILR1-like 3; EC=3.5.1.-; Flags: Precursor;	42.36	39.25	38.69	40.46	36.81	35.97	27.51	33.63	28.4	29.95	28.65	32.22	36.45	44.03	38.55	42.35	35.87	34.27	15.73	19.24	15.1	14.42	14.61	14.43
Mi01g19020.1	green	Nuclear transcription factor Y subunit A-2; Short=AtNF-YA-2; AltName: Full=Transcriptional activator HAP2B;	18.1	18.49	16.83	18.94	19.46	18.22	19.38	22.3	23.81	35.68	30.51	34.78	22.62	25.46	21.23	21.62	23.98	23.79	10.29	12.12	11.69	7.11	8.36	7.33
Mi10g07990.1	green	--	0	0	0	0.18	0	0	0	0	0	0	0	0.24	0	0.1	0	0	0.1	0	5.81	3.6	6.31	2.49	1.71	0.86
Mi01g08860.1	green	Zinc-finger homeodomain protein 5; Short=AtZHD5; AltName: Full=Homeobox protein 33; Short=AtHB-33;	12.7	11.86	11.87	14.67	16.06	15.08	6.16	5.33	7.02	7.75	6.49	5.49	11.9	10.1	10.57	13.61	15.74	14.29	33.12	37.92	36.51	9.98	13.1	16.1
Mi03g13590.1	green	O-fucosyltransferase 36 {ECO:0000305}; Short=O-FucT-36 {ECO:0000305}; EC=2.4.1.- {ECO:0000305}; AltName: Full=O-fucosyltransferase family protein {ECO:0000305};	2.66	3.51	3.54	2.73	2.36	2.29	1.58	1.38	2.16	2.28	3.67	2.2	2.89	2.68	1.64	2.41	2.05	1.66	5.78	6.04	6.06	5.9	4.64	6.12
Mi12g06920.1	green	Photosystem I chlorophyll a/b-binding protein 6, chloroplastic {ECO:0000303|PubMed:10366881}; AltName: Full=LHCI type III LHCA6 {ECO:0000305}; Flags: Precursor;	0.18	0.53	0.44	0.33	0.22	0.3	0.72	0.73	0.51	0.31	0.35	0.15	0.37	1.03	0.3	0.22	0.78	0.27	3.26	2.08	3.56	1.48	3.58	1.67
Mi15g09090.1	green	Cytochrome b5;	8.04	6	6.47	8.64	7.42	7.95	6.38	6.2	4.13	6.57	6.5	3.45	8	6.5	7.86	5.71	7.74	7.32	20.83	26.69	22.3	17.69	21.42	37.52
Mi06g17240.1	green	Chlorophyll a-b binding protein 40, chloroplastic; AltName: Full=LHCII type I CAB-40; Short=LHCP; Flags: Precursor;	39.46	38.61	26.28	53.81	27.23	43.08	23.07	28.54	23.96	15.63	14.03	15.72	25.4	19.61	28.67	40.64	49.88	45.28	130.82	136.59	108.91	88.33	95.03	95.47
Mi04g07350.1	green	DNA replication licensing factor MCM4; EC=3.6.4.12; AltName: Full=Minichromosome maintenance protein 4; Short=AtMCM4;	10.98	9.71	8.42	10.1	8.97	8.98	5.05	4.33	5.27	4.77	4.97	5.5	6.73	6.53	8.19	6.04	5.99	6.81	22.09	16.44	22.94	16.57	15.03	10.22
novel.1102	green	RING-H2 finger protein ATL33; EC=2.3.2.27 {ECO:0000305}; AltName: Full=RING-type E3 ubiquitin transferase ATL33 {ECO:0000305};	1.76851	1.07079	0.956231	1.1886	1.12957	0.88004	0.868254	0.458561	0.712936	1.05295	1.28362	1.70631	1.0398	0.756495	1.15557	0.661368	0.724019	0.420462	2.36734	2.35104	2.24735	0.936035	1.0013	2.16446
Mi05g07850.1	green	--	3.88	5.04	4.03	6.22	2.77	6.19	2.03	4.75	2.77	2.88	5.46	0.83	1.84	4.6	3.21	5.48	8.77	5.84	19.96	28.01	20.4	8.59	10.4	15.97
Mi18g05770.1	green	Mitogen-activated protein kinase kinase kinase 3 {ECO:0000303|PubMed:12119167}; Short=MAP kinase kinase kinase 3 {ECO:0000303|PubMed:12119167}; EC=2.7.11.25 {ECO:0000250|UniProtKB:P53778, ECO:0000255|PROSITE-ProRule:PRU00159}; MAP3K beta 3 protein kinase {ECO:0000303|PubMed:10095117}; Short=MAP3K beta 3 {ECO:0000303|PubMed:10095117}; AltName: Full=MAPK/ERK kinase kinase 3 {ECO:0000303|PubMed:1211…	4.03	3.39	4.26	5.95	5.38	5.17	6.51	4.94	6.37	6.91	6.93	4.55	3.6	3.32	4.96	3.76	3.57	4.24	18.4	12.71	17.92	13.79	11.02	9.36
Mi15g06230.1	green	Flavonol synthase/flavanone 3-hydroxylase; EC=1.14.11.23 {ECO:0000250|UniProtKB:Q7XZQ6}; EC=1.14.11.9 {ECO:0000250|UniProtKB:Q7XZQ6}; AltName: Full=CitFLS; Short=FLS;	7.4	6.76	5.67	5.6	3.39	5.2	1.64	2.13	1.09	1.5	1.5	0.52	5.07	4.89	4.1	3.13	4.61	4.44	11.49	8.96	11.22	9.98	13.38	12.45
Mi15g04380.1	green	LRR receptor-like serine/threonine-protein kinase RCH1; EC=2.7.11.1; AltName: Full=Protein ROOT CLAVATA-HOMOLOG1 1; Flags: Precursor;	0.58	0.42	0.8	0.79	0.77	0.86	0.43	0.59	0.62	0.29	0.43	0.11	0.25	0.14	0.35	0.54	0.56	0.71	1.71	1.26	2.54	0.29	0.42	0.53
Mi11g09280.1	green	Probable leucine-rich repeat receptor-like protein kinase IMK3; EC=2.7.11.1; AltName: Full=Protein INFLORESCENCE MERISTEM RECEPTOR-LIKE KINASE 3; AltName: Full=Protein MERISTEMATIC RECEPTOR-LIKE KINASE; Flags: Precursor;	1.03	0.92	1.19	1.09	0.9	0.75	0.08	0.02	0.14	0.41	0.67	0.28	1.07	0.48	1.3	0.53	0.35	0.51	6.61	4.62	6.84	3.71	3.67	2.73
Mi18g05410.1	green	--	12.43	12.16	12.43	17.49	14.67	15.57	7.82	13.99	13.21	11.51	13.38	17.46	12.62	10.33	13.25	13.15	15.07	14.45	39.1	44.62	38.16	37.5	43.97	64.53
Mi12g09220.1	green	Chloroplast processing peptidase; EC=3.4.21.89; AltName: Full=Signal peptidase I-3; Flags: Precursor;	19.2	20.47	19.95	19.24	20.33	20.15	15.46	17.42	13.08	19.29	22.3	25.26	19.79	18.72	20.63	14.82	14.8	15.61	38.16	37.46	36.67	38.03	41.47	47.93
Mi14g00120.1	green	Probable uridine nucleosidase 2; EC=3.2.2.3; AltName: Full=Uridine ribohydrolase 2;	1.08	1.3	1.17	3.15	2.31	3.61	2.61	4.55	3.03	3.95	3.74	5.36	1.43	1.14	1.67	2.64	3.08	1.47	13.43	12.9	15.22	16.85	16.4	25.55
Mi01g11560.1	green	L-ascorbate oxidase; Short=ASO; Short=Ascorbase; EC=1.10.3.3; Flags: Precursor;	8.6	6.47	5.63	3.48	3.42	3.78	0.03	0.18	0.1	0.79	0.79	1.37	3.81	4.22	9.06	1.74	1.96	1.8	6.05	6.82	6.88	2.4	2.63	2.87
Mi14g07000.1	green	--	0.28	0.31	0.79	0.54	0.63	0.25	0.51	0.17	0.24	0.15	0.27	0.39	0.52	0.21	0.24	0.1	0	0.67	1.39	1.22	1.22	1.15	0.89	1.54
Mi06g05940.1	green	Oxygen-evolving enhancer protein 3, chloroplastic; Short=OEE3; AltName: Full=16 kDa subunit of oxygen evolving system of photosystem II; AltName: Full=OEC 16 kDa subunit; Flags: Precursor;	42.64	41.86	31.95	30.13	20.99	27.14	77.83	90.47	77.47	78.09	75.96	83.11	44.54	44.78	54.22	23.7	21.85	25.36	219.68	209.25	263.75	241.19	264.38	317.98
Mi15g10190.1	green	Protein DETOXIFICATION 33 {ECO:0000303|PubMed:11739388}; Short=AtDTX33 {ECO:0000303|PubMed:11739388}; AltName: Full=Multidrug and toxic compound extrusion protein 33 {ECO:0000305}; Short=MATE protein 33 {ECO:0000305};	18.59	17.21	17.5	14.89	11.96	12.99	8.6	8.89	8.36	12.24	13.45	13.64	16.54	16.04	25.06	10.1	11.8	11.92	140.49	148.4	149.46	104.9	123.48	133.23
novel.2447	green	Flowering-promoting factor 1; Short=SaFPF1;	0.627884	0.263519	0.061999	0	0.437561	0.147345	0.443546	0.065169	0.288774	0.074992	0.113221	0	0.177651	0	0	0	0.19039	0.066063	1.6092	0.734929	0.986848	0.726069	0.924911	1.83003
Mi18g00370.1	green	FT-interacting protein 1 {ECO:0000303|PubMed:22529749};	17.58	14.97	15.09	19.23	17.7	18.4	15.14	10.78	15.52	28.51	30.55	27.2	15.76	15.11	19.02	13.72	15.25	15.89	36.22	33.13	44.35	31.65	31.95	27.86
novel.2441	green	--	0.666719	0.398481	0.256726	0.421165	0.695181	0.399153	0.426228	0.332537	0.304736	0.576777	0.64924	1.32983	0.323469	0.134192	0.379965	0.474043	0.038233	0.198595	1.608	1.76037	1.12798	1.76343	1.27591	2.40699
Mi02g02130.1	green	Sugar transporter ERD6-like 5;	2.99	2.71	2.97	2.41	3.99	3.68	1.54	1.89	2.34	2.14	1.91	3.32	2.11	2.82	3.17	3.35	2.94	2.15	8.19	8.81	9.17	6.4	6.34	9.09
Mi02g14810.1	green	Beta-xylosidase/alpha-L-arabinofuranosidase 2 {ECO:0000303|PubMed:17615411, ECO:0000312|EMBL:ABQ45228.1}; AltName: Full=Xylan 1,4-beta-xylosidase/Alpha-L-arabinofuranosidase 2; Short=MsXyl2 {ECO:0000303|PubMed:17615411}; Includes: RecName: Full=Beta-xylosidase; EC=3.2.1.37; AltName: Full=1,4-beta-D-xylan xylohydrolase {ECO:0000250|UniProtKB:P48792}; AltName: Full=Xylan 1,4-beta-xylosidase; Includ…	7.13	7.55	6.79	9.3	8.35	7.77	1.19	1.7	1.46	2.02	2.47	2.17	4.29	5.24	5.66	4.12	5.29	4.6	17.54	13.52	15.98	13.75	16.21	14.24
Mi08g10550.1	green	Gibberellin 2-beta-dioxygenase 8; EC=1.14.11.13; AltName: Full=GA 2-oxidase 8; AltName: Full=Gibberellin 2-beta-hydroxylase 8; AltName: Full=Gibberellin 2-oxidase 8;	0.91	0.26	0.45	0.52	0.87	0.53	0.38	0.57	0.46	0.48	0.18	0.81	0.19	0.2	0.14	0.63	0.51	0.74	9.79	10.36	10.69	3.22	2.78	2.92
Mi00g09260.1	green	--	20.06	17.52	21.09	36.01	30.84	31.76	4.38	4.6	6.37	12.36	15.29	14.07	7.18	5.57	3.75	14.01	18.55	16.11	44.34	50.1	48.04	21.7	26.8	42.71
Mi17g05400.1	green	Anthocyanin regulatory C1 protein;	4.84	6.83	5.86	10.79	7.28	14.34	8.48	9.46	9.82	6.03	3.46	4.18	8.16	8.98	6.9	6.62	4.97	5.94	23.98	29.93	27.73	21.58	21.27	19.07
Mi09g05490.1	green	Beta-glucosidase 11; Short=AtBGLU11; EC=3.2.1.21; Flags: Precursor;	4.27	4.07	4.31	5.59	4.22	5.61	8.48	10.04	8.85	8.96	9.09	8.58	5.31	5.03	3	11.04	9.68	10.07	4.1	4.91	4.63	1.46	2.27	1.73
novel.2412	green	Putative B3 domain-containing protein At2g27410;	1.44861	1.75063	0.964474	1.56933	1.81298	1.1644	1.7968	1.64694	1.55782	0.813531	2.45204	1.24526	1.03277	1.55075	1.53176	1.49816	1.7982	0.978552	0.666197	0.840049	0.570936	0.417683	0.55206	0.277187
Mi14g07320.1	green	Protein TPX2; Short=AtTPX2; AltName: Full=Targeting protein for XKLP2;	6.36	6.06	4.92	5.31	4.56	4.58	1.21	1.69	1.18	2.51	2.29	1.83	5.11	5.29	7.44	2.44	2.39	2.42	18.32	13.02	14.51	12.2	12.08	9.09
Mi05g10670.1	green	DNA topoisomerase 2; EC=5.99.1.3; AltName: Full=DNA topoisomerase II;	1.36	0.85	1.03	1.32	0.6	0.91	0.09	0.14	0.3	0.47	0.32	0.11	0.65	1.18	1.18	0.33	0.23	0.41	5.64	3.37	2.97	3.63	2.04	0.77
Mi02g09250.1	green	Protein STRUBBELIG-RECEPTOR FAMILY 5; AltName: Full=Leucine-rich repeat receptor kinase-like protein SRF5; Flags: Precursor;	0.52	0.64	0.23	0.47	0.41	0.5	0.4	0.37	0.3	0.62	0.49	0.35	0.5	0.48	0.77	0.38	0.5	0.37	1.66	0.55	1.22	0.92	0.61	1.01
Mi14g04690.1	green	Protein IQ-DOMAIN 1 {ECO:0000303|PubMed:15960618};	4.21	5.72	3.28	3.44	3.73	4.05	1.21	0.6	1.43	1.65	1.33	1.33	4.63	3.49	4.02	2.68	1.48	1.92	9.06	9.77	10.67	8.25	7.31	8.26
Mi14g14390.1	green	CDT1-like protein a, chloroplastic; Short=AtCDT1a; Flags: Precursor;	2.33	2.18	2.17	2.91	1	2.13	0.65	0.6	1.07	0.87	1.29	0.77	2.21	2.51	3.42	1.38	1.23	1.68	5.23	4.17	5	4.04	6.06	4.32
Mi15g11910.1	green	Protein PLASTID MOVEMENT IMPAIRED 1 {ECO:0000303|PubMed:16113226};	4.82	4.55	5.53	5.02	6.37	5.01	6.47	6.2	6.4	5.06	5.49	4.66	4.31	4.46	3.54	4.48	5.96	5.95	3.74	3.22	2.55	5.92	5.42	4.43
Mi19g09920.1	green	Peptide methionine sulfoxide reductase A5; Short=AtMSRA5; EC=1.8.4.11; AltName: Full=Peptide-methionine (S)-S-oxide reductase; Short=Peptide Met(O) reductase; AltName: Full=Protein-methionine-S-oxide reductase; Flags: Precursor;	4.4	4.86	4.37	4.69	3.71	3.93	2.08	2.23	2.4	3.3	3.78	3.96	3.15	4.33	2.82	4.13	2.38	2.98	6.65	8.76	7.29	3.6	5.93	7.57
Mi02g11250.1	green	Scarecrow-like protein 14; Short=AtSCL14; AltName: Full=GRAS family protein 2; Short=AtGRAS-2;	60.29	60.17	58.84	63.9	71.35	63.5	66.47	54.39	65.97	63.49	63.76	54.81	55.17	52.05	61.54	72.92	76.76	82.64	34.81	33.25	37.4	55.13	53.32	44.41
chrM_496.5_1801	green	Cytochrome c oxidase subunit 1; EC=1.9.3.1; AltName: Full=Cytochrome c oxidase polypeptide I;	4.01	3.46	5.28	3.99	6.53	8.02	11.49	8.58	11.71	7.63	8.52	7.27	9.71	5.78	5.39	6.47	6.22	7.59	2.03	2.56	2.92	1.8	1.25	0.86
Mi11g09530.1	green	Phosphoglucan phosphatase LSF2, chloroplastic; EC=3.1.3.- {ECO:0000269|PubMed:22100529, ECO:0000269|PubMed:23832589, ECO:0000269|PubMed:26231210}; AltName: Full=Phosphoglucan phosphatase like sex Four2 {ECO:0000303|PubMed:22100529, ECO:0000303|PubMed:23832589}; AltName: Full=Protein LIKE SEX4 2 {ECO:0000303|PubMed:23832589}; Flags: Precursor;	4.48	5.55	5.11	3.86	3.89	4.36	5.08	6.17	4.9	3.69	3.12	5.39	4.24	3.34	4.56	3.52	3.77	4.49	15.05	12.75	14.88	10.28	13.23	14.5
novel.1576	green	RNA-directed DNA polymerase homolog; EC=2.7.7.48; AltName: Full=Reverse transcriptase homolog;	0.561582	0.144402	0.840703	0.674357	0.698726	0.950055	1.42963	0.888871	0.985498	1.36098	1.54972	0.894634	0.840959	0.864626	0.846893	1.57308	0.737603	1.13173	0.604673	0.496366	0.438687	0.604442	0.310181	0.107719
novel.2423	green	--	2.86043	2.51097	3.45104	1.36818	0.434179	0.985392	0.744497	0.137431	0.338418	0.225423	0.43093	0.78977	1.58156	1.83285	4.17318	0.870858	1.08841	1.55844	19.4982	16.4008	33.7005	15.2457	11.5959	22.4018
novel.2424	green	--	3.19231	2.91909	2.37942	1.35766	1.96477	0.537812	0.5893	1.06669	0.617621	0.651481	0.695152	1.57991	2.04661	2.5531	5.52262	1.05176	1.10426	2.04035	17.5594	18.0862	19.7795	18.7133	18.049	9.63029
Mi07g10980.1	green	--	7.74	8.46	9.75	9.85	5.84	8.06	1.28	1.23	0.84	3.04	3.37	2.73	6.25	6.4	7.79	3	4.41	3.35	26.34	25.24	28.53	12.39	11.01	11.51
novel.2420	green	Retrovirus-related Pol polyprotein from transposon RE1; AltName: Full=Retro element 1 {ECO:0000303|PubMed:10689195}; Short=AtRE1 {ECO:0000303|PubMed:10689195}; Includes: RecName: Full=Protease RE1; EC=3.4.23.-; Includes: RecName: Full=Reverse transcriptase RE1; EC=2.7.7.49; Includes: RecName: Full=Endonuclease RE1;	0.737692	0.78355	0.871424	0.494301	0.297412	0.399935	0.618035	0.917559	1.86871	1.35487	1.1531	1.55878	0.559769	0.288789	0.531315	1.03814	0.548064	0.871705	0.152524	0.297714	0.18288	0.059486	0	0
Mi08g02330.1	green	Protein SHORTAGE IN CHIASMATA 1 {ECO:0000303|PubMed:18812090};	0.44	0.2	0.33	0.24	0.17	0.33	0.21	0.16	0.23	0.16	0.27	0.08	0.21	0.25	0.17	0.1	0.17	0.16	0.68	0.43	0.66	0.3	0.37	0.16
Mi08g16850.1	green	Probable dolichyl pyrophosphate Man9GlcNAc2 alpha-1,3-glucosyltransferase; EC=2.4.1.267; AltName: Full=Asparagine-linked glycosylation protein 6 homolog; AltName: Full=Dol-P-Glc:Man(9)GlcNAc(2)-PP-Dol alpha-1,3-glucosyltransferase; AltName: Full=Dolichyl-P-Glc:Man9GlcNAc2-PP-dolichyl glucosyltransferase;	1.72	1.99	1.79	1.02	0.82	1.11	0.52	0.25	0.91	2.08	0.86	1.83	0.83	0.56	2.34	0.27	0.4	1.09	1.93	3.13	2.55	1.49	2.11	1.41
Mi01g24820.1	green	Acyl carrier protein 2, mitochondrial; AltName: Full=MtACP-2; Short=ACP; AltName: Full=NADH-ubiquinone oxidoreductase 9.6 kDa subunit; Flags: Precursor;	30.78	28.58	33.47	25.02	18.52	27.04	26.06	35.94	30.13	35.81	29.44	35.77	34.31	34.33	35.14	23.21	22.41	24.84	76.91	86.08	76.4	77.56	78.18	109.87
Mi08g12030.1	green	--	0.57	0.58	0.44	0.5	0.57	0.51	0.02	0.09	0.1	0.41	0.19	0.1	0.53	0.55	0.62	0.27	0.34	0.38	2.2	1.36	1.78	1.43	1.34	0.59
Mi17g07000.1	green	Probable polyamine oxidase 5; Short=AtPAO5; EC=1.5.3.-;	2.78	2.48	2.3	2.32	2.62	3.28	1.53	1.38	0.85	1.66	3.06	3.83	2.95	3.31	4.83	0.94	2.25	1.94	6.64	6.72	6.64	3.98	3.73	3.4
novel.2428	green	--	0.678178	0.646147	0.709593	1.10921	0.564416	1.2131	0.750113	0.893297	0.97179	1.01776	0.795218	0.880148	0.572511	0.56731	0.505402	0.94304	0.631951	0.641436	1.95094	2.3815	1.64939	0.970158	0.600603	0.316332
Mi08g01670.1	green	Silicon efflux transporter LSI2 {ECO:0000303|PubMed:17625566}; AltName: Full=Low silicon protein 2 {ECO:0000303|PubMed:17625566};	3.02	3.03	2.17	1.99	1.58	1.65	0.07	0.38	0.92	0.26	0.66	0.59	2.7	2.73	3.76	0.87	0.88	1.03	14.04	13.89	18.79	12.35	14.63	16.89
Mi15g06800.1	green	Probable beta-D-xylosidase 7; Short=AtBXL7; EC=3.2.1.-; Flags: Precursor;	22.84	20.99	18.12	41.25	39.61	37.04	6.49	5.56	5.87	12.17	13.27	12.65	10.37	9.51	12.49	17.47	19.09	20.17	57.47	49.36	63.31	59.15	61.8	60.69
Mi00g15680.1	green	--	1.12	1.09	1.33	1.11	1.32	1.41	0.05	0.17	0	0.34	0.18	0.58	1.26	1.21	1.6	0.48	0.37	0.5	3.28	2.87	2.83	1.8	2.14	1.36
Mi08g10110.1	green	Proliferating cell nuclear antigen; Short=PCNA;	10.97	9.38	12.62	5.41	5.29	4.5	4.14	5.17	4.23	4.31	5.02	7.04	10.71	10.15	8.48	6.52	6.36	5.06	21.23	17.23	17.02	9.6	7.78	9.07
Mi18g09780.1	green	B3 domain-containing protein At5g42700;	4.43	4.89	5.09	3.79	1.28	3.75	0.59	1.67	1.29	1.59	2.53	1.05	4.94	4.36	7.92	2.78	1.84	1.77	14.02	10.96	12.5	9.89	11.29	10.17
Mi18g10520.1	green	Protein DETOXIFICATION 33 {ECO:0000303|PubMed:11739388}; Short=AtDTX33 {ECO:0000303|PubMed:11739388}; AltName: Full=Multidrug and toxic compound extrusion protein 33 {ECO:0000305}; Short=MATE protein 33 {ECO:0000305};	3.03	2.96	2.15	4.01	2.04	3.78	0.35	0.39	0.2	0.85	1.27	0.43	2.31	1.64	3.37	2.09	2.45	1.4	40.99	42.01	44.29	32.17	36.7	49.4
Mi03g16460.1	green	Pentatricopeptide repeat-containing protein At1g74630;	0.32	0.59	0.51	0.62	0.68	0.84	0.89	0.67	0.62	1.2	1.26	1.22	0.3	0.6	0.64	0.7	0.47	0.57	2.44	2.28	2.27	2.06	1.97	2.23
Mi17g09530.1	green	Transcription factor MYB82; AltName: Full=Myb-related protein 82; Short=AtMYB82;	1.71	2.04	2.21	4.48	2.82	3.12	0.88	1.27	1.41	1.38	0.39	1.42	0.69	0.87	0.55	2.71	3.36	1.83	7.22	7.9	5.58	3.03	2.39	2.31
Mi08g13420.1	green	DnaJ protein homolog; AltName: Full=DNAJ-1; Flags: Precursor;	282.67	251.5	247.03	182.98	181.79	181.19	252.26	221.02	227.7	191	189.14	221	235.55	232.79	209.72	263.91	301.81	298.97	111.48	119.61	103.7	121.34	117.92	114.3
Mi06g05700.1	green	Transcription factor TCP2 {ECO:0000303|PubMed:10363373}; AltName: Full=Protein TEOSINTE BRANCHED 1 {ECO:0000303|PubMed:17307924}; AltName: Full=Protein TEOSINTE-LIKE1, CYCLOIDEA, and PROLIFERATING CELL FACTOR 2 {ECO:0000303|PubMed:10363373};	0.62	0.69	0.61	0.94	0.88	1.19	0.62	1.06	1.3	0.83	1.16	1.6	0.66	1.03	0.63	0.75	0.74	0.92	2.99	2.89	2.47	2.72	2.32	1.9
Mi02g15510.1	green	Aluminum-activated malate transporter 2; Short=AtALMT2;	0.03	0.04	0.17	0.03	0.32	0	0.06	0	0.04	0.04	0.06	0.12	0.03	0	0.03	0.12	0	0.04	1.35	1.91	2.02	0.68	0.63	1.1
Mi19g07870.1	green	Protein RALF-like 34; Flags: Precursor;	7.87	9.22	7.19	5.85	3.18	3.53	2.24	1.44	1.74	3.46	3.31	1.89	5.06	4.43	6.84	3.3	2.16	1.33	49.09	43.48	43.47	40.17	55.17	70.96
novel.1549	green	E3 ubiquitin-protein ligase RHA1B {ECO:0000305}; EC=2.3.2.27; AltName: Full=RING-H2 finger A1b {ECO:0000303|PubMed:9781696}; AltName: Full=RING-H2 zinc finger protein RHA1b {ECO:0000305}; AltName: Full=RING-type E3 ubiquitin transferase RHA1B {ECO:0000305};	0.188116	0.474981	0.055619	0.390935	0.249041	0.132182	0	0	0.064981	0.26798	0.102251	0.260989	0.740275	0.56995	0.195069	0.510459	0.512395	0.148657	2.20479	2.3726	1.50206	1.06585	1.66711	1.09095
Mi13g00870.1	green	--	1.11	1.05	1.23	1.37	1.25	0.58	0	0.09	0	0.6	0.23	0.19	1.04	1.26	1.51	0.38	0.25	0.35	6.21	4.56	3.85	1.31	2.45	2.37
Mi15g09100.1	green	3-oxo-Delta(4,5)-steroid 5-beta-reductase; EC=1.3.1.3 {ECO:0000269|PubMed:19166903, ECO:0000269|PubMed:20598327, ECO:0000269|PubMed:22357344}; AltName: Full=Delta(4)-3-oxosteroid 5-beta-reductase; AltName: Full=Delta-4,5-steroid 5-beta-reductase; Short=At5beta-StR; AltName: Full=Progesterone 5-beta-reductase; Short=5beta-POR; AltName: Full=Protein VEIN PATTERNING 1;	45.06	39.36	39.27	54.49	50.1	51.63	48.41	56.04	49.91	48.69	42.95	48.67	42.13	40.56	39.09	48.78	53.05	46.76	133.23	142.95	129.34	80.36	90.93	111.56
Mi20g08980.1	green	Protein MIS12 homolog {ECO:0000305}; AltName: Full=Protein MINICHROMOSOME INSTABILITY 12; Short=AtMIS12; Short=Protein MIS12-LIKE;	10.22	7.59	8.95	7.18	7.72	7.13	5.4	4.44	3.9	8.11	6.7	7.91	7.52	8.19	6.01	2.78	3.43	4.15	21.04	21.06	23.35	13.03	14.27	19.68
Mi06g18950.1	green	--	6.99	6.12	7.37	17.82	19.91	18.17	15.89	18.22	17.23	12.03	8.27	10.68	2.91	4.59	2.45	8.92	18.94	16.67	49.24	58.11	64.87	10.07	15.8	25.5
Mi03g03210.1	green	--	5.44	5.21	4.57	6.9	6.79	6.11	6.4	7.53	6.5	6.55	6.27	6.92	7.34	4.67	6.03	5.38	6.74	6.76	29.49	27.07	20.89	20.19	19.45	19.08
Mi20g09240.1	green	--	0.68	0.59	0.79	1.11	0.09	1.03	1.43	0.25	0.92	0.48	0.95	0.19	0.31	0.97	0.92	0.18	0.57	0.42	2.22	1.77	3.7	1.26	0.74	2.57
Mi04g12460.1	green	Serine carboxypeptidase-like 18; EC=3.4.16.-; Flags: Precursor;	20.77	20.68	18.3	15.84	10.37	14.21	4.8	5.5	5.27	7.23	4.93	6.29	16.3	14.81	12.49	11.37	11.08	10.66	26.37	27.94	29.61	12.55	14.15	18.58
Mi17g07440.1	green	--	7.13	5.41	6.02	10.12	5.77	8.24	12.92	16.27	11.36	9.74	11.08	7.06	8.1	8.68	4.63	8.92	8.24	10.09	5	5.1	3.03	7.08	8.35	7.8
novel.1552	green	--	2.27822	2.03126	1.46233	1.51269	1.00236	1.61573	0.153984	0.377388	0.285483	1.46908	0.206209	0.982627	1.45671	1.68466	1.40198	0.864264	0.301384	0.856255	5.1088	5.45361	2.36487	2.09401	2.68368	1.81353
Mi07g06210.1	green	--	0.34	0.6	0.51	0.24	0.64	0.3	0.05	0.08	0.06	0.12	0.18	0.06	0.23	0.26	0.36	0.3	0.26	0.14	0.78	0.55	0.72	0.72	0.93	0.99
Mi06g17160.1	green	Putative disease resistance protein RGA3; AltName: Full=Blight resistance protein B149; AltName: Full=RGA1-blb;	7.31	8.9	11.65	6.75	5.2	8.54	9.71	6.9	7.95	7.31	5.18	6.6	8.14	9.63	4.43	11.2	6.86	8.14	3.81	3.86	2.85	6.84	4.03	2.05
Mi07g08010.1	green	Late embryogenesis abundant protein 31 {ECO:0000303|PubMed:18318901}; Short=LEA 31 {ECO:0000303|PubMed:18318901}; AltName: Full=Protein RESPONSIVE TO ABSCISIC ACID 28 {ECO:0000303|PubMed:10412913}; Short=AtRAB28 {ECO:0000303|PubMed:10412913};	17.96	21.81	17.22	22.08	14.24	20.42	30.86	30.87	33.88	33.1	30.39	29.97	23.98	33.44	27.22	29.03	15.18	14.92	8.67	7.46	7.19	2.14	3.88	2.24
Mi16g00800.1	green	Probable L-type lectin-domain containing receptor kinase S.7 {ECO:0000303|PubMed:19773388}; Short=LecRK-S.7 {ECO:0000303|PubMed:19773388}; EC=2.7.11.1 {ECO:0000255|PROSITE-ProRule:PRU00159}; Flags: Precursor;	0.58	0.67	0.39	0.59	0.34	0.35	0.09	0.23	0.11	0.27	0.36	0.2	0.31	0.32	0.56	0.28	0.17	0.21	1.26	1.29	1.93	0.75	0.88	0.5
Mi19g09030.1	green	Homeobox-leucine zipper protein ATHB-21; AltName: Full=HD-ZIP protein ATHB-21; AltName: Full=Homeodomain transcription factor ATHB-21;	0	0	0	0	0	0	0	0	0	0.18	0	0	0	0	0	0	0	0	1.31	2.5	2.39	1.45	1.06	0.73
Mi02g08230.1	green	WUSCHEL-related homeobox 3; AltName: Full=Protein PRESSED FLOWER;	0.36	1.02	0.3	1.04	1.12	0.7	0.14	0.47	0.69	0.72	0.89	0.69	0.5	0.45	0.57	1.2	0.76	0.71	5.11	3.15	5	4.58	3.38	3.03
Mi09g17560.1	green	Protein BREVIS RADIX; Short=AtBRX;	1.57	1.09	1.17	1.02	1.63	1.22	0.31	0.54	0.05	0.4	0.51	0.71	0.59	0.52	0.95	0.65	0.67	0.75	1.96	1.6	1.62	1.09	1.57	0.56
Mi04g00110.1	green	High mobility group B protein 7; AltName: Full=Nucleosome/chromatin assembly factor group D 07; Short=Nucleosome/chromatin assembly factor group D 7; AltName: Full=Protein NUCLEAR FUSION DEFECTIVE 7 {ECO:0000303|PubMed:16698901};	2.86	3.79	2.6	2.01	2.17	2.56	0.21	1.8	1.48	0.63	1.16	1.57	1.88	1.06	0.86	0.43	1.07	0.8	5.22	4.48	1.86	0.48	1.18	0.81
Mi17g07240.1	green	Probable caffeoyl-CoA O-methyltransferase At4g26220; EC=2.1.1.104; AltName: Full=Trans-caffeoyl-CoA 3-O-methyltransferase; Short=CCoAMT; Short=CCoAOMT;	38.75	48.94	42.15	48.43	41.11	49.25	30.23	40.04	38.24	55.58	49.1	43.6	57.61	57.53	39.09	47.01	33.33	38.39	17.37	15.98	15.62	14.07	13.82	14.33
Mi01g08540.1	green	Probable NAD(P)H dehydrogenase (quinone) FQR1-like 2 {ECO:0000305}; EC=1.6.5.2 {ECO:0000250|UniProtKB:Q9LSQ5};	3.99	4.33	4	3.24	2.25	2.28	4.01	4.76	3.55	6.11	4.98	7.38	3.38	5.22	4.94	3.42	3.8	3.33	2.56	2.01	1.29	1.58	1.59	0.71
Mi01g26340.1	green	(-)-germacrene D synthase; EC=4.2.3.22; EC=4.2.3.75;	0.2	0.34	0.53	0.08	0.17	0.03	0.03	0	0.03	0.04	0	0	0.14	0.06	0.43	0.07	0.09	0.06	0.85	0.66	1.5	0.34	1.2	0.53
Mi05g02210.1	green	NAD(P)H-quinone oxidoreductase subunit L, chloroplastic; EC=1.6.5.- {ECO:0000305}; AltName: Full=NAD(P)H dehydrogenase subunit L {ECO:0000303|PubMed:21785130}; Short=NDH subunit L {ECO:0000305}; Short=NDH-L {ECO:0000305}; AltName: Full=NADH-plastoquinone oxidoreductase subunit L {ECO:0000305}; AltName: Full=Protein CHLORORESPIRATORY REDUCTION 23 {ECO:0000303|PubMed:18388109}; Flags: Precursor;	0.81	1.34	0.42	1.39	1.18	1.49	0.96	2.12	1.86	0.51	1.08	0.69	1.06	1.2	0.41	1.16	1.21	1.17	6.97	6.74	6.12	3.94	7.59	4.94
Mi02g04740.1	green	Serine/threonine-protein kinase Nek1; EC=2.7.11.1; AltName: Full=NimA-related protein kinase 1; Short=AtNek1;	10.46	10.46	10.66	9.06	7.55	9.26	2.31	1.59	1.82	3.65	4.74	3.16	7.43	9.09	9.7	6.41	7.54	8.88	19.71	15.09	19.57	18.65	14.95	16.28
Mi20g10540.1	green	Ankyrin repeat-containing protein BDA1 {ECO:0000305}; AltName: Full=Protein BIAN DA 1 {ECO:0000303|PubMed:22740615};	4.07	4.49	4.83	3.55	3.08	6.18	6.16	6.43	5.33	5.07	6.12	4.96	3.2	2.69	2.44	5.2	4.68	3.59	3.2	1.88	1.97	4.27	3.33	3.9
Mi01g01780.1	green	--	2.24	2.39	1.47	2.98	2.99	1.93	0.15	0.49	0.18	0.75	0.79	0.64	2.18	1.74	2.55	1.34	1.43	1.25	6.53	7.78	3.04	3.97	3.55	4.66
Mi08g12720.1	green	Alpha carbonic anhydrase 7; Short=AtaCA7; Short=AtalphaCA7; EC=4.2.1.1; AltName: Full=Alpha carbonate dehydratase 7; Flags: Precursor;	0.68	1.13	0.71	0.52	0.76	1.26	0.11	0.06	0	0.36	0.33	0.42	0.29	0.24	0.11	0.68	0.42	0.25	2.8	2.16	1.48	1.01	1.76	2.06
Mi04g12340.1	green	--	2.35	1.77	2.15	2.33	2.31	2.82	1.17	2.66	2.05	2.44	2.25	2.42	2.56	2.64	2.69	2.02	1.98	1.85	9.91	10.24	10.75	12.76	14.25	20.47
Mi03g06960.1	green	--	5.57	3.78	4.34	3.7	5.33	5.41	6.56	7.16	6.89	4.59	5.02	6.27	2.7	4.21	3.12	6.69	5.49	3.94	5.16	2.5	0.48	2.73	4.78	1.87
Mi18g09460.1	green	Subtilisin-like protease SBT1.9 {ECO:0000303|PubMed:16193095}; EC=3.4.21.- {ECO:0000255|PROSITE-ProRule:PRU10082}; AltName: Full=Subtilase subfamily 1 member 9 {ECO:0000303|PubMed:16193095}; Short=AtSBT1.9 {ECO:0000303|PubMed:16193095}; Flags: Precursor;	0.27	0.05	0.09	0.14	0.14	0.08	0.04	0.02	0.03	0.14	0.11	0.08	0.18	0.17	0.16	0.11	0.22	0.13	1.69	1.52	2.57	2.91	1.92	2.44
Mi07g14920.1	green	--	0.94	0.71	0.6	0.48	0.2	0.39	0	0.02	0	0.13	0.49	0.24	0.52	0.53	0.3	0.22	0.14	0.22	1.33	0.67	0.9	0.75	0.42	0.43
Mi18g05160.1	green	Cyclin-A1-1; AltName: Full=G2/mitotic-specific cyclin-A1-1; Short=CycA1;1;	4.52	3.4	3.52	4.6	4.29	4.25	0.27	0.37	0.26	1.96	2.36	1.93	2.86	3.21	7.09	2.13	2.25	3.47	10.92	7.68	12.05	7.33	7.69	7.13
Mi18g13430.1	green	--	2800.7	2935.61	2734.16	3090.78	3159.02	2893.03	3304.19	3767.81	3423.59	3675.63	3565.03	3858.39	2841.91	2741.33	2569.46	3512.94	3447.67	3301.5	1480.68	1587.56	1245.92	1694.6	1780.38	1737.65
Mi12g12120.1	green	Cyclin-A2-2; AltName: Full=Cyc3b-At; AltName: Full=Cyclin-3b; AltName: Full=G2/mitotic-specific cyclin-A2-2; Short=CycA2;2;	1.69	2.08	2.3	3.78	2.76	3.05	1.96	2.57	2.61	1.15	2.09	1.94	0.95	2	1.77	2.31	2.05	2.14	6.68	3.95	5.49	4	4.7	5.33
Mi03g16830.1	green	Pentatricopeptide repeat-containing protein At5g61400;	0.58	0.96	1.1	0.48	0.23	0.5	0.48	0.5	0.64	0.94	0.99	1.52	0.58	0.79	0.94	0.72	0.41	0.64	2.02	1.24	2.37	1.62	1.42	1.56
Mi12g08840.1	green	Dehydration-responsive element-binding protein 3; AltName: Full=Protein TINY 2;	34.04	35.14	34.81	10.83	13.17	12.71	24.24	20.99	21.97	40.15	39.42	35.77	28	28.96	45.47	27.52	26.46	27.01	13.37	9.62	11.15	4.45	4.48	4.69
Mi08g04490.1	green	--	0.37	0.45	0.73	0.5	0.72	0.64	0.22	0.53	0.18	0.42	0.07	0.09	0.48	0.71	0.56	0.13	0.51	0.16	1.66	0.59	1.05	0.33	0.47	0.55
Mi03g04840.1	green	Protein LATERAL ORGAN BOUNDARIES; AltName: Full=ASYMMETRIC LEAVES 2-like protein 4; Short=AS2-like protein 4;	3.99	3.96	6.21	6.79	8.22	5.65	8.08	8.41	7.99	7.79	8.39	8.75	3.02	3.7	6.11	8.26	8.62	8.77	39.22	36.45	28.98	12.92	13.91	21.8
Mi07g07150.1	green	Receptor-like protein kinase 2; EC=2.7.11.1; Flags: Precursor;	0	0.02	0.06	0.01	0	0.03	0	0	0	0	0	0.05	0	0	0.18	0.08	0.01	0.11	0.53	0.32	0.37	0.31	0.21	0.19
Mi17g11160.1	green	Probable beta-1,4-xylosyltransferase IRX9H; EC=2.4.2.-; AltName: Full=Protein IRREGULAR XYLEM 9 homolog; AltName: Full=Xylan xylosyltransferase IRX9H;	1.99	1.14	1.37	1.29	0.86	1.32	0.6	0.66	0.95	1.3	1.09	1.78	0.72	1.63	1.22	0.81	1.29	0.75	4.03	3.93	4.35	0.83	1.45	2.45
Mi16g06410.1	green	GDSL esterase/lipase At4g10955; EC=3.1.1.-;	1.92	2.99	2.77	3.82	2.48	3.97	1.98	1.38	1.34	4.61	3.83	3.78	2.26	1.83	1.93	4.29	2.77	2.54	7.79	7.18	8.26	5.57	6.24	5.25
Mi11g09080.1	green	Transcription factor bHLH51; AltName: Full=Basic helix-loop-helix protein 51; Short=AtbHLH51; Short=bHLH 51; AltName: Full=Transcription factor EN 57; AltName: Full=bHLH transcription factor bHLH051;	7.84	9.65	10.33	21.59	22.15	22.2	15.09	16	15.19	14.35	13.92	13.21	4.71	5.98	5.24	16.32	11.57	11.6	36.32	39.97	38.14	25.07	30.01	40.93
Mi19g10490.1	green	Aspartyl protease family protein 1 {ECO:0000305}; EC=3.4.23.- {ECO:0000305}; Flags: Precursor;	0.31	0.48	0.55	0.23	0.3	0.35	0.53	0.03	0.15	0.2	0.06	0.04	0.28	0.23	0.13	0.26	0.03	0.03	1.23	1.5	1.24	0.73	0.73	0.51
Mi03g11800.1	green	--	1.78	1.15	1.41	1.5	0.33	1.19	0.1	0.19	0.15	1.03	0.52	0.57	1.17	1.05	2.09	0.36	0.47	0.52	3.27	2.85	3.13	3.09	2.97	3.31
novel.707	green	--	1.21775	0.973971	0.838506	1.27719	1.54353	1.199	0.571303	0.265069	0.801821	0.082953	0.388186	0.571395	0.649112	1.1299	1.52304	1.61943	0.608988	0.922313	2.29269	2.28468	2.95572	2.31926	1.64532	2.02343
Mi07g11120.1	green	Transcription factor MYB61 {ECO:0000305}; AltName: Full=Myb-related protein 61 {ECO:0000305}; Short=AtMYB61 {ECO:0000303|PubMed:16005292};	1.85	2.28	1.75	4.63	1.74	4.2	1.37	1.11	1.23	2.97	2.62	1.8	0.72	1.07	1.1	1.47	1.62	2.25	5.38	5.63	6.67	1.54	2.49	2.53
novel.2031	green	Zinc finger protein WIP2; AltName: Full=Protein NO TRANSMITTING TRACT; AltName: Full=WIP-domain protein 2 {ECO:0000303|PubMed:11782451}; Short=AtWIP2 {ECO:0000303|PubMed:11782451};	4.07825	4.0869	3.44645	2.4899	1.21167	2.51005	3.05486	3.03962	3.05837	4.74367	5.503	4.28044	3.42111	3.34752	2.97096	4.17594	3.65336	3.92536	8.9992	8.57333	10.6616	9.79609	9.99115	8.09261
Mi02g05070.1	green	--	112.07	95.63	117.42	87.48	97.75	110.11	168.01	184.42	129.9	94.35	75.32	125.03	90.44	82.14	90.57	77.32	83.53	54.67	434.13	634.85	297.14	470.15	574.07	872.52
Mi12g12930.1	green	Transcription factor TT2; AltName: Full=Myb-related protein 123; Short=AtMYB123; AltName: Full=Myb-related transcription factor LBM2-like; AltName: Full=Protein TRANSPARENT TESTA 2;	1.18	1.74	0.93	0.61	1.16	0.83	0.72	0.25	0.2	0.92	0.65	0.62	1.08	1.19	0.74	0.95	0.84	0.31	6.62	10.01	8.53	9.59	10.14	12.79
novel.1181	green	--	2.04422	2.05968	2.27951	3.25646	2.63337	3.38698	1.35614	1.67403	1.33088	1.6207	1.64157	1.25432	1.98861	1.72963	3.87227	2.18784	1.49932	1.57847	12.0775	10.2468	15.006	7.45226	6.19745	6.59219
Mi16g10890.1	green	--	0.9	0.53	0.53	1.55	0.35	0.67	0	0.04	0	0.08	0.49	0.16	0.1	0.2	0.36	0.77	0.14	0.29	3.64	1.77	2.69	1.17	0.75	0.28
Mi11g00560.1	green	Serine acetyltransferase 1, chloroplastic; Short=AtSAT-1; EC=2.3.1.30; AltName: Full=AtSERAT2;1; AltName: Full=SAT-p;	1.26	1.04	0.87	1.29	1.02	0.26	0	0.06	0.19	0.26	0.15	0.45	1.32	1	1.85	0.82	0.34	0.12	2.65	1.74	2.49	1.51	1.63	2.3
Mi05g23280.1	green	Malate dehydrogenase, cytoplasmic {ECO:0000303|Ref.1}; EC=1.1.1.37 {ECO:0000269|PubMed:23313174};	3.22	4.12	2.46	2.19	3.27	3.2	3.09	4.04	3.16	3.76	5.11	4.26	2.82	3.92	3.85	2.61	4.29	3.63	10.71	10.1	11.29	7.02	7.79	9.04
Mi11g12790.1	green	U-box domain-containing protein 43; EC=2.3.2.27; AltName: Full=Plant U-box protein 43; AltName: Full=RING-type E3 ubiquitin transferase PUB43 {ECO:0000305};	6.98	7.3	9.02	5.14	6.89	5.83	9.61	6.71	9.74	5.37	4.93	4.27	6.5	8.01	3.48	8.77	7.53	9.27	1.72	1.71	2.63	6.64	6.69	6.08
novel.2042	green	--	0.027505	0.071105	0.099873	0	0.156373	0.039559	0.063511	0.139972	0.038505	0.040268	0.24481	0.078108	0.032046	0.136822	0.028706	0	0.034077	0.035592	1.70517	1.09561	0.883118	0.336113	0.50735	0.472261
novel.1195	green	--	0.506063	0.398617	0.651098	0.407783	0.246314	0.440846	0.34877	1.26045	0.574548	0.71051	0.905979	0.352041	1.12891	0.826753	0.329084	1.08207	0.443049	0.594949	0.301583	0.256533	0.267141	0.131657	0.463625	0.65786
Mi17g05470.1	green	YlmG homolog protein 2, chloroplastic {ECO:0000305}; Short=AtYLMG2 {ECO:0000303|PubMed:20359373}; AltName: Full=YGGT family protein YLMG2 {ECO:0000305}; Flags: Precursor;	6.11	6.26	5.5	8.98	8.4	7.53	6.91	5.11	8.57	4.53	8.38	6.14	5.4	4.21	5.57	7.04	8.4	8.07	30.86	30.38	34.85	22.88	26.08	31.96
Mi09g04310.1	green	Probable protein phosphatase 2C 49; Short=AtPP2C49; EC=3.1.3.16;	70.59	82.28	81.51	70.56	88.38	74.9	89.84	94.35	95.95	79.09	74.57	64.73	85.25	97.3	70.39	110.2	104.14	103.5	34.01	37.68	41.25	33.01	33.74	34.76
Mi10g00990.1	green	Exocyst complex component EXO84C; Short=AtExo80c;	0.57	0.63	0.29	0.64	1.03	2.45	0.14	0.93	0.34	0	0.81	0	0.29	0.3	0.71	1.02	0.15	0.47	3.34	3.66	2.41	1.73	1.93	0.53
Mi20g08460.1	green	Protein SPIRAL1-like 1;	271.31	240.64	223.7	241.45	188.3	207.37	47.8	51.75	39.26	74.35	65.19	79.82	204.19	210.29	203.99	101.42	124.48	98.53	300.78	375.54	235.89	269.8	347.21	325.31
Mi06g07050.1	green	Anthocyanin regulatory C1 protein;	0.64	0.4	0.3	0.06	0	0.09	0	0.16	0	0	0.48	0.26	0.07	0.15	0.14	0.09	0	0	7.3	11.07	9.64	3.65	3.47	5.19
Mi06g15150.1	green	MACPF domain-containing protein NSL1; AltName: Full=Protein NECROTIC SPOTTED LESIONS 1; Short=Protein NSL1;	25.13	27.49	26	20.39	23.04	19.81	24.12	18.1	24.04	23.5	25.6	22.17	22.76	23.01	20.48	26.87	27.21	27.78	9.12	7.53	9.61	19.54	19.07	24.48
Mi05g12440.1	green	Probable arabinose 5-phosphate isomerase; Short=API; EC=5.3.1.13; AltName: Full=CBS domain-containing protein CBSSIS1;	13.08	11.3	12.09	7.64	9.41	7.31	2.82	4.4	4.2	6.37	7.69	7.52	9.1	12.11	12.4	6.73	8.33	6.61	22.16	20.53	17.29	17.65	18.66	20.09
Mi11g02210.1	green	Chlorophyll a-b binding protein 21, chloroplastic; AltName: Full=LHCII type I CAB-21; Short=LHCP; Flags: Precursor;	0.45	0.43	0.47	0.41	0.79	0.8	0.45	1.14	1.1	0.82	0	0.16	0.92	0.48	0.46	0.23	0.55	0.29	8.94	10.5	10.93	7.82	7.16	6.24
Mi09g19850.1	green	Transcription repressor OFP12; AltName: Full=Ovate family protein 12; Short=AtOFP12;	7.26	7.24	7.38	4.56	3.09	4.85	2.98	3.47	2.62	6.62	4.58	6.4	6.78	6.31	7.29	5.28	9.31	6.1	29.69	29.74	22.71	4.79	5.01	3.18
Mi19g11350.1	green	G2/mitotic-specific cyclin-1; AltName: Full=B-like cyclin; AltName: Full=CycMs1;	4.57	4.89	4.41	4.58	3.12	4.16	0.5	0.44	0.79	1.28	1.94	2.43	4.17	4.82	6.86	1.53	1.36	1.49	14.4	11.53	13.71	7.56	11.22	10.84
Mi17g06100.1	green	--	2.26	3.1	2.35	3.82	2.22	1.86	2.24	5.43	3.27	3.13	3.4	4.6	1.96	1.49	1.41	4.79	3.68	4.44	11.85	17.34	14.77	9.92	7.42	13.88
Mi03g14490.1	green	Protein FANTASTIC FOUR 2;	3.09	5.15	3.09	5.56	7.5	9.84	0.69	1.98	1.56	2.65	2.85	1.78	1.71	1.55	2.7	1.47	5.1	3.38	7.85	8.16	7.92	0.97	1.07	2.77
Mi11g07240.1	green	Pentatricopeptide repeat-containing protein At1g31920;	0.69	0.99	0.7	0.86	1.37	1.14	2.09	1.63	1.28	1.4	1.33	0.6	1.01	1.09	0.67	0.87	1.81	0.95	4.96	5.02	4.31	2.99	2.87	1.93
Mi10g12300.1	green	Cytochrome b6-f complex subunit 7; AltName: Full=Cytochrome b6-f complex subunit PetM; AltName: Full=Cytochrome b6-f complex subunit VII; Flags: Fragment;	4.19	6.87	5.15	7.84	3.85	7.04	7.41	14.47	9.41	5.29	6.32	7.43	4.36	2.83	3.32	8.85	8.94	7.07	30.33	32.26	36.35	11.96	21.3	21.11
novel.1161	green	Auxin-responsive protein SAUR72 {ECO:0000305}; AltName: Full=Protein SMALL AUXIN UP RNA 72 {ECO:0000303|PubMed:12036261};	2.33616	3.18446	3.11946	6.63083	3.9673	4.25131	1.64615	1.05694	0.735234	1.05076	1.42628	2.07526	2.51597	3.36325	1.35253	4.3173	3.10348	2.37715	23.4561	25.9214	28.2692	2.22324	0.878937	5.44281
Mi07g07400.1	green	--	1.61	2.9	1.54	1.59	1.47	1.33	0.07	0.66	0	0.25	0.9	0.66	1.77	1.29	0.95	0.24	0.79	0.75	5.89	4.54	4.57	2.24	3.26	2.27
Mi05g06870.1	green	Protein JINGUBANG {ECO:0000303|PubMed:27468890};	2.64	1.4	1.82	0.17	0.45	0.32	0.66	0.61	0.5	0.99	1.85	1.5	3.57	2.61	2.17	0.67	0.75	1.12	3.17	3.06	2.4	0.41	0.61	1.07
Mi02g06910.1	green	--	13.72	8.95	10.04	3.54	2.27	4.42	8.48	8.71	7	3.15	3.28	6.65	8.34	5.3	7.68	3.93	4.33	2.6	30.77	26.98	28.23	21.41	28.42	31.76
Mi06g04350.1	green	Probable receptor-like protein kinase At1g30570; EC=2.7.11.-; Flags: Precursor;	0.51	0.71	0.5	0.78	0.87	0.81	0.36	0.32	0.78	0.51	0.56	0.6	0.83	0.41	0.76	0.53	0.68	0.71	1.73	2.47	3.19	1.4	1.76	1.7
Mi06g08880.1	green	Transcription factor MYBS3 {ECO:0000303|PubMed:12172034}; AltName: Full=Myb-related protein S3 {ECO:0000303|PubMed:12172034}; Short=OsMYBS3 {ECO:0000303|PubMed:12172034};	176.03	163.69	163.61	103.63	95.39	103.61	122.87	118.77	122.2	157.85	152.63	155.68	184.34	182.81	146.86	111.81	115.86	112.84	38.27	38.25	34.75	51.3	51.91	49.25
novel.1167	green	--	3.0416	3.84512	2.13942	2.68594	4.06291	2.94008	0.801838	0.667528	1.65624	1.45944	1.02497	1.48209	1.73144	1.70556	1.66302	3.06913	3.78894	3.67052	14.5764	11.119	9.57406	6.80644	5.51397	6.5709
Mi12g03730.1	green	Pentatricopeptide repeat-containing protein At5g66520;	1.48	0.75	1.05	0.57	0.54	0.77	0.47	0.71	0.58	0.94	0.99	0.87	0.54	0.69	0.83	0.53	0.54	0.66	2.09	1.67	1.48	1.84	1.01	1.26
Mi07g02150.1	green	--	1.76	1.45	1.42	1.47	0.97	1.27	0.15	0.1	0.12	0.63	0.54	0.52	1.22	1.45	2.16	0.9	0.59	0.99	4.21	3.32	3.49	2.3	2.65	1.73
Mi00g11870.1	green	--	3.84	3.78	4.6	5.79	3.32	2.79	0.31	0.87	0.7	1.4	2.97	2.18	2.92	3.02	6.35	1.52	1.63	1.7	21.08	16.16	16.86	9.16	8.32	14.48
Mi14g12960.1	green	Protein Mut11; AltName: Full=Mut11p;	3.81	3.24	3.29	2.62	2.52	1.87	0.77	0.85	1.56	1.42	1.94	1.83	2.02	3.21	1.89	1.05	1.43	2.04	9.01	6.93	8.68	5.83	4.96	4.13
Mi03g15320.1	green	Ninja-family protein AFP3; AltName: Full=ABI five-binding protein 3; Short=ABI5-binding protein 3;	12.49	10.29	9	14.3	12.17	15.31	16.55	18.25	18.32	27.65	29.83	27.73	9.34	6.34	16.61	13.7	17.26	14.86	85.59	66.74	90.84	44.63	46.74	47.43
Mi15g07420.1	green	Transcription factor bHLH96; AltName: Full=Basic helix-loop-helix protein 96; Short=AtbHLH96; Short=bHLH 96; AltName: Full=Transcription factor EN 15; AltName: Full=bHLH transcription factor bHLH096;	2.41	1.91	1.9	3.06	2.69	2.55	0.38	0.9	0.53	0.85	0.88	0.76	0.63	1.07	0.97	1.45	2.42	1.29	10.26	10.93	10.41	3.2	3.13	5.72
Mi06g15400.1	green	Anthocyanidin 3-O-glucoside 2''-O-glucosyltransferase; EC=2.4.1.297; AltName: Full=3-O-glucoside-2''-O-glucosyltransferase; Short=Ip3GGT; AltName: Full=Protein dusky; Short=Dy;	0.32	0.27	0.36	0.35	0.51	0.26	0.03	0.04	0	0.18	0.27	0.13	0.39	0.15	0.42	0	0.19	0.16	0.87	1.25	1.31	0.12	0.1	0.88
novel.2023	green	--	0.491346	1.44195	0.891241	0.251961	0.633635	0.0756633	0.256111	0.0334653	0.185981	0.346073	0.35089	0	0.765054	1.02945	0.462067	0.256009	0.260715	0.661239	1.65603	1.23735	1.44382	0.540514	0.328241	0.0756944
Mi16g03490.1	green	NAC transcription factor 56 {ECO:0000303|PubMed:15029955}; Short=AtNAC056 {ECO:0000303|PubMed:15029955}; AltName: Full=NAC domain-containing protein 2 {ECO:0000303|PubMed:11245578}; Short=AtNAC2 {ECO:0000303|PubMed:11245578}; AltName: Full=Protein NAC-REGULATED SEED MORPHOLOGY 1 {ECO:0000303|PubMed:18849494};	0.38	0.31	0.54	0.43	0.11	0.29	0.28	0.67	0.51	0.3	0.27	0.57	0.95	0.75	0.43	0.23	0.3	0.47	2.16	2.37	1.6	1.56	1.05	1.23
Mi15g09740.1	green	Thioredoxin-like 4, chloroplastic; AltName: Full=Lilium-type thioredoxin 3; Flags: Precursor;	6.74	7.92	6.24	8.51	4.26	7.4	4.27	5.54	4.98	6.47	7.08	7.23	4.8	4.36	4.64	6.16	5.78	6.12	23.9	28.49	22.54	11.11	13.7	14.83
chrM_540.9_6553	green	NADH-ubiquinone oxidoreductase chain 5; EC=1.6.5.3; AltName: Full=NADH dehydrogenase subunit 5;	1.39	1.26	1.6	1.49	1.83	2.05	3.28	2.63	2.68	1.75	3.23	2.33	4.05	1.74	2.54	2.59	2.36	2.49	1.06	0.64	1.15	1.04	0.91	0.81
Mi11g00360.1	green	Protein C2-DOMAIN ABA-RELATED 11 {ECO:0000305}; Contains: RecName: Full=Protein C2-DOMAIN ABA-RELATED 11, N-terminally processed;	84.45	71.1	73.82	56.86	61.73	62.58	91.08	106.48	81.03	78.98	69.58	90.02	61.29	64.8	61.91	81.95	83.73	89.65	32.47	38.76	23.55	32.29	40.26	43.11
Mi02g19840.1	green	Serine/threonine-protein kinase haspin homolog {ECO:0000305}; Short=AtHaspin {ECO:0000303|PubMed:21527018, ECO:0000303|PubMed:21749502}; EC=2.7.11.1 {ECO:0000305};	1.97	2.23	1.02	2.48	1.81	1.87	0.3	0.19	0.31	0.7	0.73	0.49	1.1	1.37	1.7	0.67	0.78	0.99	4.51	2.92	4	3.25	3.43	2.27
Mi16g04640.1	green	Protein GRAVITROPIC IN THE LIGHT 1 {ECO:0000303|PubMed:16640600};	3.46	1.98	0.99	1.73	1.74	2.06	2.71	2.74	2.9	1.96	1.48	2.62	1.2	1.77	2.04	2.87	2.8	2.39	7.89	7.91	5.67	4.49	3.59	3.43
Mi03g06720.1	green	Cyclin-dependent kinase F-4; Short=CDKF;4; EC=2.7.11.22; EC=2.7.11.23; AltName: Full=Serine/threonine-protein kinase MHK-like protein 2;	1.43	1.08	0.74	1.19	1.25	1.2	0.62	0.54	0.68	0.74	1.26	0.99	0.92	1.16	1.61	0.57	0.74	0.58	6.14	4.16	4.9	4	2.71	1.45
Mi06g14450.1	green	Probable polyol transporter 4;	1.04	0.87	0.85	1.05	0.89	0.49	0.15	0.1	0.3	0.54	0.5	1.04	0.49	0.61	0.58	1.06	0.88	0.24	2.8	1.83	2.38	1.35	1.24	1.37
Mi17g04890.1	green	--	3.58	3.56	2.97	11.54	7.38	9.92	0.53	1.76	1.09	3.84	2.05	2.4	1.99	2.85	1.44	7.74	6.88	5.58	20.46	29.86	23.69	7.93	6.42	9.62
Mi16g05020.1	green	Fatty-acid-binding protein 3, chloroplastic; Short=AtFAP3; AltName: Full=Chalcone-flavanone isomerase family protein 3; Flags: Precursor;	4.54	3.09	2.39	2.95	2.58	2.62	1	0.86	0.54	1.06	1.77	3.01	1.47	2.68	3.21	1.88	2.51	2.12	9.49	8.05	10.46	3.54	3.26	4.62
Mi08g02860.1	green	MADS-box protein SOC1; AltName: Full=Agamous-like MADS-box protein AGL20; AltName: Full=Protein SUPPRESSOR OF CONSTANS OVEREXPRESSION 1;	1.13	0.75	1.1	1.78	1.28	1.95	1.64	1.9	2.2	0.95	1.66	2.94	2.59	2.24	1.74	3.89	2.01	3.1	22.13	21.27	24.47	10.43	7.74	9.98
Mi14g12840.1	green	AT-hook motif nuclear-localized protein 8 {ECO:0000312|EMBL:FAA00279.1};	7.68	6.8	5.09	7.09	7.37	6.73	3.82	2.09	2.79	4.32	5.1	6.66	3.5	3.04	5.36	6.36	5.37	6.67	18.05	15.65	14.48	16.24	14.59	12.63
Mi03g22520.1	green	Cellulose synthase-like protein G1; Short=AtCslG1; EC=2.4.1.-;	0	0	0	0.06	0.13	0	0.17	0.02	0.03	0.3	0.45	0.42	0	0.18	0.26	0.08	0.09	0.12	2.95	3.25	3.89	2.63	3.02	3.79
novel.2489	green	--	1.01324	1.25243	1.18687	1.41057	0.752031	0.934697	0.378711	0.643021	0.282476	0.614301	0.811229	0.37051	0.523041	0.4419	0.850168	0.544518	0.97669	0.880283	1.97457	2.94651	2.08182	1.57032	2.12365	1.30879
novel.2488	green	--	0.989701	1.25243	1.18687	1.41057	0.752031	0.934697	0.378711	0.643021	0.396072	0.614301	0.773691	0.37051	0.523041	0.4419	0.850168	0.544518	0.951809	0.880283	1.96386	2.94651	2.10773	1.57032	2.14643	1.30879
Mi08g08350.1	green	--	2.67	2.16	3.56	1.81	1.66	2.01	1.77	1.79	1.23	1.73	1.96	3.06	2.3	2.49	2.1	1.25	1.64	1.52	5.26	4.4	4.69	2.24	2.47	1.96
Mi09g00220.1	green	Probable serine/threonine-protein kinase PBL19 {ECO:0000305}; EC=2.7.11.1 {ECO:0000305}; AltName: Full=PBS1-like protein 19 {ECO:0000303|PubMed:20413097};	10.59	9.94	8.91	5.64	4.33	5.52	7.43	7.54	8.66	9.09	9.12	10.07	10.9	11.51	11.15	9.8	10.55	9.04	3.4	3.34	3.84	9.82	12.22	13.63
Mi05g02010.1	green	Probable E3 ubiquitin-protein ligase ARI8; EC=2.3.2.27 {ECO:0000250|UniProtKB:Q9Y4X5}; AltName: Full=ARIADNE-like protein ARI8; AltName: Full=Protein ariadne homolog 8; AltName: Full=RING-type E3 ubiquitin transferase ARI8 {ECO:0000305};	0.41	0.23	0	0.42	0.44	0.06	0.41	0.11	0.25	0.32	0.49	0.44	0.31	0.22	0.21	0.49	0.22	0.23	1.27	1.01	1.68	1.48	0.65	0.32
novel.2003	green	--	1.65553	3.19924	2.44706	1.47342	1.84586	2.6165	2.35458	2.50006	1.9922	3.80636	3.13761	2.83277	2.63049	1.38662	2.73221	2.27891	2.44799	1.87198	5.95327	9.01325	7.51158	4.98794	5.81481	8.55115
Mi01g23750.1	green	--	1.57	0.92	1.44	0.84	0.79	1.37	2.11	0.91	0.45	0.93	2.13	1.92	2.15	1.57	1.68	2	1.38	1.55	8.83	5.46	7.65	5.13	3.23	9.03
Mi03g17200.1	green	Zinc finger protein ZAT4;	0.15	0.14	0.29	0.25	0.15	0.3	0.06	0.14	0.19	0.04	0.06	0	0.5	0.29	0.22	0.15	0.36	0.34	0.76	0.64	1.43	0.17	0.12	0.31
Mi08g01470.1	green	DnaJ protein ERDJ2A; AltName: Full=Chaperone protein dnaJ 21; Short=AtDjC21; Short=AtJ21; AltName: Full=Endoplasmic reticulum dnaJ domain-containing protein 2A; Short=AtERdj2A; AltName: Full=Translocation protein SEC63 homolog ERDJ2A;	1.05	1.04	0.86	1.48	1.94	1.86	0.79	0.68	1.06	2.14	1.09	1.31	1.22	1.39	1.04	0.96	0.73	1.45	3.31	3.37	2.72	1.52	2.09	1.49
Mi14g15490.1	green	Exonuclease 1; EC=3.1.-.-;	0.35	0.69	0.48	0.45	0.36	0.24	0	0	0.03	0.31	0.03	0.27	0.28	0.55	0.25	0.29	0.15	0.06	2.54	1.77	2.44	1.06	1.16	1.09
Mi15g05480.1	green	Cyclin-A1-1; AltName: Full=G2/mitotic-specific cyclin-A1-1; Short=CycA1;1;	4.54	5.92	4.94	5.2	4.04	2.95	0.54	0.43	0.26	1.34	2.17	1.92	2.6	2.25	7.89	2.55	2	1.99	11.44	9.74	14.08	6.84	6.05	8.48
Mi15g08230.1	green	Transcription factor bHLH93; AltName: Full=Basic helix-loop-helix protein 93; Short=AtbHLH93; Short=bHLH 93; AltName: Full=Transcription factor EN 47; AltName: Full=bHLH transcription factor bHLH093;	5.84	6.7	4.67	7.15	7.92	6.68	9.38	8.68	7.76	31.66	29.24	31.33	4.81	4.38	4.52	7.23	10.13	7.53	25.19	35.81	30.24	7.13	9.43	16.55
novel.66	green	Probable nucleoredoxin 1; Short=AtNrx1; EC=1.8.1.8;	9.86926	5.28845	5.75329	3.92105	5.53097	3.74538	6.59089	9.50216	10.5874	13.974	8.88307	12.9606	15.9453	14.3542	7.14774	12.3875	14.135	12.9111	3.15066	3.07581	4.07092	8.58055	9.79785	7.30993
novel.3	green	--	1.04334	0.900135	1.1277	0.92211	0.504945	0.801975	0.874087	1.08835	0.896737	1.24267	0.853444	0.41037	1.36803	1.27369	0.675487	0.876147	0.84362	1.23103	0.599891	0.385957	0.52321	0.784056	0.491596	0.429927
Mi10g08160.1	green	Probable leucine-rich repeat receptor-like protein kinase IMK3; EC=2.7.11.1; AltName: Full=Protein INFLORESCENCE MERISTEM RECEPTOR-LIKE KINASE 3; AltName: Full=Protein MERISTEMATIC RECEPTOR-LIKE KINASE; Flags: Precursor;	2.3	3	4.63	7.66	6.42	6.61	7.16	7.79	7.11	8	5.27	4.84	3.38	4.14	2.38	7.2	4.98	5.74	3.05	1.62	1.73	6.17	7.84	3.66
Mi04g17700.1	green	Piriformospora indica-insensitive protein 2; Flags: Precursor;	4.13	4.78	4.23	5.66	5.25	5.9	4.15	2.73	2.67	3.97	4.64	4.96	3.41	2.16	3.73	5.91	7.63	6.76	19.24	13.61	17.19	16.06	16.35	11.89
Mi07g16190.1	green	Inositol transporter 1;	329.84	361.41	382.55	414.35	409.88	480.13	632.99	547.55	653.69	1042.11	897.27	635.49	590.05	705.76	550.19	670.14	492.59	579.58	284.16	308.29	251.03	372.19	335.77	168.26
Mi11g14120.1	green	65-kDa microtubule-associated protein 5; Short=AtMAP65-5;	1.01	0.95	0.81	1.05	0.7	1.28	0.14	0.13	0.31	0.47	0.19	0.67	0.81	0.64	2.17	0.45	0.34	0.77	2.94	1.7	1.95	2.49	1.51	1.65
Mi13g02200.1	green	Protein SPIRAL1-like 2;	15.89	16.09	18.2	18.31	23.92	19.04	22.26	17.89	12.51	7.98	6.62	8.97	12.33	12.19	6.36	8.31	6.91	10.49	4.46	5.06	2	2.12	5.28	1.47
Mi03g07380.1	green	Anthocyanin regulatory C1 protein;	2.9	1.65	0.95	1.66	0.9	0.92	0.41	0	0.4	0.31	0.4	1.01	1.34	1.06	0.67	0.8	0.8	0.65	22.12	22.78	20.26	11.11	15.75	28.17
Mi08g16700.1	green	--	5.32	3.38	3.18	5.3	3.45	4.4	3.24	4.63	2.92	2.11	2.72	3.91	3.31	3.87	3.44	2.63	3.73	3.33	9.89	10.38	7.67	3.23	5.3	3.01
Mi14g14000.1	green	Kinesin-like protein NACK1; AltName: Full=NPK1-activating kinesin-1;	1.65	1.48	1.44	2.27	0.93	1.49	0.4	0.18	0.3	0.64	0.95	0.48	0.96	0.97	1.64	0.86	0.98	0.85	5.67	3.76	5.69	4.12	3.81	3.06
Mi20g08370.1	green	Replication protein A 70 kDa DNA-binding subunit B; Short=AtRPA70B; AltName: Full=AtRPA1-5; AltName: Full=Replication factor A protein 1B; AltName: Full=Replication protein A 1B; Short=AtRPA1B;	0.69	0.42	0.29	0.54	0.68	0.7	0.16	0.34	0.08	0.12	0.42	0.31	0.38	0.43	0.54	0.41	0.1	0.17	2.15	1	0.92	0.24	0.4	0.63
Mi05g15780.1	green	Thylakoid lumenal 17.9 kDa protein, chloroplastic; Flags: Precursor;	9.65	9.75	10.88	7.59	8.22	8.43	3.59	7.87	6.32	9.93	8.51	7.51	8.15	8.14	10.05	6.33	6.87	5.95	32.16	33.1	32.15	21.99	24.82	38.84
Mi12g03200.1	green	Histone H4;	17.17	15.82	11.36	16.39	10.08	7.81	3.35	2.4	3.85	3.31	5.33	4.4	8.39	10.68	8.03	5.78	7.82	7.91	22.93	29.12	15.22	8.48	5.94	6.7
Mi09g07370.1	green	Oxygen-evolving enhancer protein 2, chloroplastic; Short=OEE2; AltName: Full=23 kDa subunit of oxygen evolving system of photosystem II; AltName: Full=23 kDa thylakoid membrane protein; AltName: Full=OEC 23 kDa subunit; Flags: Precursor;	34.81	34.57	30.28	29.97	17.2	23.71	32.8	34.63	34.36	26.94	24.47	21.69	37.38	33.96	36.09	25.36	24.73	22.37	103.91	95.73	110.05	100.17	97.92	103.14
Mi12g06870.1	green	Ethylene-responsive transcription factor ERF018;	55.67	50.25	42.12	28.32	25.26	22.4	37.66	42.73	28.74	58.69	60.06	75.03	55.77	65.38	78.44	52.71	68.31	63.35	9.23	14.09	9.31	11.82	14.38	6.86
Mi19g04360.1	green	--	3.37	2.83	2.02	1.76	1.31	2.88	1.58	2.69	2.08	4.46	5.62	5.42	3.22	2.54	2.47	2.47	1.46	1.65	4.61	7.91	6.84	5.62	6.03	7.13
Mi08g11420.1	green	Osmotin-like protein; Flags: Precursor;	347.9	329.52	294.43	261.39	207.15	244.19	120.58	111.86	113.82	135.54	158	152.88	247.64	261.38	291.35	196.51	258.36	214.48	712.91	660.17	607.42	366.94	446.92	419.25
Mi07g08210.1	green	Probable ribose-5-phosphate isomerase 3, chloroplastic; EC=5.3.1.6; AltName: Full=Phosphoriboisomerase 3; AltName: Full=Protein EMBRYO DEFECTIVE 3119; Flags: Precursor;	13.87	11.42	9.92	7.64	7.72	8.4	3.2	4.55	3.31	5.02	4.68	4.43	11.24	7.67	12.17	6.76	7.16	7.22	29.7	31.46	32.36	11.33	14.33	17.62
Mi10g07600.1	green	Methylesterase 17; Short=AtMES17; EC=3.1.1.-; AltName: Full=Methyl indole-3-acetic acid esterase;	0	0.06	0.24	0.26	0.07	0.14	0.06	0	0	0.07	0.11	0.35	0.18	0	0	0.14	0	0.06	2.02	1.5	1.64	0.26	0	0.29
Mi09g11230.1	green	Condensin complex subunit 2; AltName: Full=Chromosome-associated protein H; Short=AtCAP-H; AltName: Full=Non-SMC condensin I complex subunit H; AltName: Full=Protein EMBRYO DEFECTIVE 2795;	7.67	7.78	8.53	7.05	5.25	5.65	5.09	5.38	5.77	5.58	7.32	8.1	7.32	6.31	10.04	4.16	4.32	5.24	16.63	13.9	17	12.83	12.32	12.34
Mi15g08930.1	green	Cyclin-D5-1; AltName: Full=G1/S-specific cyclin-D5-1; Short=CycD5;1;	1.33	1.02	0.8	1.62	1.36	1.89	2.27	2.24	2.23	0.71	0.49	0.5	0.46	0.98	0.77	2.15	1.91	2.05	5.9	3.89	7.69	3	3.02	4.73
Mi03g01190.1	green	Endoglucanase 6; EC=3.2.1.4; AltName: Full=Endo-1,4-beta glucanase 6; Flags: Precursor;	50.02	47.4	44.24	62.8	75.64	58.72	16.41	13.6	15.71	26.47	32.84	34.41	25.91	25.35	37.66	40.44	53.25	48.05	131.01	107.64	112.64	92.07	87.05	66.21
Mi00g09340.1	green	--	38.29	40.47	38.09	44.38	40.29	46.01	45.42	57.97	41.69	39.51	41.9	41.32	54.01	55.47	43.77	34.93	32.69	27.6	128.32	141.08	111.19	104.84	110.62	129.47
Mi11g07970.1	green	Putative UDP-rhamnose:rhamnosyltransferase 1; Short=FaRT1 {ECO:0000303|PubMed:16443693}; EC=2.4.1.- {ECO:0000250|UniProtKB:Q940V3}; AltName: Full=Glycosyltransferase 4; Short=FaGT4 {ECO:0000312|EMBL:AAU09445.1};	1.2	1.49	1.64	1.09	1.18	1.43	0.7	0.9	0.59	1.18	0.82	0.55	1.85	1.55	1.62	0.95	0.96	0.79	4.58	4.88	5.09	3.45	2.98	3.28
Mi14g05670.1	green	Ras-related protein RABH1b; Short=AtRABH1b; AltName: Full=Ras-related protein Rab6A; Short=AtRab6A;	0.81	0.83	0.36	0.42	0.7	0.43	0.4	0.63	0.28	0.73	0.55	1.2	0.29	0.12	0.7	0.69	0.49	0.51	2.52	2.83	1.83	1.02	0.73	1.23
Mi03g01880.1	green	--	2.73	2.29	3.2	2.51	2.13	2.2	2.19	2.24	3.22	0.91	1.16	1.19	2.93	2.66	2.81	2.45	1.57	2.37	1	1.52	1.01	2.2	1.84	1.94
Mi01g25800.1	green	NAC transcription factor 56 {ECO:0000303|PubMed:15029955}; Short=AtNAC056 {ECO:0000303|PubMed:15029955}; AltName: Full=NAC domain-containing protein 2 {ECO:0000303|PubMed:11245578}; Short=AtNAC2 {ECO:0000303|PubMed:11245578}; AltName: Full=Protein NAC-REGULATED SEED MORPHOLOGY 1 {ECO:0000303|PubMed:18849494};	0.09	0.1	0.05	0.08	0	0.05	0.09	0.05	0	0.11	0.04	0.22	0.05	0.24	0.13	0	0	0.4	1.45	1.26	0.4	0.3	0.86	0.61
Mi10g04840.1	green	Kinesin-like protein KIN-5C {ECO:0000305}; AltName: Full=125 kDa kinesin-related protein;	3.04	2.55	2.77	3.2	2.35	2.23	0.46	0.36	0.25	1	1.21	0.82	2.5	2.54	4.17	1.12	1.12	1.51	8.59	5.96	7.84	6	6.31	3.63
Mi01g29010.1	green	--	2.44	1.96	2.8	2.31	2.4	2.82	1.66	1.22	2.1	1.35	2.87	2.29	1.79	2.21	3.22	3.05	2.01	2.04	5.64	6.67	6.27	3.99	3.74	5.97
Mi02g08020.1	green	--	1.21	0.62	1.42	1.09	0.39	0.99	0.79	0.62	0.39	0.71	1.38	0.29	0.97	1.02	1.37	0.1	0.09	0.54	3.15	2.76	1.82	2.31	1.95	0.9
Mi03g03360.1	green	ATPase 11, plasma membrane-type; EC=3.6.3.6; AltName: Full=Proton pump 11;	33.02	32.01	28.12	50.04	47.5	45.71	48.19	33.49	43.43	43.4	54.84	49.27	30.64	26.18	29.33	41.4	42.29	44.03	101.4	104.72	108.27	100.46	103.28	82.5
Mi06g10190.1	green	Cyclin-A2-4; AltName: Full=G2/mitotic-specific cyclin-A2-4; Short=CycA2;4;	2.68	2.81	2.28	2.75	3.44	3.42	0.51	0.49	0.12	1.14	1.27	1.61	2.02	2.06	3.21	2.29	0.79	1.72	10.2	8.2	9.82	5.72	4.6	3.55
Mi09g11920.1	green	Putative cyclin-D6-1; AltName: Full=G1/S-specific cyclin-D6-1; Short=CycD6;1;	0.78	1.03	0.51	1.74	0.89	0.79	0.34	0.59	0.6	0.5	0.8	0.72	0.74	1.2	0.49	1	1.83	1.2	9.63	5.3	7.77	4.13	3.57	2.51
Mi11g09010.1	green	Ribonucleoside-diphosphate reductase small chain; EC=1.17.4.1; AltName: Full=Ribonucleoside-diphosphate reductase R2 subunit; AltName: Full=Ribonucleotide reductase small subunit;	2.37	2.31	1.58	1.28	1.1	1.88	1.79	1.73	1.51	1.92	1.3	1.65	1.37	1.38	2.95	1.49	0.84	0.57	6.45	5.19	3.96	3.81	4.71	3.24
Mi01g10710.1	green	RING-H2 finger protein ATL8; EC=2.3.2.27 {ECO:0000305}; AltName: Full=RING-type E3 ubiquitin transferase ATL8 {ECO:0000305};	3.25	2.24	2.36	5.38	3.25	4.3	4.41	3.2	2.66	2.46	2.02	2.08	3.19	2.33	1.88	1.36	3.03	3.43	6.73	9.96	7.9	6.11	6.93	6.69
Mi01g06040.1	green	Polyadenylate-binding protein 7; Short=PABP-7; Short=Poly(A)-binding protein 7;	0.47	1.04	0.62	0.23	0.36	0.28	0.22	0.16	0.45	0.06	0.17	0.15	0.65	0.42	0.77	0.15	0.29	0.17	5.01	3.9	6.58	3.16	3.92	3.35
Mi13g08280.1	green	Glucan endo-1,3-beta-glucosidase 2; EC=3.2.1.39; AltName: Full=(1->3)-beta-glucan endohydrolase 2; Short=(1->3)-beta-glucanase 2; AltName: Full=Beta-1,3-endoglucanase 2; Short=Beta-1,3-glucanase 2; Flags: Precursor;	5.02	4.44	4.73	6.32	5.1	5.46	1.36	0.93	0.78	1.67	2.95	2.04	3.38	3.77	4.4	3.74	4.33	4.42	19.3	12.29	20.18	13.54	12.56	14.54
Mi01g25350.1	green	Receptor-like serine/threonine-protein kinase SD1-8; EC=2.7.11.1; AltName: Full=Arabidopsis thaliana receptor kinase 3; AltName: Full=S-domain-1 (SD1) receptor kinase 8; Short=SD1-8; Flags: Precursor;	0.13	0.23	0.1	0.53	0.62	0.33	0.19	0.17	0.11	0.24	0.16	0.21	0.08	0.18	0.1	0.27	0.52	0.34	1.38	1.62	1.03	1.13	1.26	1.39
Mi05g07930.1	green	--	26.2	18.33	19.04	7.28	5.73	12.17	32.26	32.93	31.29	30.34	31.91	49.03	34.96	41.81	16.26	17.37	17.42	16.1	8.99	12.47	3.24	5.07	9.72	5.37
Mi18g03650.1	green	--	1.04	1.26	1.01	1.05	1.03	1	0.14	0.08	0.09	0.6	0.52	0.33	0.58	1.17	1.57	0.53	0.66	0.76	2.49	1.51	2.68	2.66	1.79	0.88
Mi18g07530.1	green	Kinesin-like protein KIN-4C {ECO:0000305}; AltName: Full=AtKINESIN-4C {ECO:0000303|PubMed:25600279};	3.74	3.82	3.34	4.63	3.86	3.8	0.73	0.94	1.09	2.56	4.07	2.8	2.64	2.65	4.81	1.92	1.96	2.44	12.92	8.83	11.82	10.91	8.75	5.18
Mi15g02630.1	green	GDSL esterase/lipase At1g29670; EC=3.1.1.-; AltName: Full=Extracellular lipase At1g29670; Flags: Precursor;	3.76	3.67	3.18	1.71	0.8	1.24	0.86	0.67	0.9	0.77	1.26	1.76	2.52	1.67	3.25	1.52	1.03	1.32	12.75	7.84	8.02	4.6	5.17	4.21
Mi08g12110.1	green	--	72.18	78.15	77.76	62.46	66.1	66.39	99.06	113.22	112.29	109.89	105.34	102.88	71.54	77.98	49.02	136.87	91.48	98.46	57.7	52.66	54.92	101.47	102.2	107.25
Mi13g01850.1	green	UDP-glycosyltransferase 88B1 {ECO:0000303|PubMed:15610349}; EC=2.4.1.- {ECO:0000305};	1.31	1.3	1.43	0.27	0	0.2	0.1	0.04	0.2	0.46	0.19	0.28	2.62	2.44	4.35	0.39	0.11	0.15	5.89	7.13	7.31	6.54	6.87	9.1
Mi04g11850.1	green	Limonoid UDP-glucosyltransferase; Short=LGTase; Short=Limonoid GTase; Short=Limonoid glucosyltransferase; EC=2.4.1.210;	8.46	9.03	8.3	8.2	6.03	6.09	6.14	7.57	6.19	13.79	17.85	15.37	9.88	10.8	10.83	6.43	8.05	7.69	39.08	34.14	55.46	39.69	39.5	48.42
Mi10g00150.1	green	Protein NAP1; AltName: Full=ARP2/3 regulatory protein subunit NAPP; AltName: Full=NAP of plants; AltName: Full=Nck-associated protein 1; Short=AtNAP1; Short=AtNAP125; AltName: Full=Protein GNARLED; AltName: Full=p125Nap1;	7.21	8.4	5.13	8.73	9.06	9.86	5.94	4.53	5.19	10.77	8.55	7.81	7.95	4.11	5.23	6.89	4.98	5.8	15.11	15.56	12.84	10.94	9.83	4.17
Mi19g02430.1	green	--	0.31	0.51	0.83	0.61	0.97	0.95	0.33	0.51	0.15	0.16	0.29	0.15	0.22	0.36	0.19	0.11	0.43	0.62	2.03	1.47	2.05	0.95	0.75	0.81
Mi12g10390.1	green	Thylakoid lumenal 16.5 kDa protein, chloroplastic; Flags: Precursor;	1.42	1.72	2.74	1.29	0.9	1.83	1	1.48	1.23	1.19	1.1	0.49	1.77	1.22	1.63	1.22	1.37	1.51	12.43	12.52	16.21	7.11	7.99	11.49
Mi10g15360.1	green	Serine carboxypeptidase-like 18; EC=3.4.16.-; Flags: Precursor;	32.42	33.19	30.68	40.06	36.75	38.55	3.52	4.56	4.61	12.56	11.43	11.56	23.55	23.58	28.99	18.39	22.38	19.35	223.44	225.84	272.24	146.13	188.49	268.68
novel.726	green	Probable xyloglucan galactosyltransferase GT17 {ECO:0000305}; EC=2.4.1.- {ECO:0000305}; AltName: Full=Glycosyltransferase 17 {ECO:0000303|PubMed:15020758}; Short=AtGT17 {ECO:0000303|PubMed:15020758};	0.735765	1.08736	0.786613	0.366729	0.3213	0.43468	0.299299	0.054969	0.061098	0.993418	0.646706	0.658365	0.438378	0.671294	0.953536	0.509573	0.294417	0.559093	2.8303	2.73169	2.87336	1.06748	0.844682	0.807234
Mi03g15350.1	green	Replication protein A 70 kDa DNA-binding subunit B; Short=AtRPA70B; AltName: Full=AtRPA1-5; AltName: Full=Replication factor A protein 1B; AltName: Full=Replication protein A 1B; Short=AtRPA1B;	4.16	3.4	2.65	4.45	3.24	2.46	0.3	0.11	0.12	0.51	0.82	0.83	1.81	1.98	1.83	1.67	2.05	1.77	11.03	8.67	10.45	2.85	2.47	1.48
Mi04g21920.1	green	DNA topoisomerase 2; EC=5.99.1.3; AltName: Full=DNA topoisomerase II;	5.76	5.28	4.73	7.49	5.26	5.99	0.74	0.41	0.59	2.18	3.27	2.33	4.72	4.33	10.65	2.62	2.22	3.21	20.3	12.65	17.71	18.64	16.47	10.19
Mi15g08790.1	green	--	0.41	0.27	0.09	0.37	0	0.2	0.08	0.09	0	0.1	0.16	0	0.08	0.35	0	0	0.18	0.18	2.67	3.32	3.43	2.36	3.1	4.3
Mi10g02680.1	green	(R)-limonene synthase 1, chloroplastic {ECO:0000303|PubMed:28272875}; EC=4.2.3.20 {ECO:0000269|PubMed:28272875, ECO:0000269|PubMed:28272876}; AltName: Full=(+)-limonene synthase 1; Flags: Precursor;	2.34	2.87	2.95	1.59	0.64	1.08	0.24	0.09	0.26	0.27	0.25	0.39	1.96	2.48	3.04	1.82	0.91	1.95	18.4	12.51	18.78	9.09	11.2	6.04
Mi11g09130.1	green	LOB domain-containing protein 21; AltName: Full=ASYMMETRIC LEAVES 2-like protein 12; Short=AS2-like protein 12;	2.97	3.73	2.91	11.83	10	12.09	1.47	2.8	2.8	1.77	1.81	0.8	1.25	0.53	0.99	3.96	2.55	3.21	15.71	20.44	17.54	6.67	7.75	12.47
Mi11g13450.1	green	Aquaporin SIP1-1; AltName: Full=Small basic intrinsic protein 1-1; AltName: Full=ZmSIP1-1; AltName: Full=ZmSIP1;1;	2.47	2.01	2.1	1.54	1.42	2.65	1.99	1.14	0.4	0.25	0.31	0.48	0.46	1.73	2.75	0.23	0.69	1.23	9.56	10.94	6.63	5.84	5.93	5.61
Mi04g21310.1	green	Putative disease resistance RPP13-like protein 1;	0.03	0	0.06	0.04	0	0	0.03	0.08	0	0.02	0.03	0	0.1	0.01	0.06	0.05	0.06	0.03	0.47	0.32	0.54	0.23	0.43	0.17
Mi14g04860.1	green	Equilibrative nucleotide transporter 6; Short=AtENT6; AltName: Full=Nucleoside transporter ENT6;	0.21	0.06	0.11	0	0.06	0.19	0	0.06	0	0.07	0.6	0	0.05	0	0.31	0	0	0	3.16	1.47	1.95	0.75	0.81	0.46
Mi08g08840.1	green	ABC transporter G family member 13; Short=ABC transporter ABCG.13; Short=AtABCG13; AltName: Full=White-brown complex homolog protein 13; Short=AtWBC13;	1.12	0.9	0.77	0.65	0.58	0.71	0.47	0.18	0.2	0.6	0.8	0.76	0.82	0.81	0.5	0.37	0.23	0.69	2.35	1.55	1.51	1.37	1.32	1.49
Mi19g10420.1	green	--	7.27	8.34	6.7	9.62	7.6	7.03	6.01	6.15	4.92	4.99	5.11	6.06	7.16	5.77	7.13	6.3	9.24	8	20.03	24.86	26.36	18.26	18.3	32.45
Mi08g11090.1	green	RHOMBOID-like protein 1 {ECO:0000303|PubMed:16223493, ECO:0000303|PubMed:17181860}; Short=AtRBL1 {ECO:0000303|PubMed:16223493, ECO:0000303|PubMed:17181860}; EC=3.4.21.- {ECO:0000305};	1.85	1.91	1.44	1.26	1.23	0.62	1.12	0.51	0.56	0.85	1.09	1.28	1.36	0.94	1.4	0.61	1.08	1.5	3.97	3.51	3	1.91	3.1	2.53
Mi03g13870.1	green	Probable histone H2A variant 2;	94.25	89.34	80.25	72.65	44.61	61.88	4.32	5.67	3.07	16.67	19.57	22.55	73.19	86.66	95.8	34.37	26.13	23.04	140.47	173.63	125.51	74.35	103.19	93.51
Mi09g06930.1	green	Magnesium protoporphyrin IX methyltransferase, chloroplastic; EC=2.1.1.11; Flags: Precursor;	7.48	6.25	7.67	9.25	11.1	10.67	8.56	8.19	7.95	8.57	8.61	9.06	5.07	6.32	8.41	8.33	8.04	9.04	23.39	25.48	26.5	19.02	22.23	24.6
Mi03g14090.1	green	VAN3-binding protein {ECO:0000303|PubMed:19363154}; AltName: Full=Protein FORKED 1;	4.46	3.64	2.94	6.29	3.23	4.31	0.92	1.64	1.82	2.02	2.9	2.19	3.16	3.68	4.15	5.92	5.68	5.19	14.11	11.6	15.63	12.98	12.68	13.44
Mi09g12850.1	green	Mitotic checkpoint serine/threonine-protein kinase BUB1; Short=AtBUB1; EC=2.7.11.1; AltName: Full=Protein BUDDING UNINHIBITED BY BENZYMIDAZOL 1;	1.34	1.25	1.43	1.73	1.37	1.43	0.38	0.16	0.14	0.26	0.54	0.51	1.02	1.2	1.35	0.43	0.45	0.6	3.78	4.43	4.83	2.05	3.41	2.61
Mi00g05460.1	green	--	42.25	44.13	37.91	34.88	32.88	32.5	26.62	26.34	30.65	92.87	90.67	89.81	31.05	24.13	22.06	38.19	41.76	38.28	102.63	121.77	137.51	32.09	39.45	56.71
Mi20g09410.1	green	Zinc finger protein CONSTANS-LIKE 16;	0.08	0.08	0.12	0.07	0.18	0.05	0	0	0.05	0	0.04	0.09	0.15	0.08	0.08	0.05	0.08	0	1.27	0.74	1.28	0.83	1.31	2.21
Mi05g17260.1	green	Caffeoylshikimate esterase; EC=3.1.1.-; AltName: Full=Lysophospholipase 2; Short=LysoPL2;	3.19	4.31	4.2	2.69	2.39	3.04	1.86	2.06	1.96	3.28	3.39	4.7	2.67	3.05	3.2	2.26	2.2	2.95	12.93	10.68	13.45	8.6	9.18	9.53
Mi04g15770.1	green	Probable serine/threonine-protein kinase PBL28 {ECO:0000305}; EC=2.7.11.1 {ECO:0000305}; AltName: Full=PBS1-like protein 28 {ECO:0000303|PubMed:20413097};	0.87	0.72	0.81	1.3	0.79	1.29	0.52	0.57	0.48	0.49	0.79	0.74	0.88	0.55	0.96	0.52	0.7	1.21	2.15	2.94	3.99	2.65	2.15	2.17
Mi13g09400.1	green	--	3.38	3.57	2.32	2.61	2.62	2.83	0.64	0.08	0.52	1.09	0.41	2.19	1.16	2.21	1.95	1.3	0.61	0.88	5.48	7.15	6.35	4.62	3.42	3.59
Mi13g01410.1	green	Bidirectional sugar transporter SWEET3 {ECO:0000303|PubMed:21107422}; Short=AtSWEET3 {ECO:0000303|PubMed:21107422}; AltName: Full=Protein SUGARS WILL EVENTUALLY BE EXPORTED TRANSPORTERS 3 {ECO:0000303|PubMed:21107422};	4.09	4.66	3.8	1.14	2.44	1.55	0.5	0.14	0.46	0.16	0.84	0.61	2.29	3.88	3.04	0.53	0.94	1.33	4.87	6.34	7.63	1.19	1.89	1.81
Mi03g15470.1	green	Uncharacterized protein At4g22758;	0.27	0.44	0.41	0.12	0	0.16	0.2	0.44	0	0	0.25	0.08	0.27	0.14	0.27	0.08	0.43	0	0.45	1.63	1.58	0.22	0.84	0.83
Mi08g03430.1	green	Protein LOW PSII ACCUMULATION 2, chloroplastic; Flags: Precursor;	1.7	0.8	0.84	1.61	0.69	1.59	1.04	1.24	0.59	0.51	0.31	0.79	1.3	0.94	0.57	1.84	1.38	0.45	3.89	3.17	2.92	1.79	3.52	2.52
Mi08g11100.1	green	Expansin-A4; Short=AtEXPA4; AltName: Full=Alpha-expansin-4; Short=At-EXP4; Short=AtEx4; AltName: Full=Ath-ExpAlpha-1.6; Flags: Precursor;	13.04	9.89	10.18	19.27	13.78	13.85	2.38	1.45	2.92	4.55	3.85	7.98	4.37	2.87	5.56	8.52	12.12	10.17	28.3	30.9	24.07	16.04	16.78	16
Mi02g01260.1	green	Probable microtubule-binding protein TANGLED; Short=AtTAN;	6.94	7.61	7.75	6.5	4.02	7.04	0.95	0.67	0.37	2.42	2.42	2.82	5.63	6.49	7.15	2.15	2.23	1.8	18.44	14.88	15.65	8.94	9.85	9.59
Mi00g09540.1	green	Aldehyde oxidase GLOX1 {ECO:0000305}; EC=1.2.3.1 {ECO:0000305}; AltName: Full=Glyoxal oxidase 1 {ECO:0000305|PubMed:21673079}; Flags: Precursor;	2.23	1.44	1.93	1.26	0.81	1.5	0.34	0.06	0.21	0.62	1.05	1.13	1.29	0.55	2.16	1.46	1.18	1.26	13.95	9.22	11.78	9.54	8.63	12.39
Mi07g18240.1	green	--	3.33	3.81	3.58	2.19	1.67	3.96	3.98	2.9	1.81	3.19	2.75	4.62	3.6	4.27	6.12	2.48	2.94	2.3	15.34	18.48	12.75	9.8	16.83	20.4
Mi03g25290.1	green	--	3.12	4.18	3.15	2.98	2.66	3.99	1.62	1.34	2.25	1.33	1.81	1.85	4.38	3.44	4.28	2.53	2.38	2.11	9.21	7.18	6.1	3.96	6	7.42
novel.33	green	--	0.283936	0.758973	0.518762	0.467865	0.939038	0.314266	0.0306744	0.294062	0	0	0.080705	0	0.544673	0.272197	0.292533	0.221434	0.201953	0.390541	1.46873	1.45725	1.05705	0.55075	0.401467	1.24246
Mi09g06360.1	green	TITAN-like protein;	1.71	0.57	1.47	0.61	0.54	1.19	1.47	1.38	2.34	3.37	2.13	2.99	0.37	0.71	0.3	1.52	1.03	1.65	4.25	3.28	5.38	2.14	0.86	0.74
novel.752	green	--	0.325136	0.041875	0.535456	0.069776	0.038955	0.047224	0.037909	0.146069	0.092862	0.04759	0.182411	0.186485	0.317651	0.419906	0.075467	0.091874	0.122041	0	0.856618	1.16736	1.08729	0.822088	0.687854	0.635267
Mi03g24640.1	green	Receptor-like cytosolic serine/threonine-protein kinase RBK2; EC=2.7.11.1; AltName: Full=Protein ROP BINDING PROTEIN KINASES 2;	0.57	0.6	0.28	0.57	0.22	0.48	0.65	0.76	0.18	1.06	0.55	0.88	0.54	1.18	0.57	0.72	0.7	0.6	2.02	1.58	2.21	1.86	1.28	1.31
Mi13g03450.1	green	Transcription factor bHLH126; AltName: Full=Basic helix-loop-helix protein 126; Short=AtbHLH126; Short=bHLH 126; AltName: Full=Transcription factor EN 3; AltName: Full=bHLH transcription factor bHLH126;	2.57	2.33	2.94	1.26	1.68	1.79	3.45	1.8	2.56	2.83	2.9	2.97	2.39	2.38	2.65	2.69	1.62	2.05	1.03	0.97	1.12	0.51	0.32	0.16
Mi05g11100.1	green	Beta-glucosidase 17; Short=AtBGLU17; EC=3.2.1.21; Flags: Precursor;	0.03	0.14	0.16	0.11	0.11	0.19	0.21	0.17	0	0.08	0.44	0.26	0.31	0.03	0.22	0.41	0.13	0.17	3.49	2.04	1.05	1.09	1.52	0.81
Mi03g15920.1	green	Hydroxymethylglutaryl-CoA synthase; Short=HMG-CoA synthase; EC=2.3.3.10; AltName: Full=3-hydroxy-3-methylglutaryl coenzyme A synthase; AltName: Full=Protein EMBRYO DEFECTIVE 2778; AltName: Full=Protein FLAKY POLLEN 1;	96.17	99.77	95.22	95.96	92.22	88.71	62.16	60.6	66.3	85.08	87.28	83.03	98.31	99.76	85.54	64.49	71.04	71.12	158.75	159.11	213.97	176.17	174.09	206.71
Mi13g10080.1	green	BRCT domain-containing protein At4g02110;	0.69	0.69	1.01	0.49	0.49	0.95	0.68	1.13	1.28	0.76	1.04	0.8	0.84	0.97	1.47	0.72	0.67	0.92	2.76	1.93	2.52	1.3	1.39	1.68
Mi05g15290.1	green	--	0.52	1.87	1.03	1.43	2.12	2.37	2.08	1.21	2.05	1.91	0.61	0.43	1.53	0.43	1.17	0.84	1.81	2.14	4.97	2.72	5.61	1.87	3.45	2.33
Mi09g05970.1	green	Histone H2AX;	5.7	6.78	7.08	3.55	1.22	3.44	0.33	0.12	0	1.69	0.43	1.23	4.4	4.39	2.81	1.21	3.1	0.87	22.41	29.88	26.03	16.08	18.62	32.24
Mi04g15080.1	green	Protein DETOXIFICATION 29 {ECO:0000303|PubMed:11739388}; Short=AtDTX29 {ECO:0000303|PubMed:11739388}; AltName: Full=Multidrug and toxic compound extrusion protein 29 {ECO:0000305}; Short=MATE protein 29 {ECO:0000305};	0.21	0.3	0.38	0.25	0.07	0.26	0.03	0.03	0.04	0.08	0.06	0.26	0.4	0.2	0.12	0.11	0.16	0.17	2.44	2.18	2.46	0.37	0.71	0.5
Mi12g13100.1	green	E3 ubiquitin-protein ligase MBR2; EC=2.3.2.27; AltName: Full=HAL3-interacting protein 1 homolog; Short=AtHIP1; AltName: Full=MED25-binding RING-H2 protein 2; AltName: Full=RING-H2 finger MBR2; AltName: Full=RING-type E3 ubiquitin transferase MBR2 {ECO:0000305};	48.25	52.5	56.48	47.02	48.57	48.57	63.23	63.84	68.32	46.86	44.71	42.99	66.65	69.42	59.1	67	57.53	59.81	26.52	26.37	29.01	40	34.77	41.21
Mi18g04180.1	green	ABC transporter G family member 22; Short=ABC transporter ABCG.22; Short=AtABCG22; AltName: Full=White-brown complex homolog protein 23; Short=AtWBC23;	3.45	4.2	3.79	1.38	0.91	1.22	0.54	0.41	0.29	3.05	2.52	2.38	4.39	3.59	5.96	2	1.29	1.76	14.01	11.97	13.07	2.8	3	1.76
Mi20g06970.1	green	Scarecrow-like protein 28; Short=AtSCL28; AltName: Full=GRAS family protein 8; Short=AtGRAS-8;	1.64	1.79	1.19	1.82	1.79	1.67	0.24	0.34	0.29	0.39	0.77	0.78	1.63	1.26	2.28	0.89	1.09	0.64	2.96	2.43	2.88	1.32	2.06	1.04
Mi05g16500.1	green	F-box protein At4g00893;	0.19	0.03	0.17	0.27	0.33	0.17	0.03	0.06	0.13	0.07	0.03	0.17	0.11	0.2	0.22	0.13	0.12	0.09	1.41	1.44	1.08	0.36	0.82	0.95
Mi06g16710.1	green	GDSL esterase/lipase At1g29670; EC=3.1.1.-; AltName: Full=Extracellular lipase At1g29670; Flags: Precursor;	0.26	0.24	0.05	0	0.05	0	0	0	0	0	0.08	0.05	0.22	0.32	0.18	0	0.09	0.05	7.97	8.46	9.08	4.93	7.02	11.61
Mi16g06690.1	green	Protein IQ-DOMAIN 31;	0.51	0.3	0.42	0.4	0.08	0.37	0.17	0.11	0.37	0	0.19	0.08	0.58	0.54	0.68	0.36	0.11	0.11	1.1	0.91	1.22	0.78	1.34	0.84
Mi02g22020.1	green	Cell division cycle 20.1, cofactor of APC complex; Short=AtCDC20.1;	4.97	4.54	5.06	4.8	3.6	4.93	4.3	5.07	3.65	4.83	4.92	2.74	4.7	5.13	5.49	4.56	2.69	3.46	19.36	18.35	14.69	9.56	9.58	5.35
novel.1640	green	--	21.8189	23.1569	22.0821	12.5188	10.8403	14.1161	21.7445	21.8608	22.4692	0	10.0515	10.1987	21.2354	26.1797	14.2524	17.6424	13.359	13.6293	7.61829	7.36071	5.88325	4.37544	4.99589	4.19177
Mi02g01990.1	green	Probable serine/threonine-protein kinase PBL7 {ECO:0000305}; EC=2.7.11.1 {ECO:0000269|PubMed:21855796}; AltName: Full=CDG1-like protein 1 {ECO:0000303|PubMed:21855796}; AltName: Full=PBS1-like protein 7 {ECO:0000303|PubMed:20413097};	0.28	0.12	0.04	0	0	0.09	0.1	0.19	0	0.09	0	0.09	0.07	0	0.11	0.04	0.04	0	3.44	2.85	3.43	3.67	3.76	4.89
Mi15g08430.1	green	Ergosterol biosynthetic protein 28;	16.35	19.26	20.51	22.99	21.01	25.07	16.52	17.51	18.38	15.74	14.6	20.52	12.22	15.31	14.74	21.39	20.68	12.27	36.26	48.01	48.38	22	31.36	57.67
Mi14g09770.1	green	Plant UBX domain-containing protein 1 {ECO:0000303|Ref.7}; Short=PUX1 {ECO:0000303|Ref.7}; AltName: Full=CDC48-interacting UBX-domain protein 1 {ECO:0000312|EMBL:AAS78923.1};	7.68	37	29.58	23.79	13.98	28.24	24.1	8.42	5.89	24.79	42.6	25.49	8.07	45.75	38.57	3.4	6.25	12.2	33.41	47.07	77.4	37.19	8.55	17.16
Mi13g05260.1	green	Protein POLYCHOME; AltName: Full=Protein UV-B-INSENSITIVE 4;	5.45	6.45	4.16	5.42	4.54	5.25	1.43	1.8	1.27	2.73	2.32	4	5.3	6.62	7.52	2.52	3.5	2.63	9.2	8.7	8.76	6.47	8.27	5
Mi14g01170.1	green	Chalcone synthase; EC=2.3.1.74; AltName: Full=Naringenin-chalcone synthase;	0.08	0	0	0.04	0.1	0.15	0	0.04	0.05	0.1	0	0	0.08	0.04	0	0	0	0	1.58	1.59	2.65	0.27	0.7	0.96
Mi15g12930.1	green	Endoglucanase 2; EC=3.2.1.4; AltName: Full=Endo-1,4-beta glucanase 2; Flags: Precursor;	0.46	1.02	0.42	0.47	0.86	0.49	0.33	0.24	0.52	0.39	0.12	0.71	0.59	0.88	0.65	0.63	0.36	0.51	1.1	1.96	0.87	0.92	1.01	1.23
Mi07g01950.1	green	Condensin-2 complex subunit H2; AltName: Full=Chromosome-associated protein H2; Short=AtCAP-H2; AltName: Full=Non-SMC condensin II complex subunit H2; AltName: Full=Protein HYPERSENSITIVE TO EXCESS BORON 2; Short=Hypersensitive to excess B 2;	4.95	4.08	3.87	3.53	3.11	3.08	1.42	1.01	1.26	1.66	2.1	2.54	4.48	3.71	4.6	1.89	1.65	2.11	9.52	6.55	8.61	7.12	7.11	5.43
Mi01g00810.1	green	Tubulin beta-1 chain; AltName: Full=Beta-1-tubulin;	19.82	20.18	16.54	27.9	18.84	21.26	1.46	1.77	2.09	5.76	7.4	9.77	14.97	13.18	25.44	9.84	8.93	10.06	58.45	51.55	59.1	39.94	40.62	31.1
Mi08g14320.1	green	Photosystem I subunit O; Short=PSI-O; Flags: Precursor;	21.86	22.53	21.21	8.28	8.29	11.49	10.34	12.14	9.56	6.66	5.15	5.43	23.63	19.03	23.54	8.09	9.73	9.11	127.42	145.31	168.45	88.35	97.42	175.43
Mi06g11150.1	green	Glucan endo-1,3-beta-glucosidase 14; EC=3.2.1.39; AltName: Full=(1->3)-beta-glucan endohydrolase 14; Short=(1->3)-beta-glucanase 14; AltName: Full=Beta-1,3-endoglucanase 14; Short=Beta-1,3-glucanase 14; Flags: Precursor;	1.96	2.73	2.45	1.68	1.19	1.89	0.78	0.69	0.52	0.3	0.94	0.72	1.9	1.83	2.8	0.9	1.59	1.05	3.35	2.65	3.11	0.91	1.6	1.72
Mi08g08400.1	green	--	4.13	3.48	2.09	3.54	3.14	2.03	0.2	0.07	0.12	1.02	1.57	0.9	2.3	2.32	4.32	1.94	1.22	1.79	10.43	8.65	9.12	4.43	7.58	6.17
Mi13g12100.1	green	Transcription factor MYB105 {ECO:0000305}; AltName: Full=MYB-domain transcription factor LOF2 {ECO:0000303|PubMed:19542355}; AltName: Full=Myb-related protein 105 {ECO:0000305}; Short=AtMYB105 {ECO:0000303|PubMed:11597504}; AltName: Full=Protein LATERAL ORGAN FUSION 2 {ECO:0000303|PubMed:19542355};	1.6	1.36	1.19	0.56	0.35	1.06	0.36	0.54	0	1.19	1.02	0.95	0.83	0.87	1.03	1.63	0.92	1.46	7.49	6.99	7.1	4.22	4.97	6.25
Mi03g17680.1	green	--	0.84	0.7	0.93	1.53	0.83	1.49	2.65	1.15	1.15	0.53	0.86	0.26	0.53	0.56	1.27	0.57	0.45	0.88	3.19	3.17	5.01	0.93	1.07	0.86
novel.2507	green	Auxin-responsive protein SAUR36 {ECO:0000305}; AltName: Full=Protein RESPONSE TO AUXINS AND GIBBERELLINS 1 {ECO:0000303|PubMed:23503980}; AltName: Full=Protein SENESCENCE-ASSOCIATED GENE 201 {ECO:0000305}; AltName: Full=Protein SMALL AUXIN UP RNA 36 {ECO:0000303|PubMed:12036261};	11.3071	11.016	12.6883	6.19936	5.69179	7.29118	11.8382	12.6738	14.5733	13.6208	11.919	15.0307	8.55029	8.94417	8.20671	13.0369	17.4832	13.2753	5.24626	4.82137	4.36142	6.67793	5.83262	11.2868
Mi20g03710.1	green	Serine/threonine-protein kinase HT1; EC=2.7.11.1; AltName: Full=High leaf temperature protein 1;	1.49	2.7	2.14	4.33	4.56	3.07	2.81	1.87	2.44	1.05	1.21	0.69	1.15	2.18	1.63	2.52	2.01	2.14	6.96	5.8	6.78	7.61	9.33	8.42
Mi13g11360.1	green	--	18.63	17.75	16.51	13.58	9.69	11.44	2.57	3.41	2.48	7.73	6.27	8.38	11.44	12.63	14.76	8.98	8.18	8.74	23.28	22.17	23.18	14.1	16.53	15.73
novel.2503	green	--	0.279771	0.654945	0.281893	0.418129	0.301171	0.278752	0.069781	0.145589	0.085469	0.088486	0.224822	0.429094	0.17605	0.526156	0.070876	0.382489	0.397878	0.273738	1.14549	1.18426	1.42991	1.12905	1.02803	1.69783
Mi15g11430.1	green	Probable LRR receptor-like serine/threonine-protein kinase At4g36180; EC=2.7.11.1; Flags: Precursor;	1.04	0.91	0.78	0.67	0.78	0.47	0.14	0	0.09	0.23	0.29	0.21	0.47	0.78	0.8	0.72	0.58	0.54	1.99	1.85	2.06	1.05	1.32	1.03
novel.389	green	Trihelix transcription factor ASR3 {ECO:0000303|PubMed:25770109}; AltName: Full=Protein ARABIDOPSIS SH4-RELATED3 {ECO:0000303|PubMed:25770109};	0.796446	0.530364	0.477289	0.482662	0.194384	0.769923	0.278137	1.1336	0.984671	0.398891	0.724646	0.770286	0.47641	0.394182	0.798408	1.08215	0.622007	0.878415	2.26351	1.8189	3.06614	1.25307	1.2538	1.54731
Mi16g04680.1	green	Protein GRAVITROPIC IN THE LIGHT 1 {ECO:0000303|PubMed:16640600};	1.41	1.4	1.53	2.2	1.92	2.47	1.25	1.39	1.41	1.46	2.08	1.5	1.74	1.05	1.48	1.65	1.84	2.04	4.57	4.79	4.57	2.41	3.1	2.77
Mi20g07360.1	green	Thioredoxin-like 1-2, chloroplastic; AltName: Full=Atypical cysteine/histidine-rich thioredoxin 5; Short=AtACHT5; AltName: Full=Lilium-type thioredoxin 1-2; Flags: Precursor;	0.95	1.17	2.03	0.41	0.27	0.07	0.28	0.61	0.41	0.63	0.48	0.34	2.54	2.02	1.85	0.07	0.18	0.5	1.75	2.4	1.58	0.49	1.14	1.95
Mi10g07400.1	green	Uncharacterized protein At1g65710 {ECO:0000305};	0.83	0.61	0.83	1.23	1.14	1.6	0.35	0.45	0.2	0.63	0.85	0.54	1.31	1.26	1.78	0.96	0.68	0.58	4.03	2.85	4.31	3.18	3.03	2.87
Mi12g13220.1	green	Trifunctional UDP-glucose 4,6-dehydratase/UDP-4-keto-6-deoxy-D-glucose 3,5-epimerase/UDP-4-keto-L-rhamnose-reductase RHM1 {ECO:0000305|PubMed:17190829}; AltName: Full=Protein REPRESSOR OF LRX1 1 {ECO:0000303|PubMed:18567791}; AltName: Full=Rhamnose biosynthetic enzyme 1; Short=AtRHM1; Includes: RecName: Full=UDP-glucose 4,6-dehydratase {ECO:0000305|PubMed:17190829}; EC=4.2.1.76 {ECO:0000305|PubMe…	0.31	0.11	0.12	0.24	0.14	0.21	0	0.03	0.03	0.09	0.18	0.09	0.07	0.13	0.1	0	0.23	0.16	1.15	0.85	1.24	0.48	0.83	0.81
Mi00g02090.1	green	Beta-glucosidase 44; Short=AtBGLU44; EC=3.2.1.21; Flags: Precursor;	10.61	10.26	9.31	9.08	4.9	6.44	6.2	4.59	4.79	7.83	8.6	9.47	8.7	7.53	10.61	6.83	5.16	6.23	21.74	21.91	24.63	18.76	17.61	21.59
Mi10g16340.1	green	Serine carboxypeptidase-like 18; EC=3.4.16.-; Flags: Precursor;	6.28	4.48	5.65	6.75	4.63	6.29	0.6	0.44	0.7	1.79	1.78	2.68	4.09	4.74	8.97	3.17	2.67	3.16	289.31	269.5	362.55	181.6	221.4	351.09
novel.1629	green	Ankyrin repeat-containing protein BDA1 {ECO:0000305}; AltName: Full=Protein BIAN DA 1 {ECO:0000303|PubMed:22740615};	2.25454	2.41964	2.48267	1.5485	1.12994	1.66746	3.02193	3.68298	3.18241	2.80778	2.31595	2.31499	2.41995	2.14189	1.18285	2.77625	2.82431	2.51637	1.06285	1.35942	1.56444	2.5103	2.39103	2.07716
chrM_535.1_1043	green	--	1.16	1.28	0.7	0.61	0.67	1.65	3.56	1.6	3.26	3.23	2.1	2.6	1.6	0.97	1.35	1.98	1.5	2.99	0.41	0.22	0.48	1.08	0.41	0.38
Mi09g07620.1	green	Probable WRKY transcription factor 71; AltName: Full=WRKY DNA-binding protein 71;	4.22	1.91	2.39	1.79	2.67	2.14	1.62	1.39	1.65	1.3	1.48	1.77	3.59	1.84	4.66	1.13	1.95	1.15	7.88	7.07	8.91	6.38	6.54	5.74
Mi20g01300.1	green	--	0.87	0.84	0.87	0.38	0.29	0.52	0.18	0.12	0.06	0.23	0.23	0.29	0.19	0.59	0.66	0.51	0.11	0.23	1.18	1	1.28	0.55	0.79	0.95
novel.398	green	--	0.378682	0.31784	0.392066	0.099257	0	0.531383	0.161507	0.355949	0.457616	0.546137	0.259397	0.663415	0.10902	0.230993	0.654347	0.509721	0.568477	0.482113	2.73748	1.67656	2.25938	1.10259	0.660699	0.602716
Mi05g06800.1	green	Snakin-2; Flags: Precursor;	14.85	10.01	11.73	6.88	5.77	6.22	3.23	4.23	4.33	3.19	7.39	10.32	18.59	14.51	21.66	11.78	9.35	11.58	34.98	35	29.92	30.28	40.9	32.67
Mi16g10610.1	green	--	6.73	6.95	6.09	1.78	2.9	1.87	1.82	2.38	1.85	0.96	3.22	1.85	5.7	6.46	6.22	1.96	1.27	1.81	7.79	7.86	6.02	1.92	0.32	1.49
Mi03g10810.1	green	Aromatic aminotransferase ISS1 {ECO:0000303|PubMed:26163189}; EC=2.6.1.27 {ECO:0000269|PubMed:26163189}; EC=2.6.1.5 {ECO:0000269|PubMed:26163189}; EC=2.6.1.88 {ECO:0000269|PubMed:23377040, ECO:0000269|PubMed:26163189}; AltName: Full=Methionine aminotransferase ISS1 {ECO:0000305}; AltName: Full=Phenylalanine aminotransferase ISS1 {ECO:0000305}; AltName: Full=Protein INDOLE SEVERE SENSITIVE 1 {ECO:…	8.65	9.02	8.78	11.19	9.86	10.71	16	15.28	16.12	10.51	10.72	12.1	11.3	10.88	7.94	10.73	10.08	14.34	39.38	41.44	34.55	20.93	25.35	22.87
Mi05g21810.1	green	--	6.64	5.34	8.3	5.41	5.73	7.34	6.23	5.17	7.92	11.92	8.39	6.99	7.72	6.45	3.28	9.05	4.08	5.01	2.77	3.45	4.07	3.24	3.05	2.81
Mi19g03140.1	green	Cell division control protein 6 homolog B {ECO:0000305}; Short=AtCDC6b {ECO:0000303|PubMed:11752380};	2.7	0.35	1.49	0.14	0.58	1.96	0	0.17	0	0	0.61	1.36	0.48	0	0.48	1.15	0.34	1.42	6.24	4.1	4.5	3	1.7	1.39
Mi01g25550.1	green	--	1.12	0.96	1.08	1.29	0.63	0.94	1.05	1.04	0.89	0.62	0.42	1.53	0.77	0.9	1.26	0.85	0.7	0.46	3.36	3.48	2.22	1.87	2.4	1.57
Mi09g03740.1	green	Probably inactive receptor-like protein kinase At2g46850; Flags: Precursor;	0.76	1.08	0.89	1.37	1.01	0.99	0.31	0.19	0.12	0.46	0.68	0.6	0.32	0.44	0.93	0.82	0.86	0.76	2.16	2.43	2.71	0.87	1.09	0.82
Mi08g02900.1	green	--	1.81	2.48	1.49	2.04	1.89	4	2.9	1.1	1.21	2.21	2.21	2.06	1.58	1.06	2.07	2.48	1.6	1.67	7.43	6.13	8.06	5.68	3.27	4.92
Mi05g17310.1	green	--	0.46	0.23	0.64	0.89	0.25	0.51	0.31	0.28	0.25	0.98	1.19	0.57	0.36	0.49	0.31	0.43	0.33	0.34	1.45	2.15	0.93	1.72	1.45	1.94
Mi14g10580.1	green	Cyclin-dependent protein kinase inhibitor SMR6 {ECO:0000303|PubMed:20706207, ECO:0000303|PubMed:24399300, ECO:0000303|PubMed:26546445}; AltName: Full=Protein SIAMESE-RELATED 6 {ECO:0000303|PubMed:20706207, ECO:0000303|PubMed:24399300, ECO:0000303|PubMed:26546445};	7.38	10.49	6.19	4.9	4.47	6.82	3.79	2.18	2.07	2.15	2.31	5.53	6.73	6.33	3.14	4.26	4.39	3.32	10.18	8.36	10.76	2.36	4.13	5.5
Mi05g19840.1	green	Protein yippee-like At4g27745;	0.92	0	0	0.67	0.22	0	0.54	0	0	0.23	1.75	0.45	0	0.39	0.37	1.1	0.39	0.61	7.6	11.23	9.74	2.84	3.55	9.84
Mi04g20390.1	green	Chlorophyll a-b binding protein, chloroplastic; AltName: Full=LHCI type II CAB; Flags: Precursor;	6.87	5.95	6.03	3.76	4.52	2.7	1.23	2.33	1.65	1.27	1.64	2.53	5.44	3.27	5.42	3.2	2.78	4.02	11.48	14.97	11.99	7.87	8.67	11.54
Mi01g11150.1	green	--	2.37	2.23	1.36	2.34	1.59	2.61	1	0.28	0.55	0.95	1.16	0.8	0.66	0.96	1.78	1.39	0.97	0.96	2.38	3.03	2.51	2.07	2.64	1.26
Mi09g03980.1	green	Peptidyl-prolyl cis-trans isomerase CYP20-3, chloroplastic; Short=PPIase CYP20-3; EC=5.2.1.8; AltName: Full=Cyclophilin of 20 kDa 3; AltName: Full=Cyclosporin A-binding protein; AltName: Full=Rotamase CYP20-3; AltName: Full=Rotamase cyclophilin-4; Flags: Precursor;	4.25	4.17	5.39	5.68	5.51	5.52	4.26	6.98	4.73	2.9	3.55	3.67	2.68	4.26	5.93	4.39	3.84	4.2	16.73	18.24	22.96	17.64	17.21	20.93
novel.325	green	--	1.36417	0.942097	1.10774	0.077988	0.833532	1.18562	0.714862	0.466124	0.5699	2.91936	1.75332	1.30019	1.01652	1.27547	1.93164	1.2712	0.937503	0.370427	5.11757	7.58385	5.5136	2.49117	3.36355	5.66869
Mi17g08230.1	green	Probable ubiquitin-conjugating enzyme E2 37; EC=2.3.2.23; AltName: Full=E2 ubiquitin-conjugating enzyme 37; AltName: Full=Ubiquitin carrier protein 37;	1.27	0.86	0.93	1.26	0.98	0.93	0.4	0.22	0.32	0.26	0.5	0.56	0.56	0.58	0.84	0.59	0.68	0.64	2.79	3.52	2.95	2.02	1.07	1.59
Mi10g13760.1	green	Signal recognition particle 43 kDa protein, chloroplastic; AltName: Full=Chromo protein SRP43; Short=CpSRP43; Flags: Precursor;	6.11	9.04	8.25	8.06	5.61	8.26	7.93	7.9	10.2	8.08	8.28	9.57	8.7	7.26	11.35	9.33	10.51	7.8	33.12	37.4	27.62	26.09	27.98	24.03
Mi03g14460.1	green	--	4.54	4.46	2.57	5.59	5.02	5.1	2.64	5.09	4.23	2.42	2.8	3.32	3.11	3.43	4.87	5.09	4.26	5.06	13.13	11.77	10.74	5.03	6.56	8.58
Mi18g13790.1	green	Expansin-A11; Short=AtEXPA11; AltName: Full=Alpha-expansin-11; Short=At-EXP11; Short=AtEx11; AltName: Full=Ath-ExpAlpha-1.14; Flags: Precursor;	0.98	0.27	1.47	0.67	0.37	0.61	0	0	0	0.23	0	0.07	0.43	0.59	1.55	0	0.2	0.21	5.93	6.11	5.92	4.09	3.82	3.84
Mi05g10870.1	green	--	1.38	1.29	1.62	1.37	0.52	1.6	0.51	0.57	0.79	0.05	0.79	0.42	1.7	1.56	1.17	0.94	0.46	0.43	4.22	3.13	3.33	2.64	1.85	1.57
Mi00g15440.1	green	Polygalacturonase 1 beta-like protein 3 {ECO:0000303|PubMed:26106400}; Short=AtPGL3 {ECO:0000303|PubMed:26106400}; AltName: Full=Aromatic-rich glycoprotein JP650; AltName: Full=PG1beta-like protein 3 {ECO:0000303|PubMed:26106400}; AltName: Full=Polygalacturonase 2 {ECO:0000303|PubMed:19639386}; AltName: Full=Probable polygalacturonase non-catalytic subunit JP650; Flags: Precursor;	11.52	9.8	7.32	13.07	9.52	8.99	4.82	3.09	4.34	5.23	6.46	6.06	6.99	5.89	9.25	10.27	9.02	8.52	48.06	34.05	42.37	27.88	29.54	29.58
novel.1609	green	DNAJ protein JJJ1 homolog {ECO:0000305}; Short=AtJJJ1 {ECO:0000305};	0.80012	0.662947	1.04849	0.17674	0.263685	0.106624	0.919812	1.26825	0.494809	0.54267	0.535295	0.64859	0.647521	0.661958	0.759368	0.671914	0.596709	0.431207	0.096445	0.371564	0.198195	0.119411	0.04205	0
Mi13g02440.1	green	Kinesin-like protein KIN-10C {ECO:0000305};	3.47	2.76	2.67	2.13	1.59	1.81	0.74	1.3	1.41	1.36	1.65	1.16	3.22	1.97	3.52	1.51	0.69	1.75	5.45	3.76	4.98	5.53	5.06	3.09
Mi19g07910.1	green	Remorin 4.1 {ECO:0000305}; Short=OsREM4.1 {ECO:0000303|PubMed:17984200}; AltName: Full=Remorin group 4 member 1 {ECO:0000303|PubMed:17984200};	4.57	4.41	3.94	5	4.85	4.37	1.17	1.65	0.99	2.37	1.52	3.53	3.95	3.86	6.81	3.87	2.92	3.5	7.91	8.91	8.54	5.33	6.57	5.51
Mi02g09100.1	green	--	0.43	0.47	0.44	0.39	0.65	0.52	0.53	0.47	0.39	0.81	0.61	0	0.43	0.56	0.21	0.77	0.23	0.12	3.7	4.31	6.26	7.07	5.05	7.18
Mi17g07520.1	green	Mitogen-activated protein kinase kinase 6; Short=AtMKK6; Short=MAP kinase kinase 6; EC=2.7.12.2; AltName: Full=Protein Arabidopsis NQK1 homolog;	1.09	1.69	1.59	1.53	1.14	1.34	0.69	1.36	0.48	1.37	1.47	1.03	1.45	2.68	1.64	0.95	0.58	1.21	4.05	2.61	2.8	2.19	2.02	2.35
Mi20g02450.1	green	Uncharacterized protein At5g39865;	0.94	1.92	1.45	2.03	1.39	0.98	0.25	0.05	0.24	0.63	1.05	0.67	0.9	0.84	0.95	0.48	0.69	1.16	2.28	3.11	1.69	1.49	1.2	0.37
Mi15g00050.1	green	Probable carboxylesterase 18; AltName: Full=AtCXE18; EC=3.1.1.1;	0	0	0.05	0.13	0	0.3	0.15	0	0.12	0.5	0.38	0.36	0	0	0.05	0.18	0.05	0.16	4.46	3.13	3.44	5.6	4.71	6.99
Mi01g27440.1	green	--	1.01	1.67	1.7	0.92	0	0.31	1.74	0.83	0.46	0.95	0.48	0.77	0.38	0.8	3.67	0.15	0.4	0.14	8.76	8.04	5.56	6.14	6.35	6.93
Mi07g03820.1	green	Early light-induced protein 1, chloroplastic {ECO:0000305}; Flags: Precursor;	526.99	520.19	502.29	859.56	763.67	843.55	679.84	767.86	694.73	333.99	326.08	393.15	546.91	582.76	375.93	525.72	675.14	555.63	185.23	245.96	146.46	359.92	436.73	326.92
Mi03g13630.1	green	ATPase 10, plasma membrane-type; EC=3.6.3.6; AltName: Full=Proton pump 10;	16.8	17.28	16.65	18.64	15.27	19.38	18.28	16.04	18.66	20.86	21.11	22.68	14.05	12.07	21.55	15.52	16.13	20.09	60.52	55.15	76.59	82.99	83.04	88.12
Mi09g14010.1	green	Sialyltransferase-like protein 1 {ECO:0000305}; EC=2.4.-.- {ECO:0000305}; AltName: Full=Protein MALE GAMETOPHYTE DEFECTIVE 2 {ECO:0000303|PubMed:20738727};	2.44	1.77	2.97	3.61	2.79	3	0.9	0.61	1.35	0.97	1.27	1.95	2.46	1.48	2.24	2.09	1.04	2.41	5.08	6.07	4.57	2.16	3.31	2.79
Mi10g11430.1	green	Kinesin-like protein KIN-7D, mitochondrial {ECO:0000305}; AltName: Full=Mitochondria-targeted kinesin-related protein 2 {ECO:0000303|PubMed:11706156}; Flags: Precursor;	7.28	6.81	6.14	6.63	5.33	5.56	0.58	0.73	0.82	2.31	3.25	2.19	5.06	4.59	7.6	2.91	2.46	3.29	11.16	8.91	12	8.68	8.03	6.63
Mi04g05750.1	green	Basic blue protein; AltName: Full=CBP; AltName: Full=Cusacyanin; AltName: Full=Plantacyanin;	76.04	77.74	71.43	68.36	27.64	36.27	23.28	28.47	23.47	9.2	10.78	13.26	36.05	50.85	36.04	3.69	18.31	5.84	56.99	81.54	53.16	21.41	16.63	40.32
Mi13g04080.1	green	NAC domain-containing protein 7 {ECO:0000303|PubMed:15029955}; Short=ANAC007 {ECO:0000303|PubMed:15029955}; AltName: Full=Protein EMBRYO DEFECTIVE 2749 {ECO:0000303|Ref.7}; AltName: Full=Protein VASCULAR RELATED NAC-DOMAIN 4 {ECO:0000303|PubMed:16103214};	0.79	0.66	0.98	1.84	1.38	1.1	0.54	0.49	0.72	0.12	1.66	0.6	1.05	0.68	1.49	0.54	0.85	0.55	2	2.19	1.51	1.37	1.92	0.37
Mi01g04190.1	green	--	3.78	4.45	4.69	4.88	3.04	5.41	1.39	1.2	1.7	5.16	3.44	5.21	1.6	2.85	4.36	3.59	3.58	3.67	8.76	8.54	10.36	5.54	5.8	9.76
Mi08g13510.1	green	--	1.33	0.59	0.42	0.61	1.94	0	1.71	2.05	2.59	2.02	0.89	2.11	1.35	0.43	0.8	0.32	1.14	0.45	5.69	7.21	9.66	8.13	10.87	14.84
Mi01g18150.1	green	Kinesin-like protein KIN-5C {ECO:0000305}; AltName: Full=125 kDa kinesin-related protein;	3.52	2.07	2.4	3.34	2.27	1.86	1.16	0.91	1.1	1.46	2.06	1.24	2.06	2.15	3.71	1.35	0.88	1.25	6.97	5.01	7.2	5.98	4.47	2.61
Mi02g23150.1	green	Germin-like protein 5-1; Flags: Precursor;	74.94	80.65	85.82	108.51	98.15	96.81	54.41	63.97	43.37	46.16	49.3	53.31	61.5	48.31	71.02	69.08	79.67	58.61	191.6	182.86	239.72	181.44	188.78	290.99
Mi09g04350.1	green	--	2.78	4.77	5.77	4.07	8.24	6.47	7.32	1.86	4.69	4.67	4.73	1.88	3.43	3.44	5.9	2.78	5.27	2.41	11.42	10.8	10.48	11.8	8.08	12.93
Mi05g13330.1	green	Pentatricopeptide repeat-containing protein At5g48910;	1.11	1.28	1.41	0.96	0.9	1.19	0.73	0.41	0.42	1.28	1.51	1.59	1.42	0.89	0.84	1.04	0.82	1.07	3.51	3.63	3.32	2.3	2.15	2.25
Mi06g15670.1	green	Magnesium-chelatase subunit ChlI, chloroplastic; Short=Mg-chelatase subunit I-1; EC=6.6.1.1; AltName: Full=Mg-protoporphyrin IX chelatase subunit ChlI; Flags: Precursor;	17.76	18	14.89	24	18.92	19.35	24.36	24.26	21.7	21.08	20.19	23.37	18.07	14.47	18.64	19.05	22.21	20.68	54.14	54.77	54.68	47.17	48.11	44.85
Mi04g00400.1	green	--	1.05	2.25	1.09	1.32	2.48	2.16	3.4	1.79	2.62	0.96	1.79	1.56	0.41	0.62	1.17	1.61	3.36	2.79	5.3	4.58	9.57	0.78	1.3	4.52
Mi00g15430.1	green	--	3.87	3.81	4.57	3.75	3.36	4.64	3.21	3.84	3.87	4.69	4.7	5.61	2.8	4.06	2.89	3.96	1.84	3.5	10.68	9.69	13.91	11.82	9.08	13.01
Mi03g23410.1	green	EPIDERMAL PATTERNING FACTOR-like protein 4 {ECO:0000303|PubMed:19435754}; Short=EPF-like protein 4; Contains: RecName: Full=CHALLAH-LIKE2 {ECO:0000303|PubMed:21862708}; Flags: Precursor;	14.42	8.77	11.16	38.22	26.06	36.08	5.09	8.71	3.75	8.54	14.08	8.43	2.52	4.22	9.17	13.96	25.92	15.57	59.07	62.67	45.46	39.94	39.66	53.15
Mi05g12750.1	green	Protein JASON {ECO:0000305};	5.5	5.82	4.99	5.69	5.63	4.94	1.34	0.84	1.25	2.05	2.44	2.67	4.28	6.16	5.4	1.99	3.36	3.25	8.77	8.22	10.09	6.02	5.85	7.71
Mi05g06600.1	green	Protein RICE SALT SENSITIVE 3 {ECO:0000303|PubMed:23715469};	21.52	19.76	17.34	32.5	20.84	31.36	20.65	23.72	23.36	14.84	12.84	15.65	12.46	10.07	11.2	19.4	19.38	17.78	61.75	57.64	67.63	43.95	47.06	50.26
Mi06g05950.1	green	Kinesin-like protein KIN-14C {ECO:0000305}; AltName: Full=AtKIN14a {ECO:0000303|PubMed:18088313}; AltName: Full=Kinesin-like protein KatA {ECO:0000303|PubMed:8492804, ECO:0000303|PubMed:8597656};	1.89	2.09	1.94	1.73	1.65	1.75	0.49	0.37	0.5	0.72	0.81	0.84	1.31	1.67	2.02	0.71	0.82	0.9	6.86	4.37	5.99	6.82	5.31	3.12
Mi11g13260.1	green	Light-regulated protein 1, chloroplastic {ECO:0000303|PubMed:8932388}; AltName: Full=Protein CCR-LIKE, chloroplastic {ECO:0000303|PubMed:16055688}; Flags: Precursor;	19.25	19.7	15.76	13.56	12.17	11.5	28.36	27.22	19.4	15.3	12.27	14.22	23.78	22.05	18.53	12.33	16.68	16.24	61.08	75.29	60.19	27.65	30.76	43.44
Mi03g21460.1	green	--	4.1	2.9	4.09	5.36	4.38	3.84	0.41	0.18	0.3	1.76	1.65	1.5	2.57	2.87	4.95	2.56	3.33	2.28	10.58	9.16	12.34	4.18	4.06	6.25
Mi02g06720.1	green	Probable glucuronoxylan glucuronosyltransferase IRX7; EC=2.4.1.-; AltName: Full=Protein FRAGILE FIBER 8; AltName: Full=Protein IRREGULAR XYLEM 7;	2.84	4.78	3.74	7.39	6.38	6.86	10.3	8.38	10.84	5.72	4.24	4.13	3.39	2.13	3.24	8.23	10.9	7.59	22.35	24.55	24.08	9.08	9.76	11.89
Mi09g17470.1	green	UDP-glycosyltransferase 73C3; EC=2.4.1.-;	208.32	193.48	183.09	141.11	193.23	151.35	199.77	175.03	230.63	262.29	280.67	293.41	180.88	146.88	204.97	277.49	263.45	255.35	122.59	112.01	104.63	170.01	165.98	122.82
Mi08g19380.1	green	Abscisic acid 8'-hydroxylase 1; Short=ABA 8'-hydroxylase 1; EC=1.14.13.93; AltName: Full=Cytochrome P450 707A1;	7.6	8.73	8.95	7.67	11.51	11.36	21.05	19.31	20.8	22.58	18.7	20.18	11.65	10.61	5.85	13.58	17.88	16.19	7.09	8.34	8.26	8.12	5.55	7.48
Mi08g00980.1	green	Transcription factor SPEECHLESS; AltName: Full=Basic helix-loop-helix protein 98; Short=AtbHLH98; Short=bHLH 98; AltName: Full=Transcription factor EN 19; AltName: Full=bHLH transcription factor bHLH098;	0.43	0	0.39	0.52	0.52	0.58	0.09	0.1	0.06	0.24	0.14	0.29	0.05	0.15	0.52	0.4	0.15	0.11	1.54	1.1	1.66	1.36	0.55	0.06
Mi10g16320.1	green	Serine carboxypeptidase-like 18; EC=3.4.16.-; Flags: Precursor;	4.27	4.02	4.02	3.91	2.09	3.38	0.59	0.36	0.28	1.63	1.04	1.33	3.24	3.72	4.36	2.42	2.08	2.25	85.09	81.11	105.11	57.82	65.49	97.61
Mi10g01000.1	green	Agamous-like MADS-box protein AGL61; AltName: Full=Protein DIANA;	1.1	0.76	1.08	0.73	0.91	0.21	0.8	0.63	0.28	0.44	0.17	0.56	0.76	0.37	0.93	1.04	0.37	0.51	2.78	2.48	3.13	2.43	2.01	2.09
Mi03g13710.1	green	F-box/LRR-repeat protein 17; AltName: Full=F-box-like protein 17;	5.2	4.29	4.52	4.73	4.82	4.23	0.29	0.59	0.68	1.49	2.87	1.77	2.54	4.27	3.05	3.32	2.69	3.17	14.59	11.85	13.23	5.76	5.38	5.4
Mi20g09690.1	green	Cysteine-rich receptor-like protein kinase 10; Short=Cysteine-rich RLK10; EC=2.7.11.-; AltName: Full=Receptor-like protein kinase 4; Flags: Precursor;	23.4	24.34	26.34	21.07	23.69	19.64	23.56	31.05	28.99	21.52	21.89	19.97	23.66	22.31	16.75	29.54	28.8	27.7	15.11	15.51	16.1	19.78	17.43	16.59
Mi06g03880.1	green	Probable WRKY transcription factor 35; AltName: Full=WRKY DNA-binding protein 35;	3.53	3.45	5.38	3.24	4.54	3.63	2.68	3.01	3.71	5.24	5.71	4.26	4.12	5.57	5.04	4	3.37	3.21	8.54	8.88	9.78	3.91	4.66	4.93
Mi17g11540.1	green	E3 ubiquitin-protein ligase MBR2; EC=2.3.2.27; AltName: Full=HAL3-interacting protein 1 homolog; Short=AtHIP1; AltName: Full=MED25-binding RING-H2 protein 2; AltName: Full=RING-H2 finger MBR2; AltName: Full=RING-type E3 ubiquitin transferase MBR2 {ECO:0000305};	30.51	32.54	33.75	20.43	25.38	23.38	31.83	29.42	33.73	32.49	29.27	28.65	39.84	37.39	36.84	43.19	31.24	34.51	17.18	16.46	18.74	33.36	29.09	31.06
Mi07g05290.1	green	S-adenosylmethionine decarboxylase proenzyme 4 {ECO:0000305}; Short=AdoMetDC4 {ECO:0000305}; EC=4.1.1.50 {ECO:0000269|PubMed:16699540}; Contains: RecName: Full=S-adenosylmethionine decarboxylase 1 alpha chain {ECO:0000250|UniProtKB:P17707}; Contains: RecName: Full=S-adenosylmethionine decarboxylase 1 beta chain {ECO:0000250|UniProtKB:P17707}; AltName: Full=Protein BUSHY AND DWARF 2 {ECO:0000303|P…	1.37	0.86	1.61	0.79	0.22	0.51	0.9	0.4	0.44	0.17	0.61	0.22	0.97	0.58	0.69	0.55	0.34	0.51	1.79	2.13	1.55	0.81	1.33	0.46
Mi01g18670.1	green	Transcription repressor OFP6; AltName: Full=Ovate family protein 6; Short=AtOFP6;	0.53	0.22	0.62	0.78	0.96	0.73	0	0.14	0	0.08	0	0	0.33	0.28	0.26	0.79	0.35	0.66	2.07	2.43	1.79	0.58	0.38	0.25
Mi09g11860.1	green	B-box domain protein 30 {ECO:0000303|PubMed:19920209}; Short=AtBBX30 {ECO:0000303|PubMed:19920209}; AltName: Full=Microprotein 1A {ECO:0000303|PubMed:27015278};	118.36	135.85	113.9	119.8	130.32	128.83	128.47	145.42	120.39	86.58	97.8	98.35	128.35	125.14	93.55	128.5	141.76	125.43	41.48	43.64	30.35	35.22	31.7	35.5
Mi11g14180.1	green	Galactoside 2-alpha-L-fucosyltransferase; EC=2.4.1.-; AltName: Full=PsFT1; AltName: Full=Xyloglucan alpha-(1,2)-fucosyltransferase;	19.4	20.93	20.03	16.89	15.09	13.31	22.79	20.13	24.18	19.46	22.73	20.44	18.19	19.75	17.28	21.8	22.93	24.11	11.76	11.69	11.83	14.74	10.14	16.11
Mi18g13640.1	green	Plastocyanin, chloroplastic; Flags: Precursor;	17.87	17.58	14.52	20.81	11.59	19.18	22.39	25.97	23.85	15.06	13.71	12.94	22.94	14.47	19.03	16.79	20.58	21.77	127.06	135.05	167.07	97.2	112.44	156.32
Mi06g17250.1	green	Chlorophyll a-b binding protein 40, chloroplastic; AltName: Full=LHCII type I CAB-40; Short=LHCP; Flags: Precursor;	26.78	23.36	13.69	28.35	17	25.55	12.21	14.36	10.53	6.56	6.3	10.15	15.47	11.42	15.2	19	24.58	20.39	97.07	121.56	100.24	96.04	114.13	118.94
Mi06g09840.1	green	--	14.83	18.53	16.26	12.2	15.6	13.83	20.51	21.83	21.6	11.92	11.73	9.52	19.82	21.52	17.52	19.09	18.14	18.74	9.84	9.94	9.22	13.98	14.33	23.76
Mi18g07710.1	green	Kinesin-like protein KIN-14R {ECO:0000305};	2.1	2.22	1.86	3.3	2.17	2.63	0.45	0.26	0.35	1.18	1.13	0.67	2.09	2.85	3.08	1.48	1.03	1.46	7.89	5.59	5.99	5.04	5.56	2.69
novel.1017	green	--	0.859719	0.479213	0.466935	0.380316	0	0	0	0.233757	0.138693	0.392001	0.16259	0.139261	0.806388	0.304933	0.617239	0.207656	0.243031	0.125647	1.09282	0.703594	0.435951	1.18801	0.614919	0.283651
Mi17g08590.1	green	Probable inactive receptor kinase At2g26730; Flags: Precursor;	5.36	4.4	4.99	9.31	7.27	5.55	1.97	2.53	2.42	2.6	3.26	2.79	1.85	2.09	2.95	4.56	5.86	4.74	15.4	11.09	13.34	8.8	9.19	10.41
Mi10g03060.1	green	2-succinylbenzoate--CoA ligase, chloroplastic/peroxisomal; EC=6.2.1.26; AltName: Full=Acyl-activating enzyme 14; AltName: Full=O-succinylbenzoyl-CoA ligase; Flags: Precursor;	3.14	2.54	4.02	3.58	2.32	3.54	2.35	2.56	1.21	3.77	3.15	2.47	2.01	2.16	2.16	3.18	2.54	2.22	8.94	9.45	6.81	5.98	7.13	9.53
novel.1013	green	Auxin-responsive protein SAUR50 {ECO:0000303|PubMed:12036261}; AltName: Full=Protein SMALL AUXIN UP RNA 50 {ECO:0000303|PubMed:12036261};	0.629828	0.519778	0.920099	0.667571	0.414701	0.535601	0.258691	0.113267	0.689041	0.778978	0.149574	0.314754	0.491839	0.627525	0.365575	0.280667	0.305367	0.318357	1.75075	2.17211	1.49314	1.19668	0.457027	0.639413
novel.1496	green	Zinc finger BED domain-containing protein RICESLEEPER 2; AltName: Full=Transposase-like protein RICESLEEPER 2;	0.746691	0.841202	0	0.578049	0.639473	0.346985	0.089767	0.177884	0.17627	0.281041	0.665013	0.39366	0.597819	0.685578	0.8039	0.402997	0.077219	0.181464	3.84512	3.21116	1.6519	0.957459	1.62809	1.2282
Mi10g05940.1	green	Probable protein kinase At2g41970; EC=2.7.11.-;	1.27	1.88	1.18	1.03	0.64	0.81	0.99	1.1	1.7	2.37	1.8	1.55	1.24	0.88	1.76	1.16	1.4	0.83	3.29	2.95	3.46	3.78	3.35	3.94
Mi20g10450.1	green	Ankyrin repeat-containing protein BDA1 {ECO:0000305}; AltName: Full=Protein BIAN DA 1 {ECO:0000303|PubMed:22740615};	4.96	5.24	4.76	2.99	3.63	3.43	6.43	4.92	6.39	4.97	2.5	3.23	4.4	3.5	1.98	5.19	4.75	4.48	2.54	1.73	2.37	5.45	5.1	3.37
Mi09g07430.1	green	Protein JASON {ECO:0000305};	2.27	2.47	1.89	2.28	1.31	2.75	0.1	0.57	0.64	0.92	0.94	1.74	1.66	1.97	2.81	0.71	1.01	0.82	7.75	6.04	5.02	6.19	5.62	4.45
Mi18g07020.1	green	--	1.97	2.61	1.77	2.62	1.43	2.42	1.56	1.87	3.03	0.99	0.75	0.8	4.77	1.67	3.56	3.15	3.22	2.78	6.18	9.98	8.61	8.28	6.23	6.56
Mi06g17940.1	green	L-ascorbate oxidase homolog; EC=1.10.3.-; Flags: Precursor;	4.66	2.94	3.58	4.6	5.23	4.99	0.72	0.25	0.25	1.46	2.16	2.36	1.2	1.54	2.12	3.3	3.21	2.32	10	7.57	7.53	6.7	7.66	8.28
novel.1019	green	--	0	0.205653	0	0.184483	0	0	0.124894	0	0.082301	0.138923	0.241062	0.020659	0.088079	0	0.537831	0	0	0.122791	1.24279	0.665752	0.303518	0.122277	0.203455	0.073273
Mi12g07260.1	green	Cytochrome P450 CYP72A219; EC=1.14.-.-; AltName: Full=Cytochrome P450 CYP72A129;	0.24	0.3	0.69	0.33	0.26	0.26	0.12	0.43	0.29	0.27	0.14	0.4	0.43	0.32	0.94	0.65	0.45	0.23	2.33	1.77	2.9	1.93	1.61	2.11
Mi09g03300.1	green	Dynamin-related protein 5A; AltName: Full=Soybean dynamin-like protein 5A; Short=SDL5A;	0.98	0.94	0.56	1.08	0.22	0.51	0.23	0.62	0.22	0.65	0.69	0.28	0.44	0.49	0.7	0.96	0.19	0.55	1.88	1.52	1.96	0.89	1.6	1.77
Mi08g08760.1	green	Photosystem II 5 kDa protein, chloroplastic {ECO:0000303|PubMed:22700981}; Flags: Precursor;	18.33	21.13	17.07	21.2	18.77	18.9	27.51	45.8	29.67	23.97	23.5	23.16	22.33	22.34	20.88	19.56	16.66	17.53	114	129.94	87.4	106.75	113.31	155.22
Mi03g16690.1	green	Thioredoxin-like 1-2, chloroplastic; AltName: Full=Atypical cysteine/histidine-rich thioredoxin 5; Short=AtACHT5; AltName: Full=Lilium-type thioredoxin 1-2; Flags: Precursor;	30.77	32.8	35.68	15.77	12.39	17.27	24.78	31.01	26.37	46.91	41.99	50.16	42.49	36.41	37.73	19.38	20.5	19.03	58.23	66.88	60.91	51.46	61.72	81.02
Mi06g15060.1	green	Squamosa promoter-binding-like protein 4;	17.24	17.51	19.35	27.87	27.88	30.87	24.65	30.97	24.98	15.51	22.54	18.21	23.08	24.05	20.8	19.19	20.98	20.73	256.98	288.87	254.65	179.89	197.13	295.04
Mi04g22070.1	green	--	6.87	5.86	6.33	5.45	5.8	6.86	10.15	12.77	9.4	9.33	12.57	12.3	4.65	6.93	4.55	8.99	10.68	8.62	3.41	3.42	3.64	5.11	5.31	4.02
Mi01g08750.1	green	SCARECROW-LIKE protein 7 {ECO:0000303|PubMed:20616154}; AltName: Full=PeSCL7 {ECO:0000303|PubMed:20616154};	5.72	4.75	5.01	9.52	7.32	8.83	7.65	5.48	6.14	10.17	10.56	8.94	3.47	4.23	6.16	6.42	7.8	8.4	24.46	22.83	22.43	20.64	21.85	22.64
Mi04g12470.1	green	Serine carboxypeptidase-like 18; EC=3.4.16.-; Flags: Precursor;	20.69	20.84	19.1	23.69	22.7	20.58	6.87	6.86	5.88	9.89	8.95	8.23	17.92	16.79	14.44	16.89	14.52	17.28	40.04	34.36	47.56	35.9	43.24	45.29
Mi10g00090.1	green	Ankyrin repeat-containing protein ITN1; AltName: Full=Protein INCREASED TOLERANCE TO NACL {ECO:0000303|PubMed:18643991};	19.77	17.83	16.05	9.85	7.83	14.08	23.4	14.42	20.87	17.63	17.18	16.41	18.94	17.07	10.75	20.86	18.77	22.79	6.62	6.02	8.43	16.95	15.34	15.39
Mi03g24790.1	green	Serine/threonine-protein kinase RUNKEL {ECO:0000305}; AltName: Full=Protein EMBRYO DEFECTIVE 3013 {ECO:0000305}; AltName: Full=Protein RUNKEL {ECO:0000303|PubMed:11089872}; EC=2.7.11.1 {ECO:0000305};	2.9	1.86	2.43	3.65	2.94	2.88	1.54	1.05	1.41	2.38	2.96	2.46	2.19	2.22	4.06	1.62	1.7	1.96	12.2	8.22	14.61	8.27	7.5	4.6
Mi04g06780.1	green	Auxin-induced protein X10A;	0.15	0.17	0.32	0	0	0	0.61	0	0	0	0	0	0.31	0	0	0	0	0	4.67	4.17	2.79	0.51	2.84	4.05
Mi17g08470.1	green	--	3.06	2.71	2.12	2.33	2.06	2.66	0.67	0.55	0.36	0.54	0.98	1.13	2.15	1.49	4.08	1.12	1.21	1.34	10.84	9.02	10.65	7.51	7.85	4.88
Mi14g01250.1	green	--	2.18	1.73	0.92	2.6	1.41	2.77	1.28	1.49	0.83	1.38	1.63	1	1.17	1.3	1.99	2.05	3.49	2.58	9.48	7.7	8.95	4.3	6.48	7.84
Mi01g24360.1	green	Dynamin-related protein 5A; AltName: Full=Protein ARC5-like;	0.86	1	0.3	0.78	0.72	0.87	0	0.04	0	0.24	0.35	0.16	0.35	0.67	1.33	0.37	0.41	0.38	2.17	2.14	2.54	1.23	1.62	1.46
novel.2324	green	--	0	0.686689	0	0.281765	0.15591	0.28519	0.176717	0	0.374116	0.092138	0.177436	0	0.30618	0.392924	0	0.258326	0.526468	0.402653	1.48014	1.34943	1.94362	0.998224	0.447549	1.44845
Mi19g01440.1	green	--	5.8	7.35	4.66	5.5	4.95	3.9	1.89	3.03	2	4.24	3.03	4.82	4.92	7.28	5.7	3.09	3.59	2.35	12.26	11.08	9.39	8.47	9.01	12.35
Mi04g09890.1	green	--	2.83	2.68	2.53	1.8	1.65	1.92	0.42	0.31	0.07	0.53	0.65	0.96	1.94	1.74	1.59	2	1.36	1.42	7.86	7.49	6.21	7.83	6.66	3.85
Mi05g10680.1	green	--	1.47	2.62	1.52	2.51	0.75	3.34	0.22	0.25	0.48	1.28	1.51	0.76	1.37	2.88	2.44	0.88	1.02	0.75	9.43	6.1	5.17	6	5.36	3.24
Mi10g07760.1	green	--	1.23	1.45	1.55	1.62	1.46	1.68	0.26	0.92	1.02	1.19	1.05	0.96	1.61	1.25	2.37	0.76	0.64	1.08	4.14	3.34	4.48	3.16	2.44	1.77
Mi01g19230.1	green	--	6.05	5.81	6.05	5.89	4.76	4.43	3.15	2.3	3.78	2.97	4.04	3.7	5.49	5.05	5.78	3.44	2.51	3.5	15.92	12.83	14.98	11.19	12	8.86
Mi06g08800.1	green	--	0.86	0.88	0.8	0.81	0.67	0.91	1.16	1.08	0.6	0.47	1.09	0.71	1.09	0.88	0.71	0.74	0.43	0.38	4.07	3.32	3.06	1.46	1.25	0.85
Mi00g15180.1	green	Probable protein phosphatase 2C 8; Short=OsPP2C08; EC=3.1.3.16;	18.41	16.41	11.87	21.2	15.12	23.39	31.78	24.06	27.41	35.15	40.13	38.43	15.85	19.39	21.19	30.69	39.01	32.88	4.72	4.36	3.45	5.3	5.99	1.93
Mi03g05360.1	green	Cytochrome P450 71A1; EC=1.14.-.-; AltName: Full=ARP-2; AltName: Full=CYPLXXIA1;	4.38	3.19	3.03	3.92	4.03	3.71	4.05	6.23	4.9	3.64	4.49	3.6	5.67	5.74	3.78	4.74	7.16	5.88	17.2	19.51	22.35	8.74	10	16.11
Mi12g01550.1	green	--	1.17	0.14	0.95	1.89	0.63	0.8	1.67	1.28	0.63	1.48	0.37	2.06	0.39	0.14	0.79	0	0.97	0	3.36	3.51	4.27	2.59	4.42	7.81
novel.169	green	Transcription factor bHLH140; AltName: Full=Basic helix-loop-helix protein 140; Short=AtbHLH140; Short=bHLH 140; AltName: Full=Transcription factor EN 122; AltName: Full=bHLH transcription factor bHLH140;	0.397808	0.158675	0.178299	0.156783	0	0.282491	0.226765	0.057474	0.138873	0.215664	0	0.278883	0	0.172612	0.805367	0.341884	0.182509	0.3177	0.957028	1.05558	0.9629	0.253095	0.389928	0.140125
Mi04g22400.1	green	Sister chromatid cohesion 1 protein 3; AltName: Full=SCC1 homolog 3; Short=AtRAD21-2;	1.24	1.57	0.82	0.85	0.93	1.07	0.38	0.18	0.49	0.89	0.72	0.72	0.31	0.86	0.45	0.51	0.32	0.41	5.59	4.7	4.86	1.91	1.65	0.86
Mi19g10710.1	green	Protein POLLENLESS 3-LIKE 2 {ECO:0000303|Ref.5};	4.43	4.02	3.85	2.9	1.57	2.41	0.21	0.46	0.15	1.82	1.32	0.99	3.4	4.06	4.12	0.98	0.93	0.77	10.5	11.68	11.48	6.04	4.93	6.13
Mi12g09770.1	green	DELLA protein GAI; AltName: Full=GRAS family protein 3; Short=AtGRAS-3; AltName: Full=Gibberellic acid-insensitive mutant protein; AltName: Full=Restoration of growth on ammonia protein 2;	11.65	12.12	8.99	8.39	9.25	9.55	8.4	7.37	11.14	9.27	9.19	8.88	5.47	4.51	4.74	11.06	9.63	9.56	5.21	4.72	4.59	5.8	6.43	4.61
Mi04g07140.1	green	Endoglucanase 24; EC=3.2.1.4; AltName: Full=Endo-1,4-beta glucanase 24; Flags: Precursor;	4.41	3.19	3.68	1.92	1.81	2.22	0.58	0.65	0.91	3.25	1.96	1.78	4.23	5.05	6.34	1.98	1.96	1.76	15.46	14.6	16.27	11.28	10.06	6.99
novel.1442	green	--	1.83721	1.84415	2.54554	2.40002	2.75231	1.97041	4.33856	5.48573	4.45575	7.50597	6.35514	5.67622	2.16587	2.1758	3.17439	2.93134	1.87906	2.82396	27.6947	33.7421	24.8635	12.6298	14.1943	16.3779
Mi02g08100.1	green	DNA repair protein RAD51 homolog 2; Short=AtRAD51B;	2.41	1.73	1.32	1.38	0.92	1.56	0.96	0.93	0.67	1.17	1.13	1.7	1.24	1.26	1.53	1.22	1.04	0.61	3.94	2.65	2.92	1.22	1.35	1.43
Mi17g07430.1	green	NAC domain-containing protein 75 {ECO:0000303|PubMed:15029955}; Short=ANAC075 {ECO:0000303|PubMed:15029955};	4.66	5.45	4.23	8.4	6.62	8.47	10.68	10.52	10.78	9.89	6.31	6.9	7.98	7.99	5	7.13	7.7	7.54	4.84	4.2	3.91	7.42	6.46	4.62
Mi04g03130.1	green	Purple acid phosphatase 8; EC=3.1.3.2; Flags: Precursor;	0.37	0.61	0.95	0.25	0.56	0.11	0	0	0	0.23	0.18	0.45	0.65	0.29	0.83	0.99	0.29	0	2.46	2.58	2.8	0.2	1.24	2.17
Mi03g24310.1	green	Uncharacterized GPI-anchored protein At3g06035; Flags: Precursor;	38.22	40.84	43.12	39.47	32.13	29.91	7.54	11.05	7.57	28.04	26.36	35.38	32.11	33.79	39.25	18.03	24.68	24.66	70.62	69.45	69.32	70.31	71.56	97.57
Mi04g22520.1	green	--	0.57	0.67	0.46	0.43	0.46	0.94	0.47	0.52	0.15	1.08	1.28	1.24	0.55	0.64	0.74	0.65	0.37	0.53	1.5	1.76	1.55	1.09	0.99	1.07
Mi06g18490.1	green	EH domain-containing protein 2 {ECO:0000303|PubMed:18547399}; Short=AtEHD2 {ECO:0000303|PubMed:18547399}; EC=3.6.5.2 {ECO:0000255|PROSITE-ProRule:PRU00758};	6.97	6.77	6.37	8.44	5.48	5.21	0.77	0.5	1.26	3.3	3.39	2.91	5	3.73	6.28	2.39	2.4	3.46	14.62	10.81	15.96	10.27	11.14	10.83
Mi05g19410.1	green	Transcription factor bHLH67; AltName: Full=Basic helix-loop-helix protein 67; Short=AtbHLH67; Short=bHLH 67; AltName: Full=Transcription factor EN 11; AltName: Full=bHLH transcription factor bHLH067;	1.67	1.8	1.37	1.9	2.21	1.62	0.88	1.02	0.85	1.32	0.96	1.7	1.96	0.62	1.13	2.05	1.78	2.59	8.52	6.81	8.78	7.39	7.86	7.13
Mi08g05690.1	green	Protein GAST1; Flags: Precursor;	0.27	0.45	0	0	0	0.17	0.14	0	0	0	0.13	0	0.41	0.15	0.69	0.16	0	0	2.92	4.7	6.35	0.76	0.66	1.37
Mi00g00350.1	green	Chlorophyll a-b binding protein CP26, chloroplastic; AltName: Full=LHCB5; AltName: Full=LHCIIc; AltName: Full=Light-harvesting complex II protein 5; Flags: Precursor;	61.34	58.1	52.39	47.93	44.26	46.1	57.22	54.15	54.96	34.53	37.11	33.9	58.14	51.74	46.83	42.24	46.55	45.88	141.19	144.22	166.63	121.73	149.47	173.06
novel.1457	green	Zinc finger protein WIP2; AltName: Full=Protein NO TRANSMITTING TRACT; AltName: Full=WIP-domain protein 2 {ECO:0000303|PubMed:11782451}; Short=AtWIP2 {ECO:0000303|PubMed:11782451};	8.36688	9.23086	7.3548	7.16006	4.09506	7.81482	4.30655	4.10188	4.26697	10.5479	13.3915	12.0973	8.33992	8.85632	8.56643	6.85155	5.63234	6.17312	17.1842	13.4177	19.3799	14.0033	16.0712	13.289
Mi04g22390.1	green	30S ribosomal protein 2, chloroplastic {ECO:0000303|PubMed:10874039}; AltName: Full=Chloroplastic small ribosomal subunit protein cS22 {ECO:0000303|PubMed:28007896}; AltName: Full=Plastid-specific 30S ribosomal protein 2; Short=PSRP-2; Flags: Precursor;	11.61	11.08	11.67	10.82	10.43	10.74	8.31	11.75	9.9	10.45	14.28	13.99	9.12	8.33	9.4	7.69	11.78	9.85	34.75	31.57	39.19	29.12	23.54	41.71
Mi09g04780.1	green	Cytochrome c oxidase subunit 5C; AltName: Full=Cytochrome c oxidase polypeptide Vc;	93.51	104.05	119.19	109.12	109.75	116.99	81.78	94.61	53.68	71.66	58.75	80.16	101.7	115.13	80.25	87.29	78.73	69.73	172.35	236.64	256.85	176.56	207.98	476.07
novel.2303	green	--	0	0.260339	0.538056	0.161591	0.427928	0.272957	0.103436	0.316716	0.169243	0.372465	0.211529	0.179162	0	0.339356	0.050124	0.140961	0	0.428773	1.06812	0.416558	1.27764	0.940759	0.329732	1.32105
novel.188	green	--	0.464254	1.00676	1.6161	0.715315	1.14593	0.380075	0	0.494892	0.288673	0.488039	0.445759	0.553594	0.542603	1.07352	0.549801	0.372852	0.166205	0.693203	0.793419	1.25009	2.10217	0.711112	0.761934	0.476415
novel.1453	green	--	0.414984	0.401869	0.273512	0.27785	0.198489	0.148886	0.15989	0.221719	0.049288	0.101545	0.149168	0.098649	0.162167	0.287528	0.344147	0.120608	0.086366	0.154851	2.09604	1.08316	1.54606	0.446738	0.375236	0.57472
novel.186	green	--	0	0	0	0	0	0	0	0.236839	0	0.166354	0	0.163056	0	0	0	0	0	0.312843	0.795552	0.930183	1.0941	0.791812	0.595606	2.43499
Mi14g05630.1	green	Vascular-related unknown protein 1 {ECO:0000303|PubMed:24567189};	0.96	1.53	2.65	0.1	0.77	0.39	0.53	0.23	0.13	0.94	0.71	0.13	3.11	4.18	0.53	0.13	0.11	0.12	11.57	10.31	11.92	8.25	6.4	10.37
Mi11g02640.1	green	Exonuclease 1; EC=3.1.-.-;	1.54	1.75	1.31	1.69	0.99	1.41	0.53	0.64	0.2	0.79	0.82	0.74	1.6	1.61	1.29	0.64	0.75	0.52	6.79	4.83	6.46	3.74	2.66	2.33
Mi16g03510.1	green	Beta-glucosidase 18; Short=Os4bglu18; EC=3.2.1.21; Flags: Precursor;	10.49	11.03	8.71	12.71	9.11	10.51	2.74	4.29	3.26	4.61	4.64	5.8	7.46	8.66	8.46	8.04	5.08	7.91	57.88	58.47	65.82	43.91	54.35	54.33
Mi03g25130.1	green	Kinesin-like protein KIN-10A {ECO:0000305}; AltName: Full=Phragmoplast-associated kinesin-related protein 2 {ECO:0000303|PubMed:11701879}; Short=AtPAKRP2 {ECO:0000303|PubMed:11701879};	2.01	1.7	1.38	1.64	1.33	1.64	0.49	0.15	0.18	0.43	0.78	0.58	1.67	1.41	2.82	0.93	0.53	0.97	6.66	3.75	4.51	5.46	5.46	3.63
Mi13g08120.1	green	--	3.02	2.87	2.94	2.55	1.84	2.51	1.41	1.12	1.14	1.76	2.63	2.28	2.04	2.37	4.26	1.44	1.01	1.78	7.12	4.44	6.93	6.2	5.01	3.93
Mi09g08800.1	green	Protein LATE FLOWERING {ECO:0000303|PubMed:21771123};	1.49	2.1	2.41	2.03	4.42	0.92	1.47	3.81	1.81	7	8.8	7.07	2.26	2.46	2.92	3.09	3.63	3.51	13.75	13.63	15.85	11.93	14.06	27.96
novel.1424	green	Auxin-responsive protein SAUR50 {ECO:0000303|PubMed:12036261}; AltName: Full=Protein SMALL AUXIN UP RNA 50 {ECO:0000303|PubMed:12036261};	1.35499	1.61617	1.83695	0.852628	0.752728	1.73386	0.103111	0.454499	0.376562	0.521699	0.496821	0.443834	0.623295	0.967584	0.889156	0.741778	0.884097	1.0979	3.24271	3.8014	2.74047	0.575419	0.354605	0.064251
novel.199	green	--	0.343961	0.609469	0.071338	1.03482	0.417038	0.508615	0.06782	0	0.250035	0.086288	0	0	0	0	0	0.332032	0	0.152535	2.62479	1.77384	1.25877	0.455689	0	0.25441
Mi12g01670.1	green	--	1.52	1.87	1.18	1.3	0.84	1.5	1.5	1.67	0.74	0.33	1.25	1.11	0.92	0.69	1.01	2.4	1.53	1.45	4.34	4.16	4.73	2.84	3.71	5.76
Mi06g17570.1	green	Glucan endo-1,3-beta-glucosidase 11; EC=3.2.1.39; AltName: Full=(1->3)-beta-glucan endohydrolase 11; Short=(1->3)-beta-glucanase 11; AltName: Full=Beta-1,3-endoglucanase 11; Short=Beta-1,3-glucanase 11; Flags: Precursor;	1.19	1	1.64	1.4	0.67	1.27	0.98	0.91	1.35	2.55	1.74	1.93	1.72	1.43	1.91	1.19	1.22	0.84	3.55	2.91	3.54	2.06	2.19	2.18
Mi07g06090.1	green	KIN14B-interacting protein At4g14310;	4.28	4.56	4.06	3.94	3.72	3.63	1.12	0.3	0.6	2.01	3.14	2.35	3.91	3.22	6.57	2.24	2.04	2	9.3	6.55	8.41	8.65	7.75	5.08
Mi01g07360.1	green	Microtubule-associated protein RP/EB family member 1C; AltName: Full=APC-binding protein EB1C; AltName: Full=End-binding protein 1C; Short=AtEB1C; AltName: Full=Protein ATEB1 homolog 1; Short=AtEB1H1;	4.52	2.9	3.38	4.02	2.53	1.98	0	0.32	0.18	0.8	1.53	1.54	2.26	3.41	4.64	1.17	1.76	1.62	9.26	7.69	8.96	5.49	5.8	6.98
Mi10g14600.1	green	DNA damage-repair/toleration protein DRT100; Flags: Precursor;	2.16	2.2	2.54	1.81	1.23	1.65	2.17	2.63	1.63	2.51	2.72	3.17	1.03	1.21	3.48	1.76	1.61	1.99	5.89	7.44	8.33	5	4.85	5.34
Mi14g07210.1	green	Transcription factor bHLH162; AltName: Full=Basic helix-loop-helix protein 162; Short=AtbHLH162 {ECO:0000303|PubMed:14600211}; Short=bHLH 162; AltName: Full=bHLH transcription factor bHLH162;	178.89	191.17	193.08	59.05	59.78	63.49	179.65	235.11	204.57	117.98	99.03	126.61	142.51	190.83	77.62	201.21	141.14	152.29	22.89	27.11	23.01	14.53	19.37	27.15
Mi14g05510.1	green	Cyclin-U1-1; Short=CycU1;1; AltName: Full=Cyclin-P2.1; Short=CycP2;1;	0.45	0	0.55	0.82	0.64	1.11	1.85	3.04	0.91	0.57	0.5	0.91	1.06	0.88	0.98	0.45	0.56	0.17	8.58	11.96	11.03	8.97	10.9	14.52
Mi02g03750.1	green	--	1.61	1.73	0.96	2.4	1.82	1.23	0.74	1.02	0.39	0.5	0.65	1.13	1.3	1.02	1.51	1.46	1.37	1.91	7.77	6.49	8.08	4.63	4.98	4.19
Mi11g11200.1	green	--	2.74	2.95	1.75	4.85	2.98	1.39	1.32	2.54	3.76	1.33	2.49	1.71	1.06	1.19	0.99	2.87	2.93	3.05	5.75	9.58	5.73	1.25	2.59	2.81
Mi01g28620.1	green	--	33.2	31.39	30.95	23.28	19.02	16.38	2.16	1.72	1.66	8.08	10.04	12.63	15.62	18.46	26.25	8.27	11.64	11.39	62.83	59.81	37.49	32.32	33.31	31.95
Mi17g08600.1	green	Myb family transcription factor EFM {ECO:0000303|PubMed:25132385}; AltName: Full=MYB-domain transcription factor HHO4 {ECO:0000305}; AltName: Full=Protein EARLY FLOWERING MYB {ECO:0000303|PubMed:25132385}; AltName: Full=Protein HRS1 HOMOLOG 4 {ECO:0000305};	1.12	1.28	1.82	2.34	3.12	2.62	2.07	1.43	2.22	1.6	1.93	2.27	1.32	1.94	3.41	2.2	2.83	3.57	1.42	0.69	0.97	1.32	1.41	1.59
Mi01g25870.1	green	Protochlorophyllide reductase, chloroplastic; Short=PCR; EC=1.3.1.33; AltName: Full=NADPH-protochlorophyllide oxidoreductase; Short=POR; Flags: Precursor;	28.03	25.43	24.38	32.21	27.89	29.68	39.19	39.59	42.64	27.56	31.93	30.47	34.29	29.39	38.23	26.62	26.97	31.47	180.84	181.02	215.87	133.78	165.91	143.9
Mi17g05850.1	green	Kinesin-like protein NACK2; AltName: Full=NPK1-activating kinesin 2;	1.3	1.28	1.27	1.83	1.02	1.26	1.35	1.07	2.04	0.94	1.04	0.7	1.25	1.14	2.12	1.01	1.11	0.79	4.65	3.1	4.3	4.42	3.26	2.33
Mi12g00850.1	green	DNA replication licensing factor MCM5; EC=3.6.4.12; AltName: Full=Minichromosome maintenance protein 5; Short=AtMCM5;	10.4	6.55	7.13	6.81	7.44	6.38	0.73	1.04	1.1	2.54	2.71	2.82	5.73	5.89	7.23	2.45	3.56	3.62	23	18.63	25.54	12.88	11.11	9.72
Mi03g14870.1	green	Glycine cleavage system H protein, mitochondrial; Flags: Precursor;	7.59	5.55	6.21	9.22	6.9	10.17	3.56	2.29	2.65	3.59	4.08	5.2	4.02	5.04	3.43	5.7	6.88	6.44	18.29	18.74	22.54	14.81	15.17	21.69
Mi18g08510.1	green	--	9.5	10.86	9.44	21.34	23.95	25.66	2.72	3.47	4.35	10.3	6.22	9.95	5.63	6.02	4.1	10.91	17.43	10.21	35.97	42.23	36.67	21.69	27.87	42.48
Mi08g17440.1	green	Basic leucine zipper 43 {ECO:0000303|PubMed:11906833}; Short=AtbZIP43 {ECO:0000303|PubMed:11906833}; Short=bZIP protein 43 {ECO:0000303|PubMed:11906833};	0.17	0.19	0.27	1.24	0.83	0.32	1.44	2.16	1.35	0.32	0	1.15	0	0	0.17	0	0.55	0.38	6.14	7.56	8.33	1.23	0.91	2.67
Mi08g11220.1	green	Probable protein phosphatase 2C 23; Short=AtPP2C23; EC=3.1.3.16; AltName: Full=Protein POLTERGEIST-LIKE 4; AltName: Full=Protein phosphatase 2C PLL4; Short=PP2C PLL4;	13.88	14.59	14.01	13.4	14.83	12.63	13.39	11.35	13.51	11.49	11.74	13.78	13.11	14.44	13.24	13.98	13.84	15.21	6.66	7.29	6.9	11.8	11.59	11.02
Mi13g01660.1	green	--	1.49	1.09	1.25	0.8	0.89	0.95	0.27	0.39	0.35	1.23	1.07	1.36	0.92	1.15	1.25	0.94	0.34	0.52	3.55	2.79	3.98	1.54	1.36	0.62
Mi05g23390.1	green	Ethylene-responsive transcription factor ERF034;	4.75	3.38	3.9	2.5	0.99	1.92	1.11	2.4	1.52	3.55	3.59	4.34	4.54	4.05	3.2	1.8	1.33	2.37	8.06	7.44	8.13	1.25	1.88	1.95
novel.1080	green	Retrovirus-related Pol polyprotein from transposon RE1; AltName: Full=Retro element 1 {ECO:0000303|PubMed:10689195}; Short=AtRE1 {ECO:0000303|PubMed:10689195}; Includes: RecName: Full=Protease RE1; EC=3.4.23.-; Includes: RecName: Full=Reverse transcriptase RE1; EC=2.7.7.49; Includes: RecName: Full=Endonuclease RE1;	0.423291	0.790248	0.906667	0.751744	0.517055	0.449473	0.566193	0.720326	1.06298	0.504701	0.742348	0.768025	0.681815	0.646232	1.07316	0.740142	0.675853	0.87318	2.56083	2.46357	1.35923	0.513041	0.732198	1.05122
Mi06g12580.1	green	Exocyst complex component EXO70A1; Short=AtExo70a1; AltName: Full=Exocyst subunit Exo70 family protein A1;	0.33	0.31	0.17	0.23	0.11	0.11	0.3	0.1	0.06	0.06	0.04	0.03	0.33	0.3	0.52	0.2	0.17	0.29	0.81	0.63	1.27	0.36	0.86	0.32
Mi15g06020.1	green	--	0.71	1.48	0.59	0.64	1.11	1.57	0.21	0	0	0.27	0.27	0.17	1.43	0.67	0.99	2.37	1.51	1.81	8.47	6.85	7.03	5.94	5.96	4.68
Mi14g06790.1	green	Photosystem II repair protein PSB27-H1, chloroplastic; Short=Psb27-H1; AltName: Full=Thylakoid lumenal protein PSB27-H1; Flags: Precursor;	1.08	1.53	0.64	0.98	4.31	1.33	3.51	3.21	2.25	2.34	3.84	3.95	1.25	1.97	2.48	0.93	1.32	1.55	14.54	21.03	18.69	10.6	13.02	23.15
Mi02g12610.1	green	G-type lectin S-receptor-like serine/threonine-protein kinase LECRK3 {ECO:0000305}; Short=OsLecRK3 {ECO:0000303|PubMed:25485617}; EC=2.7.11.1 {ECO:0000305}; AltName: Full=OsRLCK135 {ECO:0000305}; Flags: Precursor;	2.31	2.59	2.35	4.12	5.47	4.21	2.67	1.71	3.25	2.39	2.54	2.62	2.41	2.22	1.59	2.42	1.94	3	6.02	6.69	8.89	5.26	4.41	5.54
Mi03g15570.1	green	Methylsterol monooxygenase 1-1; EC=1.14.18.9 {ECO:0000269|PubMed:14653780}; AltName: Full=Sterol 4-alpha-methyl-oxidase 1-1; Short=AtSMO1-1;	17.86	15.48	13.76	20.82	12.89	14.74	3.74	6.95	6.35	11.16	9.31	11.33	11.29	12.53	18.18	10.69	12.95	16.05	68.32	76.95	76.37	42.71	43.8	64.95
Mi07g07850.1	green	Bifunctional 3-dehydroquinate dehydratase/shikimate dehydrogenase, chloroplastic; Short=DHQ-SDH protein; AltName: Full=DHQase-SORase; AltName: Full=Protein EMBRYO DEFECTIVE 3004; Includes: RecName: Full=Dehydroquinate dehydratase; Short=DHQ; EC=4.2.1.10; Includes: RecName: Full=Shikimate dehydrogenase; Short=SDH; EC=1.1.1.25; Flags: Precursor;	17.7	18.92	13.93	17.71	14.68	15.17	4.04	2.85	4.13	7.21	8.13	8.55	11.92	11.66	18.96	9.92	10.49	11.67	211.61	199.81	276.58	154.25	175.45	209.92
Mi17g10820.1	green	Gibberellin 3-beta-dioxygenase 1; EC=1.14.11.15; AltName: Full=GA 3-oxidase 1; AltName: Full=Gibberellin 3 beta-hydroxylase 1;	0.05	0	0.09	0	0	0	0	0.05	0	0.29	0.04	0.33	0.18	0.24	0.32	0.22	0	0.15	2.15	1.23	1.65	1.31	1.55	1.54
Mi09g02880.1	green	Arabinogalactan peptide 20; Short=AG-peptide 20; Flags: Precursor;	58.52	60.98	62.76	68.94	52.45	54.72	9.29	8.5	11.41	20.16	20.91	26.07	38.42	34.69	44.9	23.71	23.33	24.6	94.6	111.62	81.64	44.25	51.72	76.37
Mi11g08050.1	green	Putative UDP-rhamnose:rhamnosyltransferase 1; Short=FaRT1 {ECO:0000303|PubMed:16443693}; EC=2.4.1.- {ECO:0000250|UniProtKB:Q940V3}; AltName: Full=Glycosyltransferase 4; Short=FaGT4 {ECO:0000312|EMBL:AAU09445.1};	4.91	5.45	5.52	11.65	11.68	11.63	4.33	4.63	5.85	2.35	1.9	2.16	6.77	6.07	5.25	5.11	8.98	6.67	18.77	18.75	22.07	3.92	4.46	4.77
Mi18g12920.1	green	Regulator of telomere elongation helicase 1 homolog {ECO:0000303|PubMed:21081662, ECO:0000303|PubMed:25516598}; EC=3.6.4.12 {ECO:0000305};	1.95	2.02	1.87	1.9	1.24	2.05	0.85	0.98	1.1	1.01	1.4	1.36	1.46	1.83	2.01	0.87	1.05	0.74	5.49	4.01	5.22	2.87	2.31	1.31
Mi14g04850.1	green	Uncharacterized GPI-anchored protein At4g28100; Flags: Precursor;	5.09	6.1	4.34	10.33	11.82	9.23	5.03	3.16	7.17	7.21	6.98	6.14	2.62	2.75	4.05	9.4	11.27	9.57	24.17	25.1	24.34	22.81	29.04	30.54
Mi02g16150.1	green	--	1.55	2.24	1.1	1.32	1.29	2.26	0.1	0.32	0	0.37	0.37	1.18	1.75	1.74	2.62	0.7	1.03	0.65	1.73	4.27	2.84	1.18	2.06	1.69
Mi16g03830.1	green	VQ motif-containing protein 19 {ECO:0000303|PubMed:22535423}; Short=AtVQ19 {ECO:0000303|PubMed:22535423}; AltName: Full=MPK3/6-targeted VQ-motif-containing protein 4 {ECO:0000303|PubMed:24750137};	2.42	2.96	1.9	4.33	2.93	3.86	2.65	1.29	3.25	2.88	2.56	3.34	2.04	1.8	1.25	3.14	3.14	2.69	8.43	8.18	8.95	4.49	4.24	5.96
Mi04g21170.1	green	Serine carboxypeptidase-like 45; EC=3.4.16.-; Flags: Precursor;	12.37	10.2	11.32	17.36	14.23	17.65	11.77	18.47	10.36	8.85	9	9.37	5.55	4.8	7.15	13.36	16.77	12.32	38.45	36.17	42.43	17.37	20.56	22.63
Mi18g05150.1	green	Cyclin-A1-1; AltName: Full=G2/mitotic-specific cyclin-A1-1; Short=CycA1;1;	2.57	1.09	1.5	0.64	0.38	1.39	0.45	0.12	0.3	0.71	0.84	0.9	1.14	1.12	0.89	0.76	0.53	0.59	3	1.99	2.43	2.22	1.33	1.76
Mi19g07500.1	green	Microtubule-associated protein RP/EB family member 1C; AltName: Full=APC-binding protein EB1C; AltName: Full=End-binding protein 1C; Short=AtEB1C; AltName: Full=Protein ATEB1 homolog 1; Short=AtEB1H1;	6.74	7.02	5.45	7.78	4.21	5.81	0.95	0.53	0.64	1.76	2.58	3.99	5.1	5.37	8.47	3.59	2.98	2.84	26.24	23.93	27.79	16.64	16.2	13.84
Mi11g09540.1	green	Mini-chromosome maintenance complex-binding protein; Short=MCM-BP; Short=MCM-binding protein; AltName: Full=Protein E2F TARGET GENE 1;	6.75	7.69	6.88	3.9	2.59	3.95	0.05	0.26	0.16	1.51	1.38	1.43	3.37	3.77	3.35	1.83	1.4	2.11	17.75	15.56	18.78	8.99	8.36	7.07
Mi01g00630.1	green	Rop guanine nucleotide exchange factor 7; Short=AtRopGEF7; AltName: Full=Rho of plants guanine nucleotide exchange factor 7;	0.21	0.23	0.36	0.29	0.22	0.17	0.32	0.27	0.19	0.34	0.2	0.22	0.07	0.27	0.3	0.49	0.22	0.48	0.89	0.76	1.7	0.86	0.77	1.11
Mi02g06800.1	green	Transcription factor MYB36 {ECO:0000303|PubMed:9839469}; AltName: Full=Myb-related protein 36 {ECO:0000303|PubMed:9839469}; Short=AtMYB36 {ECO:0000303|PubMed:9839469};	0.92	0.97	0.1	0.55	0.39	0.74	1.46	1.92	1.35	1.75	1.59	1.69	0.89	0.69	0.51	1.05	1.87	1.03	5.28	4.25	4.44	4.55	4.84	7.91
Mi02g19260.1	green	Ferritin-4, chloroplastic; EC=1.16.3.1; Flags: Precursor;	1.23	3.78	3.98	2.98	2.33	1.69	4.74	4.5	5.32	9.5	8.91	6.68	3.59	3.64	3.58	3.95	3.51	5.18	12.44	14.45	13.94	6.22	7.3	3.42
Mi19g07490.1	green	Probable LRR receptor-like serine/threonine-protein kinase At4g37250; EC=2.7.11.1; Flags: Precursor;	8.95	10.56	8.82	13.76	13.9	13.48	6.44	5.85	7.55	7.87	8.64	8.99	9.01	8.7	10.48	10.34	12.08	10.72	28.96	28.28	33.18	23.03	23	34.5
Mi17g00130.1	green	Protein CHLORORESPIRATORY REDUCTION 6, chloroplastic {ECO:0000305}; Flags: Precursor;	0.44	0.62	0.52	0.79	0.3	0.77	0.56	0.41	0.3	0.63	0.18	1.07	0.38	0.13	0.38	0.53	0.27	0.28	2.66	1.69	2.62	0.83	0.61	1.48
Mi03g04830.1	green	LysM domain receptor-like kinase 3; Short=LysM-containing receptor-like kinase 3; EC=2.7.11.-; Flags: Precursor;	0.38	0.45	0.35	0.98	0.9	0.66	0.18	0.31	0.37	0.36	0.32	0.13	0.41	0.33	0.67	0.25	0.41	0.4	1.67	1.95	1.54	0.62	0.35	0.64
Mi03g10980.1	green	Probable sulfate transporter 3.4;	0.4	0.34	0.64	0.45	0.72	0.85	0.99	1.38	1.15	0.33	0.32	0.2	0.6	0.38	0.45	0.94	1.6	1.3	3.3	2.74	4.57	1.53	0.64	0.71
Mi05g09320.1	green	--	45.94	46.49	53.68	29.19	27.9	32.04	39.82	41.15	43.47	49.17	49.14	45.28	51.84	56.37	41.39	43.35	47.27	44.92	24.47	20.77	24.02	46.84	47.4	46.88
Mi00g07130.1	green	Ethylene-responsive transcription factor ERF023;	13.91	13.81	12.54	2.62	2.76	3.56	3.11	2.11	3.08	31.23	26.28	27.72	18.98	14.49	18.73	4.31	2.05	2.44	36.29	44.66	40.68	37.31	35.79	48.87
Mi02g06230.1	green	Glucomannan 4-beta-mannosyltransferase 2; EC=2.4.1.32; AltName: Full=Cellulose synthase-like protein A2; Short=AtCslA2; AltName: Full=Glucomannan synthase; AltName: Full=Mannan synthase 2;	77.59	77.43	82.84	51.67	58.9	47.67	10.79	11.7	11.12	50.36	48.07	48.73	86.4	91.6	102.49	42.39	45.11	42.5	107.58	101.58	120.16	111.46	118.13	148.83
Mi08g14960.1	green	Magnesium-protoporphyrin IX monomethyl ester [oxidative] cyclase, chloroplastic; Short=Mg-protoporphyrin IX monomethyl ester oxidative cyclase; EC=1.14.13.81; Flags: Precursor;	26.71	26.38	19.78	33.08	24.43	28.72	23.76	18.97	18.15	14.13	15.76	14.72	22.6	18.22	21.17	19.88	23.66	26.85	106.41	106.94	124.47	83.23	88.56	85.31
Mi16g00220.1	green	--	4.8	6.47	5.43	4.81	2.57	4	0.7	0.46	0.34	1.69	2.16	1.72	3.63	3.82	4.47	2.29	2.11	2.12	18.92	19.84	19.9	9.23	11.3	7.68
Mi17g07230.1	green	Probable caffeoyl-CoA O-methyltransferase At4g26220; EC=2.1.1.104; AltName: Full=Trans-caffeoyl-CoA 3-O-methyltransferase; Short=CCoAMT; Short=CCoAOMT;	23.32	28.3	26.49	26.21	20.94	24.11	18.5	18.91	19.68	26.01	18.47	17.26	26.13	32.25	24.18	22.16	18.21	22.6	8.94	9.86	8.65	10.22	7.98	9.88
Mi11g06060.1	green	Uncharacterized protein ycf45; AltName: Full=ORF565;	10.91	10.95	10.4	9.58	12.66	13.53	14.8	14.84	13.94	14.71	13.5	13.36	12.34	13.83	10.2	14.52	13.37	13.9	7.38	7.07	7.98	13.24	11.79	10.66
Mi11g15010.1	green	Transcription repressor OFP13; AltName: Full=Ovate family protein 13; Short=AtOFP13;	3.94	1.88	3.14	3.04	3.66	5.9	2.98	3.59	3.03	2.4	1.82	2.48	3.71	2.51	1.72	1.18	2.66	1.75	7.95	9.18	7.65	8.94	8.97	12.14
Mi20g08570.1	green	Agamous-like MADS-box protein AGL8 homolog; AltName: Full=POTM1-1;	35.58	41.68	37.72	36.32	37.24	36.52	39.01	56.01	44.56	61.91	66.68	77.01	38.56	43.66	35.64	33.63	37.06	30.52	175.53	172.62	172.66	183.39	190.93	239.11
Mi14g00430.1	green	Probable methionine--tRNA ligase; EC=6.1.1.10; AltName: Full=Methionyl-tRNA synthetase; Short=MetRS;	5.08	5.36	5.22	5.84	6.02	4.66	4.3	4.76	3.7	4.7	7.23	5.64	5.24	5.87	4.88	3.59	5.84	3.52	9.56	11.91	11.62	8.69	11.76	11.43
Mi02g12160.1	green	DNA (cytosine-5)-methyltransferase CMT3; EC=2.1.1.37; AltName: Full=Chromomethylase 3; AltName: Full=Protein CHROMOMETHYLASE 3;	5.82	4.7	3.57	3.63	2.76	2.83	0.15	0.19	0.37	0.92	1.4	1.28	3.23	4.75	5.38	1.21	1.31	1.82	13.78	9.33	11.84	6.52	5.81	3.95
Mi08g12730.1	green	Alpha carbonic anhydrase 7; Short=AtaCA7; Short=AtalphaCA7; EC=4.2.1.1; AltName: Full=Alpha carbonate dehydratase 7; Flags: Precursor;	1.06	1.1	0.79	1.65	0.86	1.3	0.35	0.13	0.57	1.11	1.07	1.36	0.77	0.5	0.53	1.2	1	0.33	3.76	4.54	2.19	1.82	2.62	2.64
Mi01g02250.1	green	Transcription factor SCREAM2; AltName: Full=Basic helix-loop-helix protein 33; Short=AtbHLH33; Short=bHLH 33; AltName: Full=Transcription factor EN 44; AltName: Full=bHLH transcription factor bHLH033;	11.32	14.43	13.47	10.19	7.12	12.17	8.14	10.15	9.37	8.31	6.1	7.78	11.74	14.54	9.73	14.34	8.24	9.4	29.54	39.91	26.55	6.84	9.48	13.76
Mi14g05750.1	green	--	2.03	1.39	0.8	3.51	5.86	4.88	0.19	0.11	0.47	0.97	0.46	0.24	0.88	1.03	0.87	1.51	2.06	1.29	6.39	7.82	8.2	1.82	1.4	1.21
Mi01g10060.1	green	--	1.12	0.31	0.66	1.16	0.92	1.42	0.91	0.83	0.44	1.01	1.03	0.49	0.64	0.85	0.8	1.29	0.43	0.84	2.59	2.05	2.12	1.06	0.46	0.45
Mi08g03220.1	green	Protein TPX2; Short=AtTPX2; AltName: Full=Targeting protein for XKLP2;	1.29	1.69	1.52	2	2.02	1.71	0.64	0.52	0.33	0.56	0.75	0.54	0.92	1.26	1.06	1.3	0.8	0.72	2.25	1.92	2.5	1.05	1.25	1.53
Mi16g00460.1	green	Kinesin-like protein KIN-14F {ECO:0000305}; AltName: Full=AtKIN14h; AltName: Full=Kinesin KP1 {ECO:0000303|PubMed:21406623}; AltName: Full=Kinesin-like protein 1 {ECO:0000303|PubMed:16212879}; Short=AtKP1 {ECO:0000303|PubMed:16212879};	0.57	0.34	0.38	0.82	0.39	0.57	0.01	0.29	0.14	0.33	0.43	0.25	0.63	0.41	0.31	0.42	0.21	0.37	1.26	1.04	0.99	0.69	1.01	0.71
Mi02g18780.1	green	Disease resistance protein RPS2; AltName: Full=Resistance to Pseudomonas syringae protein 2;	11.75	13.13	12.7	14.52	19.62	15.82	12.93	14.23	11.84	9.96	8.78	8.7	9.55	9.04	8.08	14.11	12.08	13.03	6.35	7.12	4.79	14.54	11.9	4.34
Mi20g09820.1	green	LEAF RUST 10 DISEASE-RESISTANCE LOCUS RECEPTOR-LIKE PROTEIN KINASE-like 2.4 {ECO:0000303|PubMed:12805585}; EC=2.7.11.1; AltName: Full=Probable receptor-like serine/threonine-protein kinase LRK10L-2.4 {ECO:0000305}; Flags: Precursor;	3.01	3.87	4.94	1.65	1.17	1.41	1.98	0.97	2.37	3.83	2.26	2.69	2.6	2.57	1.33	4.34	2.72	3.73	0.99	0.38	0.44	3.6	2.27	2.86
Mi07g02040.1	green	--	0.63	0.46	0.4	0.42	0.51	0.75	0.08	0.04	0.01	0.17	0.19	0.11	0.54	0.46	0.23	0.2	0.21	0.2	2.23	1.46	1.91	0.56	0.56	0.17
Mi12g07020.1	green	--	3.91	2.16	3.17	0.11	0.15	0	0.12	0	0.44	1.39	0.58	1.64	1.23	3.11	1.72	1.32	0.39	1.22	12.59	16.63	12.98	4.73	4.97	12.2
Mi12g14660.1	green	Putative L-ascorbate peroxidase 6; Short=AtAPx08; EC=1.11.1.11;	1.98	1.46	2.25	0.94	0.91	1.1	0.75	0.88	0.92	1.13	0.9	1.09	1.47	2.25	1.85	0.79	0.7	0.63	2.01	2.49	3.63	1.2	2.24	3.59
Mi02g08220.1	green	Laccase-17; EC=1.10.3.2; AltName: Full=Benzenediol:oxygen oxidoreductase 17; AltName: Full=Diphenol oxidase 17; AltName: Full=Urishiol oxidase 17; Flags: Precursor;	3.63	3.52	2.14	3.27	2.03	1.52	0.73	0.66	0.53	0.8	1.31	1.57	1.44	1.87	3.34	1.02	1.7	2.51	5.24	3.17	5.5	1.83	2.02	1.37
chrM_547.9_1557	green	Cytochrome c oxidase subunit 3; EC=1.9.3.1; AltName: Full=Cytochrome c oxidase polypeptide III;	1.12	0.66	1.01	1.05	1.45	1.11	3.11	2.13	2.68	1.23	2.08	1.09	2.79	1.03	2.22	1.53	1.68	1.71	0.59	0.83	0.76	0.54	0.4	0.56
Mi11g00570.1	green	--	3.62	2.08	1.85	4.03	3.21	3.77	0.45	0.28	0.37	1.16	1.46	1.12	1.08	2.38	3.43	0.92	1.25	1.08	6.97	7.32	6.63	3.39	2.77	3.25
Mi01g10380.1	green	G2/mitotic-specific cyclin-1; AltName: Full=B-like cyclin; AltName: Full=CycMs1;	4.93	5.13	4.86	6	3.78	4.25	0.32	0.4	0.48	1.51	2.08	1.5	3.95	4.28	6.06	2.22	1.51	1.66	18.31	17.05	15.44	8.56	10.41	7.98
Mi07g04600.1	green	Sugar transport protein 13; AltName: Full=Hexose transporter 13; AltName: Full=Multicopy suppressor of snf4 deficiency protein 1;	193	194.5	203.6	151.38	170.02	154.09	171.69	142.24	157.98	134.64	136.68	146.06	203.55	213.66	197.04	179.15	184.04	176.24	63.55	62.5	70.19	130.63	141.61	129.16
Mi03g00890.1	green	--	3.34	3.9	3.87	1.82	2.43	2	0.28	0.63	0.23	0.72	1.46	2.21	2.41	3.34	5.56	1.49	1.02	0.96	7.38	10.42	9.61	2.75	2.78	1.43
Mi15g00220.1	green	Protein NRT1/ PTR FAMILY 4.4; Short=AtNPF4.4; AltName: Full=Nitrate transporter 1.13;	0.18	0.11	0.19	0.68	0.59	0.63	0.23	0.39	0.31	0.03	0.12	0.09	0.21	0.19	0.1	0.15	0.63	0.63	2.77	2.53	3.99	0.71	0.87	1.32
Mi07g00060.1	green	ADP-ribosylation factor 1; Short=AtARF1;	1.45	1.43	2.77	1.91	2.25	2.09	2.08	3.01	2.84	1.94	1.16	2.07	1.79	2.74	2.76	3.78	2.07	1.62	6.16	9.02	6.94	5.01	6.26	10.5
Mi15g06260.1	green	Flavonol synthase/flavanone 3-hydroxylase; Short=FLS; EC=1.14.11.23 {ECO:0000250|UniProtKB:Q7XZQ6}; EC=1.14.11.9 {ECO:0000250|UniProtKB:Q7XZQ6};	0.24	0.1	0.05	0.13	0.06	0	0.09	0.1	0.06	0.24	0.18	0.29	0.24	0.2	0.52	0.23	0.1	0.05	1.86	1.4	1.02	1.37	0.83	0.95
Mi01g03430.1	green	Kinesin-like protein KIN-10B {ECO:0000305};	3.76	3.43	3.88	3.44	3.38	3.23	1.44	1.51	0.97	2.39	2.37	2.6	2.77	2.58	5.17	1.92	2.07	2.62	7.97	5.63	7.93	5.54	6.33	4.79
Mi12g10040.1	green	Probable ethanolamine kinase; EC=2.7.1.82; AltName: Full=Protein EMBRYO DEFECTIVE 1187;	0.96	0.87	1.08	0.68	0.66	1.07	0.12	0.27	0.35	0.68	0.32	0.35	1.05	1.28	1.04	0.7	0.53	0.88	2.42	2.04	1.65	1.66	1.25	1.45
Mi02g20180.1	green	Protein FLOWERING LOCUS T {ECO:0000303|PubMed:10583960};	0	0	0	0	0	0	0	0	0	0	0	0	0	0	0	0	0	0	6.36	7.16	7.42	3.81	5.27	4.79
Mi17g07350.1	green	Meiotic nuclear division protein 1 homolog; Short=AtMND1; AltName: Full=Meiotic nuclear division 1-like protein;	2.03	2.02	2.38	1.48	1.19	0.64	0.58	1.5	0.95	0.82	1.13	1.99	1.52	1.87	1.45	1.49	1.39	1.09	3.22	3.93	4.14	2.32	2.09	4.9
Mi17g08960.1	green	Serine/threonine-protein kinase CTR1 {ECO:0000303|PubMed:8431946}; EC=2.7.11.1 {ECO:0000305}; AltName: Full=Protein CONSTITUTIVE TRIPLE RESPONSE1 {ECO:0000303|PubMed:8431946};	0.97	0.79	0.93	1.07	1.41	1.29	1.8	1.87	2.05	1.02	0.79	0.8	0.81	0.48	1.11	1.62	1.84	1.52	5.36	3.98	4.94	3.32	4.96	3.98
Mi10g09750.1	green	Rop guanine nucleotide exchange factor 5; Short=AtRopGEF5; AltName: Full=Rho of plants guanine nucleotide exchange factor 5;	0.66	0.64	1.02	0.82	0.93	0.78	0.05	0.12	0.13	0.23	0.58	0.29	0.48	0.93	0.9	0.54	0.08	0.47	1.72	1.4	1.59	1.58	0.77	1.12
Mi00g15600.1	green	--	1.73	1.85	2.6	3.57	3.31	3.39	1.06	0.93	1.34	0.94	1.05	1.68	0.92	1.14	0.89	2.71	1.62	1.84	8.36	7.03	8.29	4.79	6.14	5.75
Mi09g08590.1	green	Phosphatidylinositol/phosphatidylcholine transfer protein SFH9; AltName: Full=Protein SEC FOURTEEN HOMOLOGS 9; Short=AtSFH9;	6.98	8.4	7.31	6.46	5.98	6.5	2.36	1.98	2.04	3.24	2.99	3.33	6.41	6.91	6.41	4.54	3.47	3.83	12.59	9.31	11.08	10.99	12.26	8.95
Mi04g12430.1	green	--	0.97	0.53	0.5	2.13	1.08	2.29	0.32	0.35	0.59	0.2	0.23	0	0.73	0.43	0.41	2.04	0.86	1.17	8.15	7.53	8.68	4.02	4.93	5.85
Mi15g09180.1	green	Agamous-like MADS-box protein AGL104 {ECO:0000305};	0.26	0.06	0.38	1.14	0.82	0.19	0.88	0.46	0.95	2.44	1.95	2.17	0.26	0.61	0.58	0.44	0.22	0.82	4.28	2.82	4.03	1.85	1.88	1.5
Mi05g11410.1	green	Chlorophyll a-b binding protein 151, chloroplastic; AltName: Full=LHCII type II CAB-151; Short=LHCP; Flags: Precursor;	32.32	32.68	26.02	44.4	38.85	43.54	38.21	45.85	34.65	14.86	15.63	23.3	29.15	21.19	35.41	38.04	37.21	36.58	175.3	198.76	178.52	140.97	157.37	174.89
Mi01g02370.1	green	Wound-induced protein 1;	0	0.21	0.29	0	0.23	0	0	0	0	0.12	0.09	0	0.1	0	0.28	0	0	0	3.7	4.63	4.48	3.86	3.02	4.01
Mi08g18680.1	green	Gibberellin-regulated protein 4; AltName: Full=GAST1 protein homolog 4; Flags: Precursor;	14.29	18.03	12.88	25.69	24.05	31.79	2.02	1.76	0.89	4.6	2.51	5.51	8.24	7.9	7.48	7.53	9.96	9.58	26.32	39.18	28.71	21.16	27.28	31.89
Mi07g13540.1	green	UPF0481 protein At3g47200;	4.31	7.22	6.84	7.21	4.86	7.07	1.34	1.8	1.23	4.58	3.63	4.37	2.3	3.36	4.07	2.69	2.7	2.21	6.11	6.06	8.36	0.75	1.72	2.74
Mi06g17820.1	green	ATP synthase gamma chain, chloroplastic; AltName: Full=F-ATPase gamma subunit; Flags: Precursor;	2.12	2.58	2.38	3.93	4.14	4.41	4.36	4.2	4	3.63	2.91	3.15	2.69	2.03	2.26	3	2.8	3.71	25.08	24.74	25.27	21.04	17.85	27.75
Mi07g10060.1	green	Pentatricopeptide repeat-containing protein At3g05340;	1.07	1.04	0.77	0.28	0.37	0.44	0.98	1.03	0.68	1.7	1.8	1.46	1.05	0.54	0.79	0.7	1	0.51	2.99	2.56	2.5	1.86	1.16	1.81
Mi06g18420.1	green	--	2.08	2.66	2.65	1.34	0.89	0.83	0.46	1.54	0.65	1.27	1.03	1.72	3.25	4.06	2.29	1.29	1.43	2.54	4.51	4.93	3.18	2.82	1.82	3.1
Mi12g03740.1	green	Ribulose bisphosphate carboxylase small chain, chloroplastic; Short=RuBisCO small subunit; EC=4.1.1.39; Flags: Precursor;	45.65	49.18	54.6	48.4	49.95	49.47	14.09	13.98	16.4	17.75	18	19.42	50.4	47.79	43.09	21.37	20.39	21.89	53.8	66.55	58.09	34.26	34.96	52.75
Mi09g18590.1	green	Protein LOL1; AltName: Full=Protein LSD ONE LIKE 1; Short=AtLOL1; AltName: Full=Putative zinc finger LOL1;	13.33	16.34	16.25	10.39	8.66	11.12	12.35	10.35	12.36	7.68	6.53	8.57	27.01	27.2	18.79	5.55	6.39	7.72	77.45	72.92	74.24	65.93	75.52	102.07
Mi03g00740.1	green	Bidirectional sugar transporter SWEET4; Short=OsSWEET4;	2.27	2.57	1.72	3.62	3.34	3.32	4.24	4.5	3.72	2.94	5.8	4.18	2.04	1.24	2.46	5.22	8.96	8.46	22.74	20	27.59	23.69	29.17	22.36
Mi01g00550.1	green	Protein BREAST CANCER SUSCEPTIBILITY 2 homolog B {ECO:0000303|PubMed:16415210}; Short=AtBRCA2B {ECO:0000303|PubMed:16415210};	1.25	0.87	0.88	0.9	0.62	1.08	0.06	0	0.12	0.16	0.19	0.29	0.77	0.9	0.92	0.52	0.29	0.61	2.7	1.85	1.96	1.06	1.46	0.44
Mi18g03760.1	green	UDP-glycosyltransferase 74G1 {ECO:0000303|PubMed:15610349}; EC=2.4.1.- {ECO:0000305};	0.07	0.38	0.14	0.6	0.08	0.3	0.03	0	0.25	0.09	0.2	0.25	0.21	0.29	0.28	0.33	0.48	0.62	1.24	2.33	1.95	0.99	0.5	0.35
Mi02g07810.1	green	Vicilin-like seed storage protein At2g28490; AltName: Full=Globulin At2g28490; Flags: Precursor;	0.41	0.11	0.2	0.12	0.31	0	0	0	0	0.04	0.15	0	0.13	0.3	0.64	0.04	0.14	0.25	0.89	1.25	0.9	0.53	0.4	0.16
Mi16g03340.1	green	Chlorophyll a-b binding protein 13, chloroplastic; AltName: Full=LHCII type III CAB-13; Flags: Precursor;	4.77	3.49	3.97	4.87	2.1	3.23	2.12	2.94	2.53	2.33	1.65	2.47	3.55	2.6	1.62	3.01	4.46	3.32	24.95	31.47	34.69	19.62	23.54	27.13
Mi05g21940.1	green	--	2.01	0.89	1.92	1.61	1.07	1.58	0.24	0.79	0.88	0.61	1.31	0.49	1.46	1.19	1.62	1.45	0.43	0.45	3.51	3.55	3.45	2.76	3.74	2.01
novel.1919	green	--	0.842248	0.188047	0.659096	0.922762	0.882944	0.708181	0.955474	0.617362	1.29522	1.76534	1.31454	0.753243	0.229905	0.321134	0.914234	0.775045	0.7581	1.11417	3.78391	4.20536	3.69881	3.77815	3.7203	3.18172
Mi04g14950.1	green	Ethylene-responsive transcription factor ESR2; AltName: Full=Protein DORNROESCHEN-LIKE; Short=Protein DRN-LIKE; AltName: Full=Protein ENHANCER OF SHOOT REGENERATION 2; AltName: Full=Protein SUPPRESSOR OF PHYTOCHROMEB 2;	0.65	0.57	0.45	0.43	0.31	0.21	0.38	0.14	0.26	0.76	0.7	0.79	1.05	0.51	2.61	0.52	1.06	0.48	4.85	2.55	3.33	1.49	1.89	1.03
Mi18g11860.1	green	Probable LRR receptor-like serine/threonine-protein kinase At4g36180; EC=2.7.11.1; Flags: Precursor;	1.11	1.2	0.97	1.43	0.98	1.66	0.33	0.05	0.25	0.65	0.4	0.59	0.28	0.32	1.05	1.54	0.9	1.21	4.97	4.38	6.04	2.66	2.56	1.91
Mi03g20370.1	green	--	0.58	0.21	1.41	3.53	3.77	2.39	1.15	2.13	2.12	1.47	2.05	2.13	0	0.62	1.76	2.1	4.15	2.16	14.6	24.81	28.82	8.61	6.22	8.75
Mi09g07020.1	green	Uncharacterized protein At4g14100; Flags: Precursor;	6.47	7.61	7.09	10.66	5.71	5.02	9.24	7.08	4.01	5.5	7.06	5.48	8.02	6.2	5.44	6.5	7.65	5.32	19	19.76	15.51	12.61	10.56	15.73
Mi09g01290.1	green	Fasciclin-like arabinogalactan protein 8; Short=AtAGP8; Flags: Precursor;	39.29	36.5	30.67	39.41	30.91	30.98	6.09	5.23	5.66	10.5	16.99	11.42	22.67	21.16	28.85	18.42	17.28	21.48	72.84	64.43	73.93	46.91	53.83	48.68
Mi07g17810.1	green	Endochitinase EP3 {ECO:0000303|PubMed:11525512}; EC=3.2.1.14; AltName: Full=Chitinase class IV {ECO:0000303|PubMed:11525512}; Short=AtchitIV {ECO:0000303|PubMed:11525512}; AltName: Full=Protein HOMOLOG OF CARROT EP3-3 CHITINASE {ECO:0000303|PubMed:11525512}; Short=AtEP3 {ECO:0000303|PubMed:11525512}; Flags: Precursor;	0.11	0.06	0	0.15	0.47	0	0	0	0	0	0	0	0	0	0.73	0	0.48	0.5	148.64	116.08	227.27	119.55	110.87	142.08
Mi11g03620.1	green	WUSCHEL-related homeobox 9 {ECO:0000303|PubMed:14711878}; AltName: Full=Protein STIMPY {ECO:0000303|PubMed:15753038};	0.59	0.32	0.48	0.23	0.91	0.46	0.08	0.23	0.15	0.05	0.16	0.26	0.21	0.13	0.84	0.8	0.72	0.14	2.82	2.36	2.04	0.7	0.49	0.26
Mi16g02770.1	green	Cytochrome P450 71D11; EC=1.14.-.-; Flags: Fragment;	0.06	0.07	0.06	0.03	0	0.11	0.09	0	0.08	0.08	0.21	0.04	0.06	0.03	0	0	0.23	0.03	0.94	1.07	1.05	0.79	1.23	0.43
Mi18g12430.1	green	Cell division control protein 2 homolog D; EC=2.7.11.22; EC=2.7.11.23;	42.25	48.66	39.04	42.52	32.65	29.71	24.91	28.69	22.15	27.01	34	36.04	40.8	40.29	45.82	22.22	24.13	25.64	108.56	94.32	100.32	67.75	84.9	80.34
Mi04g09130.1	green	2-hydroxyisoflavanone dehydratase; EC=3.1.1.1; EC=4.2.1.105; AltName: Full=Carboxylesterase HIDM;	0.81	1.08	0.44	0.93	0.98	1.05	0.51	0.23	0.67	0.97	1.31	1.35	0.73	0.82	0.82	0.82	0.77	0.95	1.77	2.62	2.27	1.89	1.53	0.91
Mi09g00730.1	green	Cell number regulator 6; AltName: Full=ZmCNR06;	1.05	2.31	1.7	1.36	1.59	1.37	0.71	1.29	1.11	2.14	2.5	2.07	0.59	0.97	1.58	2.2	1.32	1.53	4.32	6.33	5.84	1.81	2.53	2.29
Mi03g21750.1	green	--	2.9	2.04	2.79	2.44	1.98	2.92	0.68	0.52	0.64	1.46	1.81	2.31	1.81	1.85	2.49	0.89	1.63	1.64	10.63	10.47	11.74	6.12	6.74	6.78
Mi11g14470.1	green	ETHYLENE INSENSITIVE 3-like 1 protein;	304.26	289.31	293.4	275.22	308.04	287.88	291.24	225.71	291.04	283.78	281.32	246.91	298.72	308.83	280.81	356.38	316.65	343.13	135.96	128.79	136.6	146.34	143.92	114.03
Mi04g21910.1	green	--	27.26	22.21	21.65	41.89	37.42	33.68	12.48	11.91	13.35	15.98	18.79	17.26	16.67	14.81	17.12	25.03	27.81	26.59	67.98	65.64	63.86	68.01	74.88	75.77
Mi12g09620.1	green	--	4.13	3.33	3.23	3.73	2.28	2.88	0.61	0.5	1.05	2.09	2.11	1.74	3.11	2.99	4.56	1.23	1.89	1.67	7.4	5.26	9.5	5.3	4.95	4.65
Mi03g07840.1	green	Protein NRT1/ PTR FAMILY 6.3; Short=AtNPF6.3; AltName: Full=Nitrate transporter 1.1; Short=AtNRT1; AltName: Full=Nitrate/chlorate transporter; AltName: Full=Protein CHLORINA 1;	14.7	13.69	12.97	24.22	22.54	22.4	30.71	25.29	28.32	36.14	34.58	28.79	10.16	9.44	13.62	26.66	25.69	24.72	81.49	80.25	78.54	46.24	51.69	45.58
Mi13g10760.1	green	Agamous-like MADS-box protein AGL8 homolog; AltName: Full=POTM1-1;	0.19	0	0	0	0.15	0.16	0	0.28	0.08	0.4	0.12	0.08	0.13	0.2	0	0.23	0.27	1.05	19.42	18.47	21.52	22.81	25.95	37.07
novel.657	green	--	0.266667	0.163246	0.109437	0.217812	0.259179	0.261393	0.055347	0.037154	0.128715	0	0.394111	0.050589	0.217482	0.055656	0.538498	0.063673	0.16916	0.058892	1.35413	1.06348	1.74726	1.39069	0.910404	2.38535
Mi06g08750.1	green	Hexokinase-1; EC=2.7.1.1; AltName: Full=NtHxK1;	0.6	1.26	1.02	0.78	0.69	1.02	0.57	0.52	0.77	0.64	0.52	0.74	1.03	1.11	0.64	0.99	1.02	0.92	2.68	2.81	3.06	0.74	1.11	1.47
Mi09g05880.1	green	Rho GTPase-activating protein 2; AltName: Full=Rho-type GTPase-activating protein 2;	3.61	2.36	2.4	4.25	3	2.88	1.06	1.06	1.1	1.64	2.69	1.26	2.77	2.02	4.1	2.33	1.75	2.38	10.61	8.49	7.53	5.78	5.77	7.02
Mi03g12730.1	green	Sanguinarine reductase {ECO:0000303|PubMed:17080644}; EC=1.3.1.107 {ECO:0000305};	0.42	0.4	0.7	2.74	0.88	1.98	2.11	2.79	3.03	1.25	0.65	0.95	0.89	0.44	0.37	1.62	1.39	1.1	6.47	6.25	6.59	3.4	4.23	3.25
Mi14g06240.1	green	--	8.72	8.46	8.96	6.62	6.37	6.09	12.72	11.29	12.32	6.53	6.23	6.08	8.51	7.96	8.15	6.59	7.63	7.96	4.1	3.77	4.83	4.2	3.66	2.61
Mi07g08100.1	green	Serine/threonine-protein kinase WNK1; Short=AtWNK1; EC=2.7.11.1; AltName: Full=Protein kinase with no lysine 1;	0.51	0.71	0.6	0.73	0.84	0.88	0.61	0.83	0.87	0.96	1.23	0.53	0.6	0.66	1.27	1.05	0.86	1.08	5.96	4.44	6.12	3.01	2.75	2.85
Mi05g17500.1	green	Endoglucanase 17; EC=3.2.1.4; AltName: Full=Endo-1,4-beta glucanase 17; Flags: Precursor;	38.62	38.42	32.37	72.71	57.07	63.95	19.29	17.32	17.16	14.45	17.8	17.75	26.25	22.14	46.93	46.2	42.01	41.1	199.24	178.35	173.95	99.13	107.41	88.01
Mi17g00160.1	green	--	0.2	0.22	0.1	0.18	0.12	0.25	0.39	0	0	0.13	0.38	0.12	0.3	0	0.1	0.12	0	0	6.03	3.42	5.3	2.32	3.86	2.99
Mi11g10700.1	green	Delta-1-pyrroline-5-carboxylate synthase; Short=P5CS; Includes: RecName: Full=Glutamate 5-kinase; Short=GK; EC=2.7.2.11; AltName: Full=Gamma-glutamyl kinase; Includes: RecName: Full=Gamma-glutamyl phosphate reductase; Short=GPR; EC=1.2.1.41; AltName: Full=Glutamate-5-semialdehyde dehydrogenase; AltName: Full=Glutamyl-gamma-semialdehyde dehydrogenase;	0.07	0.47	0.37	0.3	0.16	0.24	0.42	0.11	0.16	0.37	0.09	0.48	0.53	0.35	0	0.32	0.11	0.15	1.32	1.21	2.08	1.16	1.84	1.93
Mi03g10900.1	green	Centromere protein C {ECO:0000303|PubMed:15329494}; Short=AtCENP-C {ECO:0000303|PubMed:15329494}; Short=CENP-C {ECO:0000303|PubMed:15329494}; Short=CENP-C homolog {ECO:0000303|PubMed:15329494};	6.76	6.9	6.32	5.85	4.93	6.09	3.14	3.44	3.22	5.71	6.54	4.64	5.25	6.13	7.68	4.2	3.86	3.94	15.89	12.43	15.67	12.36	11.86	8.68
Mi11g10220.1	green	Probable caffeine synthase 2; EC=2.1.1.160;	5.17	4.59	4.23	6.31	6.97	6.1	3.94	4.51	3.49	4.85	5.25	6.47	3.44	2.68	3.11	2.92	3.12	2.22	14.09	16.28	16.22	10.48	10.21	10.17
Mi20g02880.1	green	Probable aquaporin NIP5-1; AltName: Full=NOD26-like intrinsic protein 5-1; Short=AtNIP5;1; AltName: Full=Nodulin-26-like major intrinsic protein 6; Short=NodLikeMip6; Short=Protein NLM6;	4.11	2.89	3.05	14.06	13.34	13.15	2.69	2.05	3.31	5.72	3.06	3.77	2.37	1.76	3.17	5.13	7.12	4.4	38.42	32.56	21.26	26.78	26.76	18.88
Mi04g11620.1	green	Uncharacterized protein At4g06744; Flags: Precursor;	32.13	32.86	31.39	12.87	14.9	12.25	5.71	3.34	7.44	27.95	25.77	23.22	24.6	20.13	26.34	9.17	9.24	9.93	81.91	70.72	120.95	86.35	91.66	127.93
Mi18g03880.1	green	Ubiquitin carboxyl-terminal hydrolase 19; EC=3.4.19.12; AltName: Full=Deubiquitinating enzyme 19; Short=AtUBP19; AltName: Full=Ubiquitin thioesterase 19; AltName: Full=Ubiquitin-specific-processing protease 19;	0.43	0.09	0	0.31	0	0.1	0.25	0.93	0.31	0	0.08	0.1	0.09	0	0	0.41	0.09	0	2	2.61	2.22	0.94	0.58	1.91
Mi18g10840.1	green	--	2.45	1.87	1.32	2.44	1.26	1.94	0.39	0.87	0.77	1.71	1.83	0.97	1.87	2.85	2.48	0.67	0.7	0.93	6.07	3.86	6.04	2.01	2.55	1.47
Mi11g06260.1	green	--	5.15	3.5	2.85	1.97	3	1.43	4.78	2.12	2.96	3.17	3.74	5.61	6.83	6.33	9.53	4.04	4.95	5.51	0.65	0.81	0.7	0.47	0.53	0.53
Mi00g09330.1	green	--	7.87	10.22	7.82	7.62	7.66	11.4	14.45	15.35	17.44	21.83	16.55	18.66	9.52	10.75	16.01	11.01	10.25	6.74	51.22	51.07	57.27	25.01	26.59	27.57
novel.1905	green	--	0.998578	0.61287	1.25612	0.794151	0.135097	1.16007	0.982715	1.56944	0.268371	0.555231	1.05363	1.07788	0.661145	1.00308	0.331601	1.45989	1.16939	0.732243	0.372215	0.272291	0	0.794798	0.160395	0
Mi02g01030.1	green	--	3.07	3.08	4.92	2.78	1.18	3.95	5.37	5.5	2.03	3.16	1.47	3.06	4.22	4.88	3.22	3.68	3.57	2.48	11.25	11.29	9.78	6.33	8.92	13.24
chrM_119.4_814	green	Cytochrome c oxidase subunit 2; EC=1.9.3.1; AltName: Full=Cytochrome c oxidase polypeptide II;	1.41	2	1.46	1.34	1.71	2.64	1.32	2.2	2.28	3.13	2.56	1.39	4.73	1.64	1.82	2.33	2.43	3.95	0.45	0.49	0.08	0.96	0.65	0.5
Mi19g11770.1	green	Diacylglycerol O-acyltransferase 2D {ECO:0000305}; Short=GmDGAT2D {ECO:0000303|PubMed:27345221}; EC=2.3.1.20 {ECO:0000269|PubMed:27345221};	1.45	0.94	1.24	1.54	1.45	1.47	0.3	0.82	1.39	1.57	2.1	0.97	1.61	1.69	1.15	0.84	0.69	0.55	2.12	2.38	3.5	3.04	2.22	1.43
Mi07g11150.1	green	Hydrophobic protein RCI2B; AltName: Full=Low temperature and salt-responsive protein LTI6B;	3680.77	4021.66	4520.26	3332.1	3878.61	3500.76	4066.04	4633	3594.24	4504.01	3864.02	5230.09	3677.43	3172.31	2473.8	4756.47	4945.47	4054.97	1601.52	2059.67	1767.06	2928.66	3275.47	4821.63
Mi02g04360.1	green	E3 ubiquitin protein ligase DRIP2; EC=2.3.2.27 {ECO:0000269|PubMed:18552202}; AltName: Full=DREB2A-interacting protein 2; AltName: Full=RING-type E3 ubiquitin transferase DRIP2 {ECO:0000305};	42.32	45.21	40.94	25.47	28.05	28.28	39.71	41.66	41.74	41.76	39.04	37.96	56.04	58.83	39.9	32.67	26.56	28.45	18.84	17.73	14.56	16.31	17.92	16.12
Mi01g28100.1	green	Kinesin-like protein KIN-12F {ECO:0000305};	7.48	6.07	4.96	7.73	5.88	6.26	0.88	0.58	0.71	1.97	2.87	1.81	5.65	3.94	8.23	2.68	2.45	3.79	20.47	12.36	21.2	13.36	12.55	9.67
Mi09g14780.1	green	Cytochrome P450 94B3 {ECO:0000305}; EC=1.14.14.48 {ECO:0000269|PubMed:21576464, ECO:0000269|PubMed:22215670}; AltName: Full=Jasmonoyl-L-amino acid 12-hydroxylase {ECO:0000303|PubMed:24467969}; AltName: Full=Jasmonoyl-isoleucine-12-hydroxylase {ECO:0000303|PubMed:21849397};	4.56	5.69	5.36	4.31	5.84	4.66	1.95	2.77	2.92	2.56	2.75	2.82	4.26	4.55	4.21	3.6	4.93	3.86	10.72	12.84	12.37	3.56	3.88	3.83
Mi03g23690.1	green	Protein MARD1 {ECO:0000303|PubMed:15159630}; AltName: Full=Mediator of ABA-regulated dormancy1 {ECO:0000303|PubMed:15159630}; AltName: Full=Senescence-associated protein SAG102 {ECO:0000303|PubMed:11402199};	0.73	1.06	1.06	1.38	2.6	1.53	3.74	2.78	2.88	1.14	1.84	1.38	0.46	0.66	0.68	3.05	1.51	2.45	12.91	17.45	14.31	13.88	13.57	15.24
Mi19g03670.1	green	NAD(P)H-quinone oxidoreductase subunit O, chloroplastic {ECO:0000305}; EC=1.6.5.- {ECO:0000305}; AltName: Full=NAD(P)H dehydrogenase subunit O {ECO:0000303|PubMed:21785130}; Short=NDH subunit O {ECO:0000305}; Short=NDH-O {ECO:0000303|PubMed:15608332}; AltName: Full=NADH-plastoquinone oxidoreductase subunit O {ECO:0000305}; Flags: Precursor;	1.04	2.83	1.28	3.27	3.22	2.92	1.41	2.18	1.73	2.87	1.09	0.69	1.82	1.31	1.91	3.53	2.02	2.32	8.3	9.55	6.76	5.46	4.69	5.57
Mi06g16390.1	green	--	1.15	1.16	2.28	1.39	1.04	0.47	0.09	0	0.12	1.08	1.1	0.81	1.16	2.23	2.97	1.03	0.71	1.91	6.53	6.79	3.02	1.16	1.48	0.83
Mi11g15850.1	green	Glucomannan 4-beta-mannosyltransferase 9; EC=2.4.1.32; AltName: Full=Cellulose synthase-like protein A9; Short=AtCslA9; AltName: Full=Glucomannan synthase; AltName: Full=Mannan synthase 9; AltName: Full=Protein RESISTANT TO AGROBACTERIUM TRANSFORMATION 4;	0.62	0.52	0.37	0.43	0.36	0.36	0.09	0.19	0.14	0.56	0.31	0.11	0.54	0.5	0.65	0.28	0.22	0.33	0.79	0.54	1.3	0.72	0.69	0.77
Mi14g12290.1	green	--	17.05	14.62	16.47	20.68	15.57	16.06	3.67	5.16	8.89	7.21	8.73	8.43	11.44	9.69	13.71	11.32	11.03	10.27	37.11	28.8	33.59	24.55	31.8	43.62
Mi16g10860.1	green	Tubulin beta-1 chain; AltName: Full=Beta-1-tubulin;	14.76	13.38	12.08	15.68	10.64	12.24	0.98	0.66	1.33	3.24	6.54	4.16	9.56	9.99	17.35	7.57	6.39	6.98	37.56	34.32	35.88	28.91	33.16	30.16
novel.674	green	--	0.071742	0.079133	0.035321	0.194386	0.087159	0	0.176703	0.533791	0.985182	0.297266	0.09899	0	0.142657	0.036545	0	0.331181	0.227547	0	1.1948	2.92025	1.10848	0.670549	0.06945	0.350876
Mi10g08500.1	green	Ribonucleoside-diphosphate reductase small chain; EC=1.17.4.1; AltName: Full=Ribonucleoside-diphosphate reductase R2 subunit; AltName: Full=Ribonucleotide reductase small subunit;	10.93	7.11	8.03	11.87	9.49	11.23	0.52	0.78	0.12	1.2	2.6	1.4	7.27	7.55	6.52	4.24	5.65	3.67	21.99	20.32	18.03	4.02	6.52	3.76
Mi01g20060.1	green	Rhodanese-like domain-containing protein 9, chloroplastic; AltName: Full=Sulfurtransferase 9; Short=AtStr9; Flags: Precursor;	4.29	3.18	2.99	4.44	3.01	5.04	3.05	3.45	3.66	1.86	2.12	0.98	2.37	2.21	3.3	1.77	4.51	2.91	17.28	18.01	14.79	13.06	14.29	16.58
Mi13g04370.1	green	F-box protein At5g51380;	3.19	2.74	2.48	2.14	2.11	2.11	0.92	1.03	0.94	1.42	1.36	1.53	2.31	2.06	4.09	2.36	1.76	1.98	5.46	4.99	5.11	3.54	4.22	1.61
Mi01g29120.1	green	Vacuolar cation/proton exchanger 5; AltName: Full=Ca(2+)/H(+) antiporter CAX5; AltName: Full=Ca(2+)/H(+) exchanger 5; AltName: Full=Protein CATION EXCHANGER 5;	4.27	3.05	3.74	2.8	1.74	2.33	1.9	1.38	1.78	2.12	2.21	1.66	3.81	2.56	3.03	1.68	1.9	1.09	7.45	4.29	5.35	4.3	5.09	3.8
Mi18g05720.1	green	Auxin transporter-like protein 3; AltName: Full=AUX1-like protein 3; AltName: Full=MtLAX3;	14.7	17.01	16.12	11.35	14.1	14.36	6.15	6.66	6.73	10.06	7.69	9.64	10.71	7.07	8.73	12.78	13.16	10.16	72.1	70.66	78.84	116.18	90.78	136.44
Mi17g11140.1	green	U-box domain-containing protein 26; EC=2.3.2.27; AltName: Full=Plant U-box protein 26; AltName: Full=RING-type E3 ubiquitin transferase PUB26 {ECO:0000305};	10.58	11.47	9.49	21.75	15.94	21.98	12.07	11.58	14.2	7.82	11.68	12.61	3.9	4.35	6.37	20.7	24.81	19.77	101.08	100.79	95.68	24.67	28.23	26.96
Mi19g04130.1	green	U-box domain-containing protein 26; EC=2.3.2.27; AltName: Full=Plant U-box protein 26; AltName: Full=RING-type E3 ubiquitin transferase PUB26 {ECO:0000305};	0.31	0.4	0.43	0.19	0.51	0.51	0.26	0.29	0.06	0.86	0.75	0.38	0.37	0.44	0.31	0.25	0.39	0.7	9.41	10.81	16.4	5.49	7.38	8.67
Mi02g07000.1	green	ABC transporter G family member 28; Short=ABC transporter ABCG.28; Short=AtABCG28; AltName: Full=Putative white-brown complex homolog protein 29; Short=AtWBC29;	0.11	0.22	0.19	0.16	0.17	0.09	0.07	0.05	0.02	0	0.22	0.02	0.16	0.23	0.33	0.1	0.15	0.06	0.91	1.08	1.18	0.21	0.28	0.11
Mi02g10510.1	green	Mitochondrial uncoupling protein 2; Short=AtPUMP2;	2.25	2.77	1.63	1.33	1.46	2.38	0.98	1.09	0.95	1.85	1.45	0.19	1.43	1.78	1.68	2.64	1.45	1.11	4.16	4.75	4.14	2.55	2.03	1.44
Mi10g04280.1	green	Protein BREAST CANCER SUSCEPTIBILITY 1 homolog {ECO:0000303|PubMed:12582233}; Short=AtBRCA1 {ECO:0000303|PubMed:12582233};	3.31	2.7	2.24	2.83	2.5	2.13	1.68	1.18	1.93	2.6	1.74	2.2	1.92	2.3	2.7	2.02	1.86	2.05	6.29	3.67	5.35	2.3	2.66	1.89
Mi07g03180.1	green	FHA domain-containing protein At4g14490;	1.01	1.01	0.61	0.89	0.71	0.77	0.03	0.18	0.08	0.37	0.56	0.16	0.86	0.73	1.15	0.43	0.14	0.51	1.69	2.01	1.93	1.85	1.27	0.29
novel.603	green	DNA (cytosine-5)-methyltransferase CMT2 {ECO:0000305}; EC=2.1.1.37 {ECO:0000305}; AltName: Full=Chromomethylase 2 {ECO:0000305}; AltName: Full=OsCMT2 {ECO:0000303|PubMed:19788421};	1.53401	1.82614	1.91413	1.95747	1.40907	1.98231	1.57197	1.33165	1.71321	1.59065	1.64871	1.4247	1.52814	1.56358	2.68164	1.57825	1.18904	1.1922	4.02286	3.94146	3.72504	3.24499	2.52505	2.5872
Mi14g04280.1	green	Probable myosin-binding protein 4 {ECO:0000303|PubMed:23995081};	0.52	0.53	0.5	0.45	0.25	0.25	0.22	0.08	0.16	0.4	0.46	0.16	0.32	0.29	0.46	0.2	0.2	0.29	1.6	1.04	1.46	1.19	1	0.92
Mi05g07090.1	green	Transcription factor BHLH089 {ECO:0000305}; AltName: Full=Basic helix-loop-helix protein 89 {ECO:0000303|PubMed:16896230}; Short=OsbHLH089 {ECO:0000303|PubMed:16896230}; AltName: Full=bHLH transcription factor bHLH089 {ECO:0000305};	7.73	6.99	5.43	10.82	8.46	9.74	7.35	5.66	6.77	4.69	4.56	4.53	5.04	6.91	5.61	9.21	7.75	8.22	31.79	32.02	30.97	29.99	33.52	37.54
Mi01g05140.1	green	Heavy metal-associated isoprenylated plant protein 5 {ECO:0000303|PubMed:21072340, ECO:0000303|PubMed:23368984}; Short=AtHIP05 {ECO:0000303|PubMed:21072340, ECO:0000303|PubMed:23368984}; AltName: Full=Farnesylated protein 2 {ECO:0000303|PubMed:8837031}; Short=AtFP2 {ECO:0000303|PubMed:8837031}; Flags: Precursor;	97.65	101.9	98.35	65.58	72.55	69.56	103.78	110.69	107.01	120.96	115.42	103.18	101.19	98.05	66.78	99.35	93.55	95.84	52.15	51.07	49.91	88.02	83.95	83.81
Mi19g05060.1	green	--	2.05	2.24	1.65	2.44	1.95	1.85	0.61	0.28	0.28	0.83	0.69	1.06	1.37	1.53	1.45	1.65	0.9	1.48	3.2	2.88	3.64	2.34	2.71	2.06
Mi11g01310.1	green	--	0.84	0.84	0.87	0.99	0.49	1.21	0.5	0.64	0.49	0.69	0.77	0.31	0.62	0.66	0.69	1.05	0.54	0.61	3.79	3.57	4.2	1.13	1.48	2.91
Mi03g11230.1	green	Sulfite exporter TauE/SafE family protein 3 {ECO:0000312|EMBL:AEC07746.1};	24.56	24.93	24.17	13.95	12.18	13.93	9.26	8.98	9.64	15.45	12.52	14.85	18.28	17.34	20.16	11.13	8.37	8.66	31.13	32.76	30.1	26.41	27.67	33.24
Mi18g09040.1	green	Putative cyclin-A3-1; AltName: Full=G2/mitotic-specific cyclin-A3-1; Short=CycA3;1;	0.99	1.14	0.71	0.66	0.78	1.8	0.17	0.09	0.26	0.49	1.11	0.68	0.78	1.18	0.82	0.98	0.64	0.57	3.66	2.26	2.04	1.71	0.75	0.86
Mi04g15760.1	green	MLP-like protein 423;	36.23	25.91	31.01	19.35	18.48	18.64	10.78	9.13	8.62	8.05	10.73	11.79	36.04	25.03	38.8	18.17	12.74	11.69	83.09	84.37	69.87	44	54.38	63.02
Mi05g11650.1	green	Glucose-6-phosphate 1-dehydrogenase, chloroplastic; Short=G6PD; EC=1.1.1.49; Flags: Precursor;	1.9	1.46	1.4	3.34	3.3	2.17	0.33	0.21	0.17	0.73	0.76	0.87	1.47	1.66	1.88	0.59	1.38	2.14	13.99	13.52	17.82	14.85	17.21	18.34
Mi01g06150.1	green	Putative homeobox-leucine zipper protein ATHB-51; AltName: Full=HD-ZIP protein ATHB-51; AltName: Full=Homeodomain transcription factor ATHB-51;	2.9	0.92	0.79	2.26	2.01	0.85	1.57	0.3	1.26	3.14	1.39	1.43	1.25	1.54	4.37	1.41	1.33	2	11.93	9.41	10.32	4.28	6.36	4.66
Mi11g11150.1	green	DNA replication complex GINS protein PSF2;	3.72	3.7	4.09	3.24	1.5	3.05	3.89	4.87	3.72	4.14	5.02	3.55	3.53	3.1	2.13	3.06	2.26	2.19	8.66	9.75	10.56	4.68	7.14	8.2
Mi08g03420.1	green	Protein EXORDIUM-like 3; Flags: Precursor;	17.36	17.69	13.77	24.66	23.92	21.22	6.3	4.4	6.22	12.12	13.16	11.2	8.62	8.04	6.36	13.31	17.15	13.57	70.11	73.9	61.92	41.84	43.83	41.2
Mi05g04570.1	green	Homeobox-leucine zipper protein ATHB-13; AltName: Full=HD-ZIP protein ATHB-13; AltName: Full=Homeodomain transcription factor ATHB-13;	53.49	49.61	50.97	98.06	98.89	95.51	96.54	115.82	95.33	85.4	92.01	89.61	33.06	32.16	32.27	73.28	85.84	71.85	217.41	248.05	260.13	208.14	222.77	369.03
Mi03g14430.1	green	ARM REPEAT PROTEIN INTERACTING WITH ABF2; Short=ARIA;	1.1	0.69	0.51	0.63	0.52	0.83	0.04	0.02	0	0.2	0.15	0.22	0.41	0.64	0.23	0.48	0.31	0.12	1.76	1.4	1.04	0.47	0.5	0.25
Mi00g04540.1	green	Uncharacterized protein At5g06450;	1.53	1.62	3.51	2.95	0.7	3.14	0.88	0.7	1.01	1.53	0.73	0.7	1.42	1.02	1.15	0.84	0.34	0.5	1.72	2.27	2.81	2.05	1.42	3.59
Mi09g13770.1	green	Potassium transporter 4; Short=AtKT4; Short=AtKUP3; Short=AtPOT4;	118.83	111.18	122.37	108.79	171.02	143.8	123	96.2	124.83	138.23	130.83	144.93	139.21	119.27	103.32	209.12	182.25	169.02	64.15	62.03	62.12	120.73	106.38	95.11
Mi16g00820.1	green	--	21.87	20.85	19.7	17.96	15.21	9.38	0.66	2.04	1	5.27	6.57	6	15.67	15.14	25.06	2.78	4.3	6.9	89.53	76.75	52.53	34.63	45.22	39.45
Mi13g00360.1	green	RNA-dependent RNA polymerase 1; Short=AtRDRP1; EC=2.7.7.48; AltName: Full=RNA-directed RNA polymerase 1;	3.84	2.92	3.1	3.85	4.59	4.14	1.56	0.76	1.1	3.24	2.85	2.72	1.52	1.8	2.84	2.88	3.18	2.44	7.43	6.43	8.84	7.92	6.76	5.81
Mi01g05380.1	green	ACT domain-containing protein ACR10 {ECO:0000305}; AltName: Full=Protein ACT DOMAIN REPEATS 10 {ECO:0000303|PubMed:21861936};	16.32	15.17	17.31	16.71	12.43	16.64	12.26	14.92	11.84	13.83	12.23	12.53	15.93	20.35	16.02	12.53	14.66	11.49	6.81	8.52	5.62	5.72	8.39	7.59
Mi02g11760.1	green	Mitochondrial dicarboxylate/tricarboxylate transporter DTC; AltName: Full=Dicarboxylate/tricarboxylate carrier;	89.33	85.95	97.08	105.72	99.45	91.75	79.8	89.58	79.48	91.43	98.77	110.61	105.99	107.3	108.87	78.93	86.77	80.07	235.35	250.7	286.34	215.4	239.33	300.69
Mi04g11860.1	green	Gallate 1-beta-glucosyltransferase {ECO:0000303|PubMed:24412325}; EC=2.4.1.136 {ECO:0000269|PubMed:24412325}; AltName: Full=UDP-glucose:gallate glucosyltransferase {ECO:0000303|PubMed:24412325}; AltName: Full=Vanillate 1-beta-glucosyltransferase {ECO:0000305};	12.44	9.19	9.81	21.97	15.66	17	0.98	0.76	1.32	3.46	4.2	4.39	6.56	8.2	13.38	6.86	7.86	9.08	427.37	410.99	528.04	292.15	335.99	403.48
Mi19g02300.1	green	TSL-kinase interacting protein 1; AltName: Full=Myb-related protein TKI1;	1.23	1.25	0.98	0.91	1.06	0.44	0.45	0.43	0.43	0.25	0.56	0.39	0.75	1.03	0.91	0.51	0.48	0.47	3.52	1.63	2.9	1.94	1.79	1.94
Mi05g21820.1	green	--	8.63	7.86	8.96	7	5.33	6.76	8.65	8.53	11.7	13.79	9.61	7.04	9.04	8.01	5.85	9.66	6.57	7.27	5.17	5.09	3.46	5.75	4.87	2.04
Mi09g03450.1	green	--	10.82	10.13	8.47	10.34	8.04	9.63	10.47	15.14	8.39	15.65	14.36	17.6	10.17	12.03	11.96	9.86	15.42	10.22	42.04	44.76	33.2	36.7	40.53	36.24
Mi07g00100.1	green	Kinesin-like protein KIN-12C {ECO:0000305}; AltName: Full=Phragmoplast orienting kinesin 1 {ECO:0000303|PubMed:16682350};	2.59	2.32	2.33	2.44	2.1	2.68	2.08	1.72	2.11	3.31	4.14	3.17	2.42	2.5	3.31	2.19	1.8	1.84	5.3	4.01	5.14	5.28	4.03	2.63
Mi10g15370.1	green	Serine carboxypeptidase-like 7; EC=3.4.16.-; Flags: Precursor;	2.43	1.25	1.01	2.65	0	1.4	0	0	0.59	2.25	0.47	0.99	0.33	1.9	2.77	0.97	2.95	2.17	38.22	36.66	45.92	37.76	57.13	78.92
Mi01g09000.1	green	F-box protein SKIP23; AltName: Full=SKP1-interacting partner 23;	1.47	1.59	1.28	1.24	0.72	1.04	1.53	2.11	0.89	2.08	2.78	1.58	0.57	0.74	1.09	1.52	1.68	1.37	13.41	11.75	15.71	10.53	16.8	15.78
Mi07g02700.1	green	Probable serine/threonine-protein kinase PBL15 {ECO:0000305}; EC=2.7.11.1 {ECO:0000305}; AltName: Full=PBS1-like protein 15 {ECO:0000303|PubMed:20413097};	0.57	0.68	0.55	0.89	0.55	0.55	0.28	0.85	0.4	0.26	0.23	0.3	0.37	0.35	0.21	0.25	0.35	0.32	1.47	2.46	2.13	1.49	0.71	1.07
Mi15g11390.1	green	Aldehyde oxidase GLOX {ECO:0000305}; EC=1.2.3.1 {ECO:0000305}; AltName: Full=Glyoxal oxidase {ECO:0000303|Ref.1}; Short=VpGLOX {ECO:0000303|PubMed:20512385}; Flags: Precursor;	4.36	5.38	4.05	0.68	0.24	0.71	0.09	0.03	0	1.63	1.02	0.84	6.57	5.12	3.23	0.86	0.67	0.42	6.91	6.58	4.93	1.65	1.59	1.68
Mi09g08960.1	green	--	2.97	1.69	2.42	2.04	1.17	1.58	0.95	1.14	0.98	1.32	1.69	0.2	3.08	2.64	4.44	1.93	2.14	1.61	5.22	4.54	7.64	3.74	2.8	4.32
Mi04g10930.1	green	Cyclin-B2-3; AltName: Full=G2/mitotic-specific cyclin-B2-3; Short=CycB2;3;	4.34	3.34	3.69	3.88	1.97	1.95	0.11	0.21	0.18	1	1.55	2.21	3.05	2.81	4.18	0.95	1.09	0.93	7.54	5.93	7.86	5.86	6.59	8.02
Mi04g13450.1	green	--	104.75	112.29	110.32	166.32	209.91	176	160.78	135.75	171.13	134.6	134.16	122.86	124.8	136.97	119.33	186.92	169.95	188.04	59.63	52.81	59.2	107.28	89.75	77.6
Mi04g22230.1	green	DNA damage-repair/toleration protein DRT100; Flags: Precursor;	47.92	52.73	42.58	93.94	65.62	72.09	8.35	6.2	7.7	24.29	29.9	25.9	16.01	10.92	17.27	27.34	35.61	36.22	84.44	78.57	87.83	82.92	88.28	100.29
Mi11g09580.1	green	--	3.47	3.72	5.08	2.76	3.69	1.87	10.73	8.33	7.78	6.03	5.92	5.43	2.96	2.88	2.62	2.74	2.9	2.66	0.85	1.87	1.11	1.2	1.58	4.07
Mi05g22870.1	green	--	1.56	2	1.55	2.65	1.1	1.6	1.86	2.2	3.3	1.63	3.29	3.95	1.9	1.65	1.69	2.02	2.84	3.1	7.27	5.49	7.63	2.8	4.27	4.45
Mi03g09100.1	green	D-3-phosphoglycerate dehydrogenase 2, chloroplastic; Short=PGDH; EC=1.1.1.95 {ECO:0000269|PubMed:24368794, ECO:0000269|PubMed:9867856}; Flags: Precursor;	14.17	13.61	12.57	20.43	13.73	19.61	5.21	3.59	4.76	7.03	6.65	4.94	7.92	6.66	7.74	10	10.88	9.24	25.7	24.2	39.43	13.65	13.33	11.96
Mi19g09520.1	green	--	0.23	0.72	0.1	0.08	0.51	0.69	0.09	0.15	0.28	0.12	0	0.06	0.28	0.3	0.33	1	0.1	0.47	5.99	3.88	3.47	1.65	1.58	0.58
Mi20g06100.1	green	G-type lectin S-receptor-like serine/threonine-protein kinase LECRK3 {ECO:0000305}; Short=OsLecRK3 {ECO:0000303|PubMed:25485617}; EC=2.7.11.1 {ECO:0000305}; AltName: Full=OsRLCK135 {ECO:0000305}; Flags: Precursor;	2.13	2.3	2.67	1.93	2.58	1.42	4.43	2.67	4.63	4.59	3.18	2.87	2.64	2.45	2.94	3.84	4.21	4.49	1.79	1.69	2.36	2.55	3.05	1.94
Mi06g16590.1	green	Aquaporin NIP1-2; AltName: Full=NOD26-like intrinsic protein 1-2; Short=AtNIP1;2; AltName: Full=Nodulin-26-like major intrinsic protein 2; Short=NodLikeMip2; Short=Protein NLM2;	4.08	4.69	4.24	3.55	5.29	3.49	6.72	6.08	6.4	3.14	2.82	4.42	3.14	4.93	3.36	3.61	4.65	2.02	1.59	2.22	1.99	5.33	6.26	6.51
Mi08g03290.1	green	65-kDa microtubule-associated protein 3; Short=AtMAP65-3; AltName: Full=Protein PLEIADE;	3.3	3.98	2.74	4.44	3.02	2.22	0.64	0.89	0.57	1.68	1.54	1.15	3.12	3.14	4.83	1.16	1.42	1.55	6.88	5.53	6.65	6.58	6.09	3.7
Mi05g08110.1	green	Protein ASPARTIC PROTEASE IN GUARD CELL 1; Short=AtASPG1; EC=3.4.23.-; Flags: Precursor;	1.15	1.12	0.95	0.3	0.56	0.48	0.23	0.22	0.08	0.25	0.25	0.24	0.5	0.56	1.09	0.83	0.77	0.47	2.32	2.42	2.45	1.24	0.54	0.57
Mi01g23600.1	green	Protein CUP-SHAPED COTYLEDON 2; AltName: Full=NAC domain-containing protein 98; Short=ANAC098; AltName: Full=NAC domain-containing protein CUC2;	0.7	0.57	0.87	1.57	1.02	1.96	1.71	0.77	0.62	0.94	1.39	1.31	0.61	0.84	0.7	1.01	1.89	1.72	4.92	4.47	6.45	3.52	2.81	3.33
Mi03g10820.1	green	Cyclin-A2-4; AltName: Full=G2/mitotic-specific cyclin-A2-4; Short=CycA2;4;	1.16	1.53	1.74	2.37	2.27	1.27	0.7	0.32	0.39	0.73	0.83	0.79	1.4	1.54	2.34	0.93	0.93	0.93	8.76	6.77	8.25	4.47	4.19	3.79
Mi02g00380.1	green	Histidine kinase CKI1; EC=2.7.13.3; AltName: Full=Protein CYTOKININ-INDEPENDENT 1;	0.14	0.21	0.05	0.04	0.11	0	0.09	0	0.06	0	0	0	0	0.1	0.14	0	0	0	0.89	1.27	1.17	1.76	0.5	0.18
Mi18g06360.1	green	Ethylene-responsive transcription factor RAP2-4; AltName: Full=Ethylene-responsive transcription factor ERF059; AltName: Full=Protein RELATED TO APETALA2 4;	105.15	128.56	121.95	94.25	102.34	107.42	172.94	175.79	181.1	187	187.73	181.09	117.93	129.19	164.46	226.38	214.81	196.91	69.46	78.45	67.97	63.93	60.52	60.62
Mi05g08920.1	green	14-3-3-like protein GF14 iota {ECO:0000303|PubMed:11553742}; AltName: Full=General regulatory factor 12 {ECO:0000303|PubMed:11553742};	1.29	0.65	0.73	1.44	0.71	0.43	0.29	0	0	0.15	0.9	0.21	0.59	1.37	0.83	0.78	0.69	0.39	2.5	2.52	2.19	1.37	2.91	2.79
Mi13g04290.1	green	Structural maintenance of chromosomes protein 2-1; Short=AtSMC2-1; AltName: Full=Chromosome-associated protein E-1; Short=AtCAP-E1; AltName: Full=Protein TITAN 3;	1.44	1.3	0.97	1.96	1.53	1.32	1.45	1.44	1.62	1.38	1.55	1.06	0.86	1.07	2.06	1.43	0.77	0.92	6.21	3.76	4.62	2.86	2.71	1.3
Mi05g17300.1	green	Blue-light photoreceptor PHR2;	80.54	70.94	68.96	75.87	72.84	70.19	43.52	39.36	46.04	58.21	61.72	66.28	65.98	67.51	91.18	57.93	73.53	69.91	302.3	283.28	331.7	268.28	292.55	313.32
Mi15g12700.1	green	Thaumatin-like protein 1; AltName: Full=PpAZ44; Flags: Precursor;	2.57	1.18	0.96	1.41	0.24	1.37	0.29	0.05	0.24	0.31	0.23	0.65	0.78	1.44	1.8	0.35	0.57	0.32	4.24	3.33	4.06	3.27	3.43	4.24
Mi04g20610.1	green	Probable DNA primase large subunit; EC=2.7.7.-;	5.61	5.23	5.39	3.13	2.37	3.13	0.72	1.11	0.47	1.36	2.3	1.87	3.13	4.51	4.24	1.13	1.12	0.97	9.92	9.28	6.39	5.13	5.67	4.7
Mi03g16660.1	green	Chlorophyll a-b binding protein 4, chloroplastic {ECO:0000303|PubMed:10366881}; AltName: Full=LHCI type III CAB-4; Flags: Precursor;	2.29	3.08	3.54	3.15	2.86	1.53	2.39	2.99	1.28	1.95	1.9	0.98	3.75	1.71	2.74	0.82	2.65	2.21	36.29	36.06	39.49	24.72	26.99	36.96
Mi05g16560.1	green	Rho GTPase-activating protein 2; AltName: Full=Rho-type GTPase-activating protein 2;	7.04	7.44	4.79	6.12	4.07	4.34	1.64	2.15	2.06	3.16	4.76	4.83	6.83	5.75	8.14	3.09	4.55	3.32	13.9	11.51	14.56	10.8	11.36	10.41
Mi06g13790.1	green	Putative cyclin-D6-1; AltName: Full=G1/S-specific cyclin-D6-1; Short=CycD6;1;	10.37	12.21	9.8	13.63	10.12	12.71	8	8.81	6.05	11.02	8.74	8.06	9.86	10.75	10.32	10.38	8.17	11.05	27.56	23.2	30.55	10.55	13.5	12.58
Mi08g02440.1	green	--	9.81	9.2	14.58	4.87	3.46	3.09	1.69	3	1.94	3.45	5.57	3.48	9.9	8.72	6.19	3.02	3.9	3.18	14.07	13.72	10.2	3.92	6.08	7.84
Mi18g07860.1	green	Pentatricopeptide repeat-containing protein At1g11290, chloroplastic {ECO:0000305}; AltName: Full=Protein CHLORORESPIRATORY REDUCTION 22 {ECO:0000303|PubMed:19182104}; Flags: Precursor;	0.51	0.59	0.64	0.13	0.37	0.1	0.45	0.43	0.3	0.16	0.18	0.15	0.37	0.41	0.08	0.2	0.37	0.25	0.83	0.81	1.23	0.3	0.38	0.98
novel.1536	green	--	0.756853	1.52244	0.991985	0.280941	0.542558	1.12316	0.308424	1.10026	1.02534	1.71097	0.66071	0.432885	1.40721	0.789328	0.607445	0.91562	1.59084	1.08293	0.286867	0	0	0.196428	0	0.434275
Mi04g21420.1	green	Scarecrow-like protein 3; Short=AtSCL3; AltName: Full=GRAS family protein 5; Short=AtGRAS-5;	1.92	1.64	1.44	2.46	1.24	2.08	3.63	4.09	3.53	3.84	3.99	4.35	1.97	1.83	2.33	3.81	3.5	3.5	12.57	12.14	11.9	11.84	13.79	12.77
Mi05g15750.1	green	Agamous-like MADS-box protein AGL1; AltName: Full=Protein SHATTERPROOF 1;	0	0	0.09	0	0	0	0.08	0.09	0	0.11	0.25	0	0	0.09	0	0.1	0	0.1	5.76	6.3	5.62	1.71	1.99	5.03
Mi03g00820.1	green	30S ribosomal protein S6 alpha, chloroplastic; Flags: Precursor;	14.94	15.04	12.63	15.76	11.46	11.55	11.8	12.28	12.54	13.21	13.59	14.28	9.9	12.29	13.99	12.4	12.43	15.17	32.77	28.49	35.97	26.77	29.97	37.25
Mi08g00500.1	green	--	10.37	9.38	8.75	10.26	6.71	5.76	0.46	0.43	1.42	2.85	3.36	1.05	7.32	5.71	9.17	2.62	1.91	3.12	27.62	25.45	24.79	14.25	16.17	19
chrM_187_1937	green	Uncharacterized mitochondrial protein AtMg00120; AltName: Full=ORF143;	1.5	2.62	2.99	1.82	1.67	3.39	4.08	2.19	8.04	2.68	5.38	3.35	6.05	2.39	3.02	5.25	4.13	1.95	1.26	1.53	0.57	0.97	0.73	0.31
Mi04g07260.1	green	Protein DETOXIFICATION 46, chloroplastic {ECO:0000303|PubMed:11739388}; Short=AtDTX46 {ECO:0000303|PubMed:11739388}; AltName: Full=Multidrug and toxic compound extrusion protein 46 {ECO:0000305}; Short=MATE protein 46 {ECO:0000305}; AltName: Full=Protein EDS5 HOMOLOGUE {ECO:0000303|PubMed:26055508}; Flags: Precursor;	6.67	5.57	5.97	4.89	3.87	4.45	0.97	0.52	0.99	1.91	2.39	1.98	5.85	7.56	8.7	2.59	1.97	2.81	34.97	33.25	43.47	30.94	39.55	39.15
Mi00g03810.1	green	L-type lectin-domain containing receptor kinase IX.1 {ECO:0000303|PubMed:19773388}; Short=LecRK-IX.1 {ECO:0000303|PubMed:19773388}; EC=2.7.11.1 {ECO:0000255|PROSITE-ProRule:PRU00159}; Flags: Precursor;	1.61	1.52	2.29	0.87	0.98	1.34	1.03	1.39	1.48	1.8	1.22	1.27	1.89	1.32	0.89	1.72	1.3	1.56	0.38	0.86	0.5	1.32	1.84	1.72
Mi03g08850.1	green	--	5.25	4.51	6.79	4.87	5.52	3.88	6.69	6.77	6.09	7.36	5.69	6.11	6.47	6.19	5.51	6.44	7.1	5.07	18.83	18.18	16.5	13.44	17.53	32.8
Mi06g06590.1	green	Zinc finger CCCH domain-containing protein 62; Short=OsC3H62;	3.84	4.46	2.68	3.97	3.25	3.71	2.16	2.21	2.41	4.3	3.7	2.62	3.54	3.93	3.59	3.38	2.82	1.95	7.46	6.37	6.06	4.47	4.68	3.31
Mi13g02110.1	green	Heavy metal-associated isoprenylated plant protein 39 {ECO:0000303|PubMed:21072340, ECO:0000303|PubMed:23368984}; Short=AtHIP39 {ECO:0000303|PubMed:21072340, ECO:0000303|PubMed:23368984}; Flags: Precursor;	635.85	715.5	703.54	318.63	311.43	330.37	1039.91	1138.34	978.33	717.17	647.38	782.61	522.59	534.22	373.55	774.83	825.65	853.29	259.04	303.73	308.35	615.78	634.67	1179.37
Mi03g03980.1	green	Calmodulin-binding protein 60 A {ECO:0000303|PubMed:11782485};	20.9	19.57	19.89	29.13	36	29.94	26.36	24.7	26.97	23.2	20.18	21.81	20.9	21.61	16.76	26.41	21.03	23.52	15.06	16.28	10.6	27.29	23.72	17.66
Mi20g11630.1	green	Transcription repressor MYB6; AltName: Full=Myb-related protein 6; Short=AtMYB6;	2.16	3.35	3.24	2.54	1.07	2.36	1.98	1.23	1.36	1.41	1.3	1.85	1.29	2.04	3.21	2.02	2.05	1.96	9.32	13.44	12.57	1.42	4.57	6.99
Mi01g00350.1	green	--	1.51	3.85	3.62	3.02	1.65	1.31	4.04	4.48	4.78	9.93	5.21	8.67	6.88	6.43	7.15	4.91	5.66	4.21	25.47	31.96	34.27	20.29	19.67	38.03
Mi02g05490.1	green	Cation/calcium exchanger 2; AltName: Full=Protein CATION EXCHANGER 8;	5.17	5.4	3.76	4.39	3.02	4.67	5.11	5.42	5.39	5.38	6.03	5.93	6.33	6.09	6.45	5.4	7.97	7.15	16.7	17.24	20.03	11.68	10.85	9.93
novel.278	green	--	0.092535	0.311076	0.163565	0.373607	0.229441	0.458929	0.154984	0.203208	0.386701	0.236466	0.327655	0.076446	0.123785	0.200867	0.063135	0.075575	0.495612	0.139337	0.533498	1.56242	0.57871	0.34804	0.060873	0.46841
Mi04g09050.1	green	Probable carboxylesterase 2; AltName: Full=AtCXE2; EC=3.1.1.1;	26.94	25.37	22.82	31.13	32.35	31.74	15.67	17.31	16.78	21.55	19.57	22.59	22	15.98	19.22	19.88	27.44	23.5	60.35	62.38	68.12	60.39	63.77	72.02
Mi06g03790.1	green	Patellin-4;	14.7	13.45	9.91	11.77	8.48	7.61	1.58	2.19	1.55	3.15	4.72	4.56	11.85	9.12	17.78	3.94	3.99	4	27.15	22.95	25.79	23.38	22.55	22.03
Mi04g09500.1	green	ABSCISIC ACID-INSENSITIVE 5-like protein 6; AltName: Full=Abscisic acid responsive elements-binding factor 3; Short=ABRE-binding factor 3; AltName: Full=Dc3 promoter-binding factor 5; Short=AtDPBF5; AltName: Full=bZIP transcription factor 37; Short=AtbZIP37;	0.15	0.04	0.19	0.3	0.09	0.45	0.86	0.83	0.48	0.37	0.56	0.66	0.55	0.23	0.4	0.13	0.19	0.4	6.79	6.06	5.62	1.73	3.06	3.04
Mi02g16510.1	green	Probable lysophospholipase BODYGUARD 4 {ECO:0000303|PubMed:16415209}; Short=AtBDG4 {ECO:0000303|PubMed:16415209}; EC=3.1.1.- {ECO:0000305}; Flags: Precursor;	4.57	4.15	3.38	5.31	4.7	5.67	2.78	3.56	3.24	3.09	2.59	3.47	3.17	2.79	2.61	3.16	2.96	3.86	8.77	9.59	8.89	9.71	7.58	8.31
Mi14g09320.1	green	Peroxidase 73; Short=Atperox P73; EC=1.11.1.7; AltName: Full=ATP10a; AltName: Full=PRXR11; Flags: Precursor;	0.19	0.53	0.6	0.22	0.12	0.36	0.43	0	0.29	0.3	0.46	0.59	1.07	0.41	0.44	0.35	0.36	0.59	8.64	4.79	4.14	4.75	4.3	3.43
Mi08g00130.1	green	--	2.03	2.91	2.1	1.18	0.7	0.94	1.66	1.51	1.35	1.69	1.28	1.68	2.12	1.58	3	0.41	0.73	1.32	15.17	11.87	19.33	11.01	12.23	14.33
Mi12g11020.1	green	Serine/threonine-protein kinase Aurora-1; Short=AtAur1; EC=2.7.11.1; AltName: Full=Aurora-like kinase 1;	7.6	8.46	8.12	8.42	6.41	5.71	2.13	1.89	2.36	2.11	3.92	4.07	7.67	8.88	10.03	2.98	2.88	3.06	19.23	17.34	17.39	8.72	13.18	16.17
novel.201	green	--	5.26205	7.64511	7.60173	5.31335	4.53894	5.35586	8.59661	9.38713	9.25991	14.526	10.6307	8.27417	9.41056	8.57548	4.20738	12.0026	7.41409	9.08581	2.84485	3.02514	3.35598	8.91489	7.59881	2.88796
Mi05g05550.1	green	Probable protein phosphatase 2C 14; Short=AtPP2C14; EC=3.1.3.16; AltName: Full=Protein phosphatase AP2C4;	3.26	3.32	3.04	3.92	3.02	3.56	0.87	1.24	0.67	1.57	1.44	1.03	1.77	2.22	4.2	2.38	2.11	1.67	9.53	8.9	8.66	6.29	6.18	6
Mi11g09710.1	green	--	3.65	3.28	3.2	3.39	2.94	3.4	2.22	3.14	1.74	2.93	2.42	2.51	3.42	3.38	3.56	2.07	2.73	1.77	8.54	6.53	9.12	6.58	5.16	4.89
Mi05g12180.1	green	CDT1-like protein a, chloroplastic; Short=AtCDT1a; Flags: Precursor;	8.18	8.38	7.71	7.45	7.79	6.57	5.2	4.87	6.69	5.19	6.56	5.82	6.33	5.74	7.12	5.98	5.85	7.83	18.99	11.19	19.63	8.61	8.32	8.66
Mi11g10300.1	green	Transcription factor DIVARICATA;	4.06	4.42	3.99	5.1	3.91	4.66	5.12	6.77	3.18	5.4	5.7	4.07	5.05	6.09	5.26	4.61	6.24	7.74	25.89	31.21	31.98	10.05	12.35	18.01
Mi13g07340.1	green	--	11.46	13.53	12.89	12.71	13.34	14.38	8.75	7.42	9.34	9.97	8.97	9.89	13.6	12.33	13.4	9.68	9.12	12.21	28.06	21.99	24.99	24.64	25.25	20.64
novel.691	green	Peroxidase 25; Short=Atperox P25; EC=1.11.1.7; Flags: Precursor;	0.297455	0.46472	0.505073	1.41601	1.66368	1.17208	1.70254	2.25406	1.73524	1.00151	0.667982	1.06561	1.70028	1.61401	1.10262	1.90644	0.653307	0.868434	0.480421	0.509629	0.617957	0.386313	0.658814	1.06061
novel.1968	green	--	0.197161	0.041978	0.074795	0.108015	0	0.096176	0	0.02152	0.082919	0.074291	0.018819	0.023697	0.114304	0.01781	0.090977	0.236172	0.229684	0.043776	1.05936	1.91995	0.750808	0.651125	0.619535	0.695404
Mi03g07600.1	green	Zinc finger protein ZAT9;	1.36	1.56	1.21	2.47	1.84	1.37	0.3	1	0.37	0.25	1.11	0.86	1.27	1.39	1.22	1.64	1.02	0.73	5.38	4.83	4.74	6.99	7.29	7.57
Mi11g07960.1	green	Putative UDP-rhamnose:rhamnosyltransferase 1; Short=FaRT1 {ECO:0000303|PubMed:16443693}; EC=2.4.1.- {ECO:0000250|UniProtKB:Q940V3}; AltName: Full=Glycosyltransferase 4; Short=FaGT4 {ECO:0000312|EMBL:AAU09445.1};	10.01	8.95	9.73	6.22	7	6.13	5.61	5.38	4.92	10.96	7.96	9.84	12.3	10.24	8.36	3.24	4.65	4.51	21.72	21.02	26.15	19.75	14.43	20.64
Mi03g12810.1	green	Transcription factor WER; AltName: Full=Myb-related protein 66; Short=AtMYB66; AltName: Full=Protein WEREWOLF;	1.7	2.24	1.69	0.81	0.98	0.2	0.32	0.44	0.2	1.23	0.62	0.49	1.64	3.45	3.1	0.39	0.95	0.18	1.55	5.88	2.2	1.62	1.97	1.83
Mi03g00500.1	green	Oligopeptide transporter 7; Short=AtOPT7;	2.24	2.09	2.35	3.51	3.33	3.28	2.65	3.23	2.95	2.88	2.62	3.01	1.59	1.65	2.15	2.97	3.53	2.8	8.06	8.85	7.64	9.55	9.04	8.93
Mi12g13900.1	green	Early nodulin-like protein 3; AltName: Full=Phytocyanin-like protein; Flags: Precursor;	3.91	6.07	7.36	3.22	2.26	2.98	0.74	1.22	0.91	1.18	1.43	1.59	4.04	2.97	3.47	1.12	1.39	1.35	18.7	21.84	16.97	10.63	11.47	15.37
novel.698	green	--	0.210885	0.942912	0.609476	0.494091	0.235967	0.411518	0.536788	0.546198	0.443935	0.764047	0.619878	0.552396	0.258125	0.679795	0.487492	0.617081	0.636151	0.366954	1.76422	2.14862	1.21851	1.3131	1.12376	1.30903
novel.212	green	--	0	0	0	0	0	0	0	0	0.10778	0.22317	0	0.64067	0.085547	0	0	0	0	0	1.29553	0.875195	1.2402	0.196428	0.769532	0.657993
Mi01g00790.1	green	--	3.35	2.47	2.43	1.75	1.48	2.88	1.51	1.45	2.71	2.43	2.04	2.6	2.15	2.59	1.53	1.34	3.04	0.79	6.15	6.11	4.6	3.15	5.42	4.82
novel.216	green	Precursor of CEP5 {ECO:0000303|PubMed:24179096}; Short=PCEP5 {ECO:0000303|PubMed:24179096}; Contains: RecName: Full=C-terminally encoded peptide 5 {ECO:0000303|PubMed:24179096}; Short=CEP5 {ECO:0000303|PubMed:24179096}; Flags: Precursor;	0	0	0.601528	0	0	0	0.071005	0.078772	0.768072	0	0	0	0.108569	0	0	0.385599	0.076966	0.080387	1.42077	0.783747	0.889559	0	0.128731	0.089384
Mi12g10770.1	green	--	2.62	1.87	1.97	1.32	1.05	2.72	1.95	1.51	1.51	2.66	4.13	2.86	1.85	2.09	1.94	0.75	0.52	1.38	5.58	6.23	5.9	3.86	5.12	4.01
Mi10g02940.1	green	V-type proton ATPase subunit D; Short=V-ATPase subunit D; AltName: Full=Vacuolar H(+)-ATPase subunit D; AltName: Full=Vacuolar proton pump subunit D;	18.27	20.84	17.86	20.47	14.43	17.18	9.33	10.34	10.95	15.01	17.19	19.34	18.5	15.13	17.64	12.92	16.36	13.18	37.33	36.21	33.73	24.17	32.4	37.33
Mi08g19220.1	green	Gibberellin-regulated protein 14; AltName: Full=GAST1 protein homolog 14; Flags: Precursor;	24.49	24.44	20.27	18.35	8.28	13.47	15.31	11.88	14.87	11.81	15.06	15.14	23.66	17.19	23.66	16.39	15.13	16.56	64.74	51.1	32.86	25.87	30.45	24.93
novel.225	green	--	3.50096	2.74599	2.12837	3.81631	2.65027	4.88713	5.13723	6.25054	6.5137	2.35932	2.80583	4.77102	3.68211	4.25652	4.19464	7.77491	5.5983	5.1429	97.0409	124.823	97.6847	58.5231	69.8499	97.9104
Mi04g11660.1	green	Cyclin-D3-1; AltName: Full=Cyclin-delta-3; Short=Cyclin-d3; AltName: Full=G1/S-specific cyclin-D3-1; Short=CycD3;1;	5.46	4.57	3.88	5.62	3.56	5.15	1.11	0.79	0.78	1.01	1.34	2.5	4.54	2.73	4.12	4.78	4.93	5.81	14.64	13.36	15.23	16.11	19.75	22.64
Mi01g19190.1	green	Cell division cycle 20.1, cofactor of APC complex; Short=AtCDC20.1;	3.34	3.88	3.47	3.47	2.19	2.83	1.17	0.95	1.06	3.29	1.76	1.19	3.93	4.98	4.37	1.71	1.3	1.28	9	7.21	5.98	7.43	8.32	4.04
Mi11g04150.1	green	--	1.58	3.74	2.74	2.05	2.01	1.95	0.45	0.58	0.64	1.43	1.23	1.29	1.67	3.12	2.65	1.45	1.29	1.85	4.9	3.61	3.92	1.59	2.34	2.07
Mi09g04020.1	green	--	59.81	72.3	63.62	53.86	57.3	59.73	90.31	95.68	92.3	91.6	92.28	94.09	57.73	72.84	49.03	99.32	114.62	101.11	19.5	24.12	20.7	42.16	39.05	35.46
Mi02g03380.1	green	Syntaxin-related protein KNOLLE; AltName: Full=Syntaxin-111; Short=AtSYP111;	6	6.46	3.58	4.77	2.91	3.39	0.54	0.27	0.42	1.45	1.48	1.58	3.48	2.39	3.77	1.5	1.92	2	18.89	17.24	13.97	7.31	11.05	8
Mi08g11750.1	green	Histone H4;	95.61	97.94	76.75	83.74	61.56	75.36	26.43	32.27	18.57	23.29	25.79	32.03	76.25	82.65	75.74	51.7	56.1	40.24	161.7	184.76	115.62	75.66	71.28	67.11
Mi10g09030.1	green	Protein ALP1-like {ECO:0000305}; EC=3.1.-.-;	26.87	34.08	30.32	23.45	33.87	30	36.11	26.68	39.51	29.13	27.92	19.7	41.53	35.9	34.83	35.81	30.25	31.56	16.71	19.32	19.24	40.7	37.66	20.99
Mi13g05800.1	green	--	2.33	2.42	1	1.12	1	2.36	0.27	0	0.17	0	1.44	0.5	0.41	1.74	2.34	0.99	1.02	2.29	8.14	6.05	5.11	2.12	2.92	1.71
Mi02g08620.1	green	Probable histone H2A.1;	75.81	70.35	51.79	78.41	56.16	67.45	10.93	15.76	12.03	12.63	16.86	18.3	49.88	57.36	38.16	43.09	39.29	33.09	107.1	116.2	60.06	29.92	39.03	22.15
Mi03g05160.1	green	Cytochrome P450 71A1; EC=1.14.-.-; AltName: Full=ARP-2; AltName: Full=CYPLXXIA1;	1.17	1.29	1.02	1.31	0.71	1.1	0.21	0.1	0.3	0.46	0.7	0.79	0.43	0.65	0.96	0.7	0.69	0.79	2.96	2.18	2.54	1.36	1.4	1.53
Mi12g07310.1	green	Thermospermine synthase ACAULIS5; EC=2.5.1.79;	0.17	0	0	0.27	0	0.11	0.89	0.51	1.14	0.7	0.73	1.04	0.52	0.23	0.17	0.51	0.59	0.43	2.49	2.41	2.8	0.38	0.99	0.8
novel.233	green	LEAF RUST 10 DISEASE-RESISTANCE LOCUS RECEPTOR-LIKE PROTEIN KINASE-like 1.5 {ECO:0000303|PubMed:12805585}; EC=2.7.11.1; AltName: Full=Probable receptor-like serine/threonine-protein kinase LRK10L-1.5 {ECO:0000305}; Flags: Precursor;	0.063104	0.105284	0.097711	0	0	0	0	0	0	0.039749	0.090622	0.077102	0	0	0	0	0	0	1.25971	2.55943	2.82596	0.769112	0.415089	1.63371
Mi14g06640.1	green	--	4.17	3.42	2.89	2.62	1.69	2.27	0.65	0.72	0.3	2.32	1.96	1.99	2.6	3.1	2.8	1.17	1.08	1.2	6.24	5.25	7.98	3	4.85	6.52
Mi08g18850.1	green	Probable serine/threonine-protein kinase PIX7 {ECO:0000305}; EC=2.7.11.1 {ECO:0000305};	1.09	0.93	1.1	0.93	0.72	1.11	0.31	0.68	0.6	0.98	1.4	1.4	0.66	0.99	1.5	0.78	1.26	0.9	3.38	2.75	2.29	0.86	1.3	1.13
Mi09g05400.1	green	Blue-light photoreceptor PHR2;	66.89	58.36	58.79	51.42	47.09	47.86	22.06	17.21	18.66	29.06	28.92	29.75	49.57	44.86	60.06	47.9	44.79	48.07	336.92	324.6	370.81	227.16	258.64	275.2
Mi09g10610.1	green	Thymidine kinase a {ECO:0000303|PubMed:22897443}; Short=AtTK1a {ECO:0000303|PubMed:22897443}; EC=2.7.1.21 {ECO:0000269|PubMed:22897443, ECO:0000269|PubMed:23351158};	5.56	5.84	3.99	7.09	5.22	5.79	0	0.58	0.32	2	1.01	2.1	2.47	2.32	3.06	3.18	2.54	3.02	13.13	16.32	14.52	3.81	4.68	5.29
Mi09g01100.1	green	Pentatricopeptide repeat-containing protein At2g45350, chloroplastic; AltName: Full=Protein CHLORORESPIRATORY REDUCTION 4; Flags: Precursor;	0.45	0.5	0.47	0.36	0.21	0.53	0.27	0.36	0.52	0.92	0.55	0.49	0.79	0.59	0.23	0.33	0.64	0.59	1.46	1.66	1.14	1.39	1.1	0.69
novel.1959	green	--	1.70281	2.56251	1.84888	0.689922	1.10941	0.93826	1.45467	1.64901	1.69659	1.72029	1.32048	1.39742	2.20248	2.36168	1.37494	1.65155	1.80844	1.39893	0.901206	0.853604	0.640707	0.55214	0.568563	0.218918
Mi14g08060.1	green	--	0.72	0.72	0.54	0.3	0.5	0.24	0	0	0.11	0.25	0.08	0.37	0.35	0.97	0.37	0.21	0.19	0.29	1.29	1.17	1.6	0.79	0.65	0.41
Mi00g03550.1	green	Protein MOR1; AltName: Full=Protein GEM1; AltName: Full=Protein MICROTUBULE ORGANIZATION 1;	1.6	2.6	1.27	2.14	1.37	3.95	1.58	2.89	1.83	1.31	0.81	0.46	0.95	0.5	0.28	2.83	3.62	1.05	10.57	14.23	9.92	2.82	1.92	2.83
Mi18g12140.1	green	Auxin-responsive protein SAUR50 {ECO:0000303|PubMed:12036261}; AltName: Full=Protein SMALL AUXIN UP RNA 50 {ECO:0000303|PubMed:12036261};	7.72	8.04	4.78	3.37	1.8	2.01	8.37	9.6	9.38	32.42	21.32	24.8	8.4	9.47	12.99	4.82	2.85	3.31	24.82	31.17	36.31	10.37	12.82	25.25
Mi11g04590.1	green	Probable ADP-ribosylation factor GTPase-activating protein AGD5; Short=ARF GAP AGD5; AltName: Full=Protein ARF-GAP DOMAIN 5; Short=AtAGD5; AltName: Full=Protein ZIGA3;	16.31	20.66	22.97	10.89	12.31	12.42	16.35	18.58	18.68	20.9	20.74	20.92	21.31	26.13	19.71	16.34	14.49	17.68	7.72	6.79	8.98	17.77	12.84	12.72
Mi03g15540.1	green	Protein DETOXIFICATION 56 {ECO:0000303|PubMed:11739388}; Short=AtDTX56 {ECO:0000303|PubMed:11739388}; AltName: Full=Multidrug and toxic compound extrusion protein 56 {ECO:0000305}; Short=MATE protein 56 {ECO:0000305}; AltName: Full=Protein RESISTANT TO HIGH CARBON DIOXIDE 1 {ECO:0000303|PubMed:25599916};	0.95	1.65	1.12	0.92	0.58	0.51	0.16	0.24	0.27	0.52	0.94	0.77	2.31	1.96	2.84	0.23	0.64	0.67	3.45	3.74	4.45	1.13	1.2	0.99
novel.1360	green	--	0.130118	0.096865	0.294033	0.137982	0	0.142631	0.12978	0.238354	0.290089	0.261116	0.331418	0.476163	0.451406	0.184528	0.131817	0	0.185692	0.193944	1.49892	0.751556	1.29352	0.539694	0.871102	1.7252
Mi15g08170.1	green	Phosphoglycerate mutase-like protein 1 {ECO:0000305};	5.74	6.54	4.25	6.54	3.78	3.76	7.9	7.49	8.15	6.39	8.58	6.92	4.8	5.38	3.8	5.79	6.32	5.78	3.22	2.32	2.35	2.77	2.25	4.5
Mi17g10850.1	green	Cyclin-A2-1; AltName: Full=Cyc3a-At; AltName: Full=Cyclin-3a; AltName: Full=G2/mitotic-specific cyclin-A2-1; Short=CycA2;1;	4.5	4.61	4.81	7.33	6.05	7.38	2.53	3.98	3.19	3.47	3.72	2.41	4.81	3.92	8.7	4.63	3.42	3.43	26.48	23.02	33.33	16.94	13.66	14.7
Mi09g18040.1	green	--	6.98	9.02	10.46	16.11	11.36	11.05	3.74	3.28	5.45	4.02	6.39	4.13	4.43	3.92	5.41	9.82	7.98	10.21	27.15	27.27	28.98	12.03	13.82	22.17
novel.1369	green	Auxin-responsive protein SAUR50 {ECO:0000303|PubMed:12036261}; AltName: Full=Protein SMALL AUXIN UP RNA 50 {ECO:0000303|PubMed:12036261};	0.07961	0	0	0	0	0	0	0	0	0	0	0	0.145288	0	0	0	0	0	1.07574	1.41918	0.923287	0	1.29927	0.492013
Mi15g11000.1	green	Zinc-finger homeodomain protein 6; Short=AtZHD6; AltName: Full=Homeobox protein 24; Short=AtHB-24;	1.27	2.03	1.72	2.88	2.93	3.52	3.45	4.87	4.24	2	3.4	3.87	1.86	1.48	1.15	5.57	6.03	4.52	13.24	14.18	17.46	16.46	17.3	20.79
Mi03g09040.1	green	Glutamyl-tRNA reductase-binding protein, chloroplastic {ECO:0000303|PubMed:22180625}; Short=AtGluTRBP {ECO:0000303|PubMed:22180625}; Short=GluTR-binding protein {ECO:0000303|PubMed:22180625}; AltName: Full=Protein PROTON GRADIENT REGULATION 7 {ECO:0000303|PubMed:20657737}; Flags: Precursor;	16.99	17.06	16.36	17.78	16.5	16.88	16.35	15.67	14.76	16.85	21.55	22.11	17	15.45	17.23	13.89	16.27	15.43	36.76	31.98	40.43	32.9	31.21	39.23
Mi16g10350.1	green	--	6.33	9.16	8.91	6.38	3.24	3.98	10.98	14.32	13.83	24.65	15.06	19.88	6.81	6.27	6.36	8.95	8.85	7.36	3	7.25	4.3	0.93	2.18	2.64
Mi19g01800.1	green	Cytochrome P450 78A7; EC=1.14.-.-;	8.61	7.46	5.98	3.39	3.81	3.73	1.16	0.87	0.96	1.56	3.26	2.26	6.97	6.27	10.04	4.62	2.67	3.37	20.92	13.09	16.26	7.19	6.84	5.62
Mi02g08890.1	green	Probable protein phosphatase 2C 23; Short=AtPP2C23; EC=3.1.3.16; AltName: Full=Protein POLTERGEIST-LIKE 4; AltName: Full=Protein phosphatase 2C PLL4; Short=PP2C PLL4;	23.33	23.81	22.17	22.97	24.28	23.5	30.56	26.98	29.41	24.01	26.83	25.71	21.99	24.58	19.92	29.63	29.74	31.18	16.88	14.44	16.27	22.1	18.02	18.28
Mi08g19500.1	green	WAT1-related protein At4g19185;	2.37	2.79	3.05	2.85	2.19	4.06	1.79	1.45	2.1	3.04	2.73	2.55	2.43	1.58	2.14	2.27	2.1	2.59	7.12	4.98	5.64	3.65	3.7	2.91
Mi01g09540.1	green	--	0.14	0.47	0.15	0.26	0.34	0.35	0	0.16	1.21	0	0.41	0	0.43	0.3	0.86	0.68	0.61	0	21.79	17.41	25.84	16.81	35.76	38.12
Mi01g10200.1	green	--	8.02	6.88	6.98	7.62	5.18	6.36	1.8	1.42	1.05	2.66	3.67	2.14	6.34	7.17	7.86	3.78	2.43	3.31	12.13	11.11	13.58	8.59	10.23	13.12
Mi09g04330.1	green	Probable protein phosphatase 2C 2; Short=OsPP2C02; EC=3.1.3.16;	15.61	15.63	19.45	14.99	15.25	21.36	15.91	17.25	21.97	13.59	13.35	13.22	16.38	17.24	12.29	22.4	23.73	17.69	6.5	7.03	4.85	7.04	6.7	6.04
Mi08g17900.1	green	Protein LONGIFOLIA 1; AltName: Full=Protein TON1 RECRUITING MOTIF 2;	0.39	0.46	0.36	1.84	1.26	1.65	1.17	1.17	1.26	0.27	0.82	0.4	0.39	0.32	0.24	1.97	1.43	1.16	4.38	3.27	5.31	2.12	2.07	2.86
Mi14g08360.1	green	--	1.86	1.52	1.09	1.25	1.27	0.5	0.96	2.3	2.84	4.18	2.24	5.02	2.85	2.74	2.11	1.45	2.07	0.99	11.32	9.32	12.15	8.59	7.28	11
novel.2227	green	--	0.75945	1.20691	1.45003	0.710537	2.22058	1.2338	1.97581	1.0831	1.14908	1.38872	1.68057	0.723607	0.594453	1.02376	0.789067	1.35766	0.843574	1.39131	0.896318	0.483497	0.584521	0.633504	0.457555	0.267378
Mi04g14900.1	green	GDSL esterase/lipase At3g26430; EC=3.1.1.-; AltName: Full=Extracellular lipase At3g26430; Flags: Precursor;	4.98	4.72	3.72	3.04	2.41	3.83	0.54	0.81	0.76	1.62	1.49	2.23	2.86	3.43	2.35	2.05	3.4	2.6	12.99	10.12	11.66	5.77	7.16	6.07
Mi11g12570.1	green	Probable BOI-related E3 ubiquitin-protein ligase 3; EC=2.3.2.27 {ECO:0000250|UniProtKB:Q9FHE4}; AltName: Full=RING-type E3 ubiquitin transferase BRG3 {ECO:0000305};	1.73	1.57	1.67	1.01	0.67	0.61	0.31	0	0.37	0.86	0.59	0.3	0.75	0.2	0.81	0.67	0.4	0.21	8.03	9.02	6.99	1.3	1.26	0.77
Mi03g05150.1	green	Quinolinate synthase, chloroplastic; EC=2.5.1.72; AltName: Full=Protein ONSET OF LEAF DEATH 5; AltName: Full=Protein SULFUR E 3; Flags: Precursor;	105.81	107.69	117.54	88.68	93.78	92.19	104.33	99.99	105.22	112.58	100.9	84.47	129.72	151.4	116.87	100.66	80.96	95.38	50.32	49.55	47.67	88.35	84.95	65.61
Mi01g29180.1	green	--	7.56	7.56	5.94	4.04	3.43	6.52	0.77	0.85	0.43	2.94	2.77	2.75	5.42	5.25	5.32	2.46	1.21	1.73	22.72	21.84	16.94	13.45	12.87	6.18
Mi16g09700.1	green	--	0.23	0.25	0.34	0.8	0.11	0.91	0.91	0.2	0.73	0.52	0.31	0.84	0.14	0.1	0.28	1.33	0.39	0.46	1.66	2.15	2.09	0.82	0.58	0.17
Mi10g14730.1	green	Gallate 1-beta-glucosyltransferase {ECO:0000303|PubMed:24412325}; EC=2.4.1.136 {ECO:0000269|PubMed:24412325}; AltName: Full=UDP-glucose:gallate glucosyltransferase {ECO:0000303|PubMed:24412325}; AltName: Full=Vanillate 1-beta-glucosyltransferase {ECO:0000305};	105.85	94.66	86.28	73.58	56.74	68.32	51.22	42.78	53.94	39.89	40.53	41.29	126.66	104.56	118.29	43.68	58.87	66	184.63	173.51	196.86	139.83	155.24	146.99
Mi16g06380.1	green	Zinc finger protein CONSTANS-LIKE 1;	16.78	18.97	16.96	8.66	7.04	9.42	11.3	15.8	11.1	21.6	23.36	22.48	27.08	30.58	28.25	9.94	13.06	11.71	41.24	41.47	45.2	18.91	20.84	19.89
Mi10g06380.1	green	Amino acid transporter ANT1 {ECO:0000305}; AltName: Full=Aromatic and neutral amino acid transporter 1 {ECO:0000303|PubMed:11299361};	7.58	6.98	6.91	10.71	7.85	11.2	9.46	7.98	8.39	11.19	13.05	11.89	6.71	6.52	6.62	7.95	11.09	8.44	21.47	26.76	23.51	22.85	20.86	23.88
Mi04g09300.1	green	B3 domain-containing protein Os01g0234100;	0.41	0.41	0.58	0.67	0.77	0.78	0.66	0.53	0.18	0.37	0.53	0.63	0.67	0.59	1.05	0.85	0.32	0.33	1.37	1.69	1.51	0.86	1.08	0.93
Mi19g07160.1	green	--	6.19	6.21	4.67	4.26	6.03	3.69	1.67	2.46	0.57	1.42	1.34	3.08	4.16	6.67	7.07	1.13	3.8	2.5	8.3	7.71	6.58	4.05	3.45	10.54
Mi03g11770.1	green	Hexokinase-1; EC=2.7.1.1; AltName: Full=NtHxK1;	1.21	1.58	1.09	1.07	1.81	1.14	0.6	0.35	0.27	0.52	0.52	0.35	0.45	0.3	0.77	0.99	0.58	0.74	8.85	8.28	9.93	4.23	5.77	5.84
Mi16g12190.1	green	Protein SODIUM POTASSIUM ROOT DEFECTIVE 2 {ECO:0000303|PubMed:21193571}; Short=NaKR2 {ECO:0000303|PubMed:21193571}; AltName: Full=Heavy metal-associated plant protein 3 {ECO:0000303|PubMed:23368984}; Short=AtHPP03 {ECO:0000303|PubMed:23368984};	3.77	5.2	4.49	8.71	9.08	7.04	3.73	4.43	3.7	5.11	5.2	5.07	1.85	1.41	3.12	5.06	4.62	3.33	12.12	13.06	8.85	3.56	3.92	5.68
Mi03g02850.1	green	Cytochrome P450 98A2; EC=1.14.-.-;	0.31	0.51	0.45	0.96	0.41	0.61	0.37	0.2	0.34	0.31	0.44	0.68	0.5	0.43	0.37	0.19	0.6	0.28	1.88	1.83	1.54	1.44	1.83	1.63
Mi04g19240.1	green	--	1.88	0.75	1.57	0.34	0.18	0.19	1.04	0.33	0.37	0.19	0.5	0.46	1.75	2.16	1.97	0.81	0.8	0.67	2.11	3.61	2.47	1.34	2.48	2.82
Mi13g04090.1	green	Monocopper oxidase-like protein SKS1; Flags: Precursor;	1.07	0.97	1.36	1.65	0.78	1.48	0.13	0.23	0.32	0.34	0.59	0.45	1.05	1.33	2.09	0.83	0.82	0.95	6.6	5.49	6.06	6.37	6.59	8.16
Mi05g05220.1	green	--	0.94	0.68	0.68	0.89	0.87	0.92	0.29	0.18	0.24	0.37	0.96	0.4	0.36	0.62	0.72	0.9	1.08	0.62	4.16	2.99	4.71	1.48	1.77	1.34
novel.1357	green	Precursor of CEP5 {ECO:0000303|PubMed:24179096}; Short=PCEP5 {ECO:0000303|PubMed:24179096}; Contains: RecName: Full=C-terminally encoded peptide 5 {ECO:0000303|PubMed:24179096}; Short=CEP5 {ECO:0000303|PubMed:24179096}; Flags: Precursor;	0.422581	1.25819	0.279155	0.219233	0.6626	0.147511	0.146273	0.255049	0.233758	0.112552	0.054849	0.146851	0.451878	0.128621	0.418824	0.57854	1.11373	1.23081	3.41168	2.18748	3.43474	0.657917	0.408886	1.22322
Mi12g01660.1	green	--	0.48	0.66	0.25	0.6	0.4	0.48	0.15	0.26	0.18	0.46	0.29	0.51	0.18	0.48	0.58	0.29	0.51	0.37	1.22	1.4	1.33	0.57	0.67	1.84
Mi01g10880.1	green	Kinesin-like protein KIN-14E {ECO:0000305}; AltName: Full=Kinesin-like calmodulin-binding protein {ECO:0000303|PubMed:8636137, ECO:0000303|PubMed:9434184}; AltName: Full=Protein ZWICHEL {ECO:0000303|PubMed:9177205};	10.06	9.32	9.07	10.97	10.96	11.29	7.19	6.8	8.4	10.59	11.42	9.11	8.8	7.78	11.83	8.76	7.87	8.71	22.95	17.32	26.83	20.97	17.18	17.96
Mi01g13630.1	green	Ankyrin repeat-containing protein ITN1; AltName: Full=Protein INCREASED TOLERANCE TO NACL {ECO:0000303|PubMed:18643991};	0.98	0.31	0.65	0.25	0.68	0.43	0.21	0.53	0.42	0.26	0.67	0.08	0.56	0.15	0.91	0.42	0.67	0	1.17	1.8	1.89	0.31	0.61	0.61
Mi17g11310.1	green	GATA transcription factor 12 {ECO:0000303|PubMed:15084732};	0.26	0.24	0.27	0.39	0.05	0.37	0.17	0	0.26	0.05	0.12	0	0.3	0.14	0.3	0.46	0.05	0.53	4.38	4.11	5.73	1.14	1.66	1.77
Mi15g11240.1	green	Auxin-responsive protein SAUR50 {ECO:0000303|PubMed:12036261}; AltName: Full=Protein SMALL AUXIN UP RNA 50 {ECO:0000303|PubMed:12036261};	5	5.69	5.5	16.71	21.06	13.6	4.8	3.06	5.36	0.74	1.97	1.61	4.01	3.59	3.7	8.66	7.07	8.03	16.34	24.38	16.99	5.05	5.28	7.17
novel.2206	green	--	6.89336	7.1925	7.40695	6.50922	6.04167	6.94747	6.97647	6.13004	6.6417	7.05667	6.299	6.00151	5.98569	6.67344	5.58392	7.33617	5.92616	5.90751	3.94829	2.99878	3.37429	6.36224	5.81539	6.72175
Mi09g21920.1	green	TPR repeat-containing protein ZIP4 {ECO:0000305}; AltName: Full=Protein SPO22 homolog {ECO:0000305}; Short=AtSPO22 {ECO:0000303|PubMed:17530928}; AltName: Full=Protein ZIP4 homolog {ECO:0000305}; Short=AtZIP4 {ECO:0000303|PubMed:18348867};	1.26	0.84	0.96	0.7	0.98	0.89	0.07	0.22	0.02	0.34	0.34	0.23	0.68	0.68	1.71	0.51	0.31	0.53	2	1.82	1.7	2.2	1.78	1.3
Mi16g09570.1	green	RING-H2 finger protein ATL74; EC=2.3.2.27 {ECO:0000305}; AltName: Full=RING-type E3 ubiquitin transferase ATL74 {ECO:0000305};	9.4	10.29	10.52	1.97	0.88	1.98	0.56	0.7	0.29	3.14	3.69	4.31	12.65	10.41	12.28	1.64	2.57	2.24	12.34	22.48	10.73	2.94	3.74	4.32
Mi04g12730.1	green	Basic form of pathogenesis-related protein 1; Short=PRP 1; Flags: Precursor;	14.86	13.15	17.9	31.55	29.25	31.28	0.29	0.54	0.48	7.57	6.31	7.68	7.25	7.94	5.94	8.04	11.34	10.19	27.26	48.55	20.49	7.52	5.53	8.49
Mi01g08960.1	green	Inositol oxygenase 1; EC=1.13.99.1; AltName: Full=Myo-inositol oxygenase 1; Short=AtMIOX1; Short=MI oxygenase 1;	8.05	8.38	6.56	5.03	4.6	4.8	5.58	5.79	4.11	10.22	8.83	7.75	9.63	9.48	8.46	5.17	4.22	5.25	17.66	18.88	17.53	18.46	18.8	23.72
Mi03g20330.1	green	Transcription factor MYB108; AltName: Full=Myb-related protein 108; Short=AtMYB108; AltName: Full=Protein BOTRYTIS-SUSCEPTIBLE 1;	0.57	0.46	0.91	0.09	0.06	0.32	0.31	0.34	0.94	1.11	1.09	0.76	1.73	1.49	0.57	0.44	0.77	0.17	3.19	2.48	3.34	2.87	2.01	0.97
Mi12g00840.1	green	WD-40 repeat-containing protein MSI2;	0.43	0.48	0.29	0.5	0.45	0.64	0.03	0	0.11	0.04	0.29	0.11	0.16	0.42	0.74	0.26	0.26	0.21	1.97	1.51	1.88	0.61	0.57	0.85
Mi02g10330.1	green	Transcription factor DIVARICATA;	7.46	6.89	5.95	12.72	11.1	12.41	4.65	5.71	7.01	5.03	5.77	5.17	3.46	3.09	2.78	8.11	8.51	8.6	28.09	26.54	41.19	19.82	23.45	18.98
Mi01g17400.1	green	Phytosulfokines 3; Short=AtPSK3; Contains: RecName: Full=Phytosulfokine-alpha; Short=PSK-alpha; Short=Phytosulfokine-a; Contains: RecName: Full=Phytosulfokine-beta; Short=PSK-beta; Short=Phytosulfokine-b; Flags: Precursor;	295.14	282.42	326.39	219.45	306.82	242.98	146.67	173.82	157.62	357.02	288.33	395.4	228.79	191.02	153.65	257.5	223.64	187.93	73.11	81.51	66.25	61.27	81.23	107.98
Mi14g08930.1	green	Serine/threonine-protein kinase PBS1 {ECO:0000303|PubMed:11359614}; EC=2.7.11.1 {ECO:0000269|PubMed:11359614}; AltName: Full=AvrPphB susceptible protein 1 {ECO:0000303|PubMed:11359614};	90.34	89.46	90.2	74.09	86.84	82.04	92.91	92.38	95.92	84.19	79.88	84.14	92.31	90.24	62	109.68	97.54	92.57	43.82	46.86	48.82	63.23	61.54	75.99
Mi05g11150.1	green	Homeobox-leucine zipper protein HOX27; AltName: Full=HD-ZIP protein HOX27; AltName: Full=Homeodomain transcription factor HOX27; AltName: Full=OsHox27;	12.32	16.74	14.41	6.45	4.56	6.23	10.03	12.13	10.6	14.12	14.06	12.62	11.13	12.73	9.32	7.63	8.47	10.56	5.57	4.51	4.96	11.2	11.82	12.27
Mi19g05440.1	green	Atperox P17; EC=1.11.1.7; AltName: Full=ATP25a; Flags: Precursor;	26.45	31.7	28.68	18.4	22.65	21.17	33.17	35.81	31.13	67.16	59.2	55.47	36.24	33.9	45.61	21.45	22.39	21.81	84.03	90.96	98.16	29.3	28.35	40.98
Mi03g12430.1	green	Protein IQ-DOMAIN 1 {ECO:0000303|PubMed:15960618};	2.73	2.47	2.01	3.48	2.58	2.52	0.64	0.25	0.05	0.62	1.52	1.25	2.34	1.65	3.81	1.37	0.69	1.23	6.93	6.15	6.74	4.67	5.15	2.75
Mi19g06380.1	green	Probable xyloglucan endotransglucosylase/hydrolase protein 7; Short=At-XTH7; Short=XTH-7; EC=2.4.1.207; Flags: Precursor;	19.53	19.08	16.76	6.03	8.25	8.04	6.02	7.27	7.73	7.41	6.3	7.49	13.18	12.47	7.56	5.27	6.68	4.64	16.06	20.33	11.36	13.86	12.18	21.26
Mi11g11990.1	green	Serine carboxypeptidase-like 27; EC=3.4.16.-; Flags: Precursor;	8.2	7.88	9.45	10.11	7.48	11.67	3.75	3.02	2.51	9.08	7.15	7.06	7.41	8.05	7.83	9.1	10.66	7.48	27.39	29.09	30.88	21.3	21.88	26.01
Mi01g14330.1	green	Protein BRASSINOSTEROID INSENSITIVE 1 {ECO:0000303|PubMed:9298904}; Short=AtBRI1 {ECO:0000303|PubMed:9298904}; EC=2.7.10.1 {ECO:0000305}; EC=2.7.11.1 {ECO:0000305}; AltName: Full=Brassinosteroid LRR receptor kinase {ECO:0000303|PubMed:9298904}; Flags: Precursor;	2.4	2.1	2.67	4.81	5.4	4.83	1.4	1.19	2.07	1.63	2.01	1.46	1.9	1.49	1.45	2.27	2.38	3.15	12.03	9.28	16.04	9.9	9.52	9.39
Mi18g12380.1	green	Mitotic spindle checkpoint protein BUBR1; AltName: Full=BUB1-related protein 1;	9.04	7.56	7.87	9.04	4.21	6.47	1.99	3.35	1.72	4.66	5.41	3.95	7.83	8.87	12.16	4.11	4.19	4.12	16.33	15.8	13.89	17.44	16.02	15.97
Mi02g12860.1	green	--	2.6	1.87	1.33	1.93	1.43	1.54	0.77	0.3	0.7	1.02	1.23	1.61	1.64	1.9	3.33	2.68	1.01	0.98	6.06	4.52	6.08	4.42	3.21	3.12
Mi06g16120.1	green	Oryzain alpha chain; EC=3.4.22.-; Flags: Precursor;	63.65	60.92	59.03	88.7	82.45	78.98	86.42	94.14	84.71	65.19	57.96	70.91	53.96	49	62.01	59.88	74.33	67.4	330.25	329.93	388.45	387.38	424.81	548.27
Mi04g10640.1	green	Lysine histidine transporter-like 7;	2.42	2.16	2.32	3.64	1.58	2.41	0.55	1.33	2.26	2.82	1.87	3.29	1.03	1.39	2.44	2.57	1.69	1.45	4.18	4.92	5.17	3.92	5.87	4.89
Mi12g06450.1	green	Probable pectinesterase/pectinesterase inhibitor 12; Includes: RecName: Full=Pectinesterase inhibitor 12; AltName: Full=Pectin methylesterase inhibitor 12; Includes: RecName: Full=Pectinesterase 12; Short=PE 12; EC=3.1.1.11; AltName: Full=Pectin methylesterase 12; Short=AtPME12; Flags: Precursor;	1.64	1.85	1.98	1.12	0.46	1.19	0.67	0.19	0.82	7.36	6.76	6.75	2.52	2.37	3.74	0.85	1.41	0.72	6.41	7.84	9.39	6.53	7.14	9.97
Mi18g10910.1	green	Deoxyuridine 5'-triphosphate nucleotidohydrolase; Short=dUTPase; EC=3.6.1.23; AltName: Full=dUTP pyrophosphatase; AltName: Full=dUTP-pyrophosphatase-like 1; Short=AtDUT1;	42.89	42.33	37.61	35.85	30.77	36.34	18.03	28.02	21.54	19.32	19.77	21.45	31.06	36.7	38.68	27.81	21.37	20.15	90.84	104.49	86.19	40.88	42	53.34
Mi13g10920.1	green	Receptor-like protein kinase FERONIA; EC=2.7.11.1; AltName: Full=Protein SIRENE; Flags: Precursor;	2.98	2.35	1.7	0.9	2.84	2.27	2.94	1.17	2.5	2.42	1.76	1.21	2.43	2.79	1.5	2.47	3.63	2.61	1.03	0.7	1.04	1.65	1.1	0.8
Mi07g09170.1	green	Expansin-A15; Short=AtEXPA15; AltName: Full=Alpha-expansin-15; Short=At-EXP15; Short=AtEx15; AltName: Full=Ath-ExpAlpha-1.3; Flags: Precursor;	0.44	0.42	0.8	0.65	1.13	0.88	0.16	0	0.27	0.35	0.26	0.2	0.5	0.23	0.28	0	0.06	0.49	1.41	1.35	1.3	0.61	0.32	0.89
Mi02g03980.1	green	Peptidyl-prolyl cis-trans isomerase CYP19-3; Short=PPIase CYP19-3; EC=5.2.1.8; AltName: Full=Cyclophilin of 19 kDa 3; AltName: Full=Cyclophilin-4; AltName: Full=Rotamase cyclophilin-2;	31.28	32.4	29.3	23.27	18.32	21.34	21.51	27.44	22.16	29.88	31.29	39.95	28.53	27.9	27.56	23.73	20.63	21.12	64.6	70.97	62.77	62.47	70.92	92.4
Mi03g00120.1	green	Glucan endo-1,3-beta-glucosidase 11; EC=3.2.1.39; AltName: Full=(1->3)-beta-glucan endohydrolase 11; Short=(1->3)-beta-glucanase 11; AltName: Full=Beta-1,3-endoglucanase 11; Short=Beta-1,3-glucanase 11; Flags: Precursor;	0.54	0.68	0.16	0.56	0.42	0.71	0.42	0.5	0.05	0.67	0.55	0.09	0.62	0.41	0.54	0.37	0.53	0.55	0.94	1.64	1.51	0.76	1.3	0.81
Mi05g16510.1	green	--	0.31	0.46	0.4	0.54	0.38	0.67	0.03	0.12	0.02	0.14	0.12	0.15	0.28	0.33	0.44	0.32	0.17	0.33	1.53	0.65	1.12	0.65	0.75	0.39
novel.1332	green	--	6.33281	6.87086	8.5583	8.38872	6.54355	8.53339	0.467577	0.630858	0.953925	4.52264	3.28616	3.77451	4.32457	4.65059	5.04784	4.2291	3.70657	0.323702	19.3589	29.0293	23.6191	9.22537	9.82937	24.0641
Mi01g16130.1	green	Uncharacterized protein At4g38062;	1.7	1.46	1.61	1.58	1.06	1.27	0.65	0.37	0.63	0.76	0.77	0.77	1.51	1.15	2.36	0.54	0.69	0.88	4.34	2.76	4.19	3.23	3.4	2.16
Mi03g15290.1	green	--	8.76	10.82	11.1	14.81	14.42	16.83	15.49	19.27	18.34	10.54	8.3	9.99	6.49	7.34	7.92	13.99	17.83	15.12	61.53	71.18	61.27	49.3	64.42	78.92
Mi17g05130.1	green	(S)-coclaurine N-methyltransferase; Short=TfCNMT; EC=2.1.1.140;	9.24	9.18	11.17	8.07	8.16	8.12	8.26	10.18	8	11.61	11.13	11	9.91	9.49	8.94	7.6	7.6	8.72	20.88	21.82	28.83	20.48	22.34	24.49
Mi02g09470.1	green	UDP-glycosyltransferase 87A2; EC=2.4.1.-;	0.51	0.34	0.6	0.31	0.41	0.54	0.07	0.11	0.21	0.3	0.55	0.5	0.38	0.22	0.61	0.28	0.22	0.53	5.16	5.24	7.51	1.39	1.61	2.67
Mi03g07560.1	green	Putative pentatricopeptide repeat-containing protein At5g47460;	0.66	0.61	1.04	0.29	0.29	0.52	0.84	0.98	1.38	1.23	1.19	1.51	1.17	0.87	0.72	0.6	0.39	0.74	2.58	2.04	2.96	1.81	1.36	1.29
Mi02g10210.1	green	Cell division control protein 6 homolog B {ECO:0000305}; Short=AtCDC6b {ECO:0000303|PubMed:11752380};	0.73	0.33	0.03	0.44	0.22	0.49	0	0.03	0.04	0.15	0.52	0.37	0.43	0.42	0.18	0.15	0.19	0.44	2.35	1.08	2.64	1.18	0.53	0.38
Mi07g09290.1	green	Protein SINE1 {ECO:0000303|PubMed:24891605};	2.34	2.2	1.61	1.9	1.55	1.34	0.08	0.3	0.17	0.24	0.99	0.6	1.51	2.37	2.82	1.18	0.58	0.88	6.2	4.95	5.76	3.35	3.57	2.52
Mi13g11290.1	green	--	12.96	13.08	7.09	10.88	7.78	10.13	2.07	1.22	2.54	2.99	3.87	4.59	10.41	9.77	9.81	5.86	6.84	4.03	32.97	35.4	22.86	16.67	15.67	14.63
Mi14g13350.1	green	Kinesin-like protein KIN-8A {ECO:0000305};	2.06	1.28	1.27	1.72	1.14	1.15	0.32	0.18	0.3	0.39	0.7	0.7	1.46	1.47	2.52	0.83	0.72	0.77	5.07	3.85	5.05	3.45	3.93	2.85
Mi00g12430.1	green	COMPASS-like H3K4 histone methylase component WDR5A {ECO:0000303|PubMed:19567704}; Short=AtWDR5A {ECO:0000303|PubMed:19567704};	0.43	0.2	0.29	0.42	0.04	0.64	0.15	0.34	0.3	0.43	0.65	0.37	0.4	0.16	0.22	0.26	0.33	0.34	0.72	0.91	1.29	0.48	0.6	0.35
Mi15g06690.1	green	Heavy metal-associated isoprenylated plant protein 24 {ECO:0000303|PubMed:21072340, ECO:0000303|PubMed:23368984}; Short=AtHIP24 {ECO:0000303|PubMed:21072340, ECO:0000303|PubMed:23368984}; Flags: Precursor;	3.15	2.78	4.25	0.95	3.82	1.42	2.28	3.45	2.68	3.58	5.32	5.12	2.01	2.34	2.22	4.79	8.4	5.03	0.24	0.13	0.36	1.74	1.02	0.52
Mi16g12070.1	green	Histone H2B.3; AltName: Full=LeH2B-3; Flags: Fragment;	61.63	61.72	54.34	58.63	45.57	45.31	16.12	20.45	17.48	27.52	39.06	40.58	50.17	56.26	53.04	41.34	48.98	41.58	143.9	145.62	108.69	94.56	107.85	110.76
Mi02g13810.1	green	Ubiquitin-conjugating enzyme E2 19; EC=2.3.2.23; AltName: Full=E2 ubiquitin-conjugating enzyme 19; AltName: Full=Ubiquitin carrier protein 19;	22.58	22.64	17.35	20.19	11.44	13.11	7.27	8.15	5.78	8.95	10.01	8.23	16.42	16.72	20.53	7.79	10.25	8.86	45.69	39.82	53.06	25.4	32.13	30.49
Mi05g08650.1	green	Basic leucine zipper 43 {ECO:0000303|PubMed:11906833}; Short=AtbZIP43 {ECO:0000303|PubMed:11906833}; Short=bZIP protein 43 {ECO:0000303|PubMed:11906833};	0.55	0.77	0.65	2.19	2.55	1.54	1	2.05	1.23	0.29	0.52	0.57	0.08	0.33	0.08	1.31	4.83	3.04	12.76	11.1	12.61	0.43	0.91	1.56
Mi04g19560.1	green	Photosystem II core complex proteins psbY, chloroplastic; AltName: Full=L-arginine-metabolizing enzyme; Short=L-AME; Contains: RecName: Full=Photosystem II protein psbY-1, chloroplastic; AltName: Full=psbY-A1; Contains: RecName: Full=Photosystem II protein psbY-2, chloroplastic; AltName: Full=psbY-A2; Flags: Precursor;	5.86	4.08	3.67	5.69	3.51	5.74	4.05	6.78	6.15	4.86	3.69	5.39	5.03	3.67	3.15	6.56	7.29	4.74	50.9	61.92	52.82	30.79	34.04	48.39
novel.1307	green	--	2.87019	3.19795	3.48078	1.29818	1.46243	1.46376	2.00138	2.53236	2.34725	2.81744	2.5492	3.09191	3.9286	0	4.45772	2.68857	2.19282	2.95032	5.97403	6.67854	7.54117	6.79462	0	8.83243
Mi11g12250.1	green	--	27.03	25.08	35.18	26.83	29.58	33.13	28.24	17.71	24.03	27.6	22.26	11.72	26.44	37.44	23.26	27.28	23.8	30.41	7.03	8.72	8.99	8.8	6.48	2.61
Mi07g10320.1	green	REF/SRPP-like protein At3g05500;	442.21	485.02	487.71	378.8	481.08	352.19	413.19	424.92	405.25	460.08	410.85	471.23	376.07	388.81	290.01	520.05	538.38	476.22	195.27	233.35	210.05	373.85	363.54	502.71
novel.1306	green	--	2.87019	3.19795	3.48078	1.29818	1.46243	1.46376	2.00138	2.56224	2.34725	2.81744	2.56227	3.09191	3.9286	3.37826	4.45772	2.68857	2.19282	2.95032	5.97403	6.67854	7.57188	6.77949	6.81539	8.83243
novel.2637	green	--	0	0.905013	0.294686	0.949586	1.59102	2.59037	0.211131	1.10562	0.442652	0.179316	0.402299	0.314919	1.2762	0.831864	0	0.59168	0.232969	0.543346	1.95145	1.17016	1.94466	0.407264	0	1.58038
Mi01g20020.1	green	Squamosa promoter-binding-like protein 9;	21.57	21.16	21.08	43.15	45.22	45.28	29.18	30.19	27.9	23.31	29.2	30.45	20.03	15.66	35.06	36.67	32.54	32.61	120.66	132.11	113.73	39.24	44.51	48.29
Mi06g07680.1	green	Receptor-like serine/threonine-protein kinase ALE2; EC=2.7.11.1; AltName: Full=Protein ABNORMAL LEAF SHAPE 2; Flags: Precursor;	10.09	9.57	10.28	10.34	11.52	10.58	2.7	2.32	2.69	6.92	6.68	5.96	5.95	7.17	10.2	8.09	7.42	7.85	18.48	16.78	20.74	12.48	12.3	12.56
Mi01g17520.1	green	Cyclin-D1-1; AltName: Full=Cyclin-delta-1; Short=Cyclin-d1; AltName: Full=G1/S-specific cyclin-D1-1; Short=CycD1;1;	1.93	1.61	1.46	5.21	6.26	4.82	3.87	4.51	5.32	3.16	2.24	1.02	1.42	1.77	0.94	5.26	2.73	3.89	23.27	25.72	28.08	11.9	13.95	18.11
Mi00g00120.1	green	Pentatricopeptide repeat-containing protein At1g33350;	1.19	1.25	0.71	1.13	0.72	0.51	0.88	0.49	0.58	1.01	1.36	1.45	1.08	0.63	1.25	0.54	0.63	0.43	2.23	1.97	2.35	1.68	2.28	2.6
novel.1313	green	RING-H2 finger protein ATL78; EC=2.3.2.27 {ECO:0000305}; AltName: Full=RING-type E3 ubiquitin transferase ATL78 {ECO:0000305};	0.984975	0.272064	0.826695	0.839315	2.24745	1.03397	0.242332	0.222856	0.545672	0.92376	0.389253	0.247721	1.14224	0.349011	0.820408	0.39263	0.304238	0.431243	1.81123	2.8432	1.97141	0	0.158123	0.100949
Mi04g03120.1	green	Purple acid phosphatase 3; EC=3.1.3.2; Flags: Precursor;	12.86	14.41	16.07	13.61	15.14	14.8	10.33	10.05	8.56	11.63	10.13	13.95	12.07	12.65	11.51	11.64	13.12	14.59	33.46	39.92	41.9	31.64	38.42	36.17
Mi14g03700.1	green	Uncharacterized protein At5g48480;	296.14	300.81	297.76	274.11	225.29	253.82	223.73	264.98	208.71	165	207.35	225.68	296.48	303.52	415.72	237.66	283.16	235.45	1277.82	1420.08	1144.43	788.54	922.25	1098.69
Mi12g09320.1	green	Transcription repressor OFP8; AltName: Full=Ovate family protein 8; Short=AtOFP8;	0.36	0.57	0.38	0.94	0.13	0.19	0.36	0.11	0.13	0.65	0.45	0.06	0.05	0.33	0.68	0.37	0.72	0.52	3.02	2.54	3.46	1.15	1.16	1.1
Mi04g21410.1	green	Probable inactive purple acid phosphatase 1; Flags: Precursor;	0.02	0.03	0	0.11	0	0.03	0	0	0.06	0.16	0.07	0	0	0	0.02	0.09	0	0.03	1.78	1.95	2.08	1.92	2.36	2.91
novel.1319	green	U-box domain-containing protein 25; EC=2.3.2.27; AltName: Full=Plant U-box protein 25; AltName: Full=RING-type E3 ubiquitin transferase PUB25 {ECO:0000305};	0.34503	0.425925	0.279451	0.731179	0.903673	1.19958	0.169964	0.124862	0.121435	0.664534	0.476438	0.209027	0.357335	0.454848	0.438197	1.13278	0.820759	0.476241	1.96303	2.81444	2.0689	1.40714	1.50155	2.15194
Mi14g07100.1	green	--	6.54	5.99	6.44	7.27	5.22	6.15	1.62	1.6	0.94	3.58	4.77	4.61	3.47	2.38	3.37	2.27	3.77	3.45	29.33	30.09	21.23	11.06	11.18	6.77
Mi17g05740.1	green	DNA repair protein RAD51 homolog;	2.86	4.18	2.54	2.81	2.41	3.93	2.15	2.43	2.02	1.69	2.39	4.22	2.84	2.75	3.71	2	2.02	1.39	8.28	7.76	8.62	6.7	6.98	9.06
Mi07g06350.1	green	Cysteine-rich repeat secretory protein 3; AltName: Full=Plasmodesmata-located protein 2; Short=PDLP2; Flags: Precursor;	13.24	12.08	11.87	17.89	14.7	14.99	13.24	16.84	15.04	21.21	23.08	20.56	11.96	9.69	10.3	13.59	13.79	10.34	34.77	35.96	33.1	34.88	43.73	49.9
Mi06g14470.1	green	Uncharacterized protein At4g19900;	0.53	0.58	0.44	0.64	0.39	0.39	0.1	0	0.43	0.13	0.34	0.3	0.14	0.15	0.28	0.13	0.41	0.39	2.93	2.6	3.8	2.5	3.59	3.44
Mi04g04060.1	green	Homeobox-leucine zipper protein ATHB-13; AltName: Full=HD-ZIP protein ATHB-13; AltName: Full=Homeodomain transcription factor ATHB-13;	33	29.35	27.85	55.73	48.36	55.93	31.57	39.64	35.8	39.16	37.02	40.7	24.57	21.58	16.17	44.2	52.68	42.97	172.74	194.54	202	94.07	98.91	173.83
Mi15g10980.1	green	Sugar transporter ERD6-like 6;	5.02	5.26	3.64	6.68	3.3	5.87	1.86	2.24	1.77	1.68	2.45	1.86	2.65	3.44	4.59	4.09	4.25	4.26	101.61	111.13	116.51	74.97	102.75	131.31
Mi02g02270.1	green	Histidine-containing phosphotransfer protein 1;	24.34	22.76	33.69	39.23	42.22	46.2	18.64	23.38	12.96	20.25	13.28	16.79	16.31	19.91	18.33	26.63	22.33	18.69	169.82	200.49	184.98	59.21	70.51	105.38
Mi20g01120.1	green	FT-interacting protein 1 {ECO:0000303|PubMed:22529749};	0.38	0.26	0.38	0.24	0.29	0.21	0.06	0.07	0.1	0.14	0.11	0.13	0.19	0.18	0.43	0.21	0.1	0.28	1.17	0.6	1.02	1.15	0.57	0.53
Mi05g05710.1	green	AP-1 complex subunit mu-2; AltName: Full=Adaptor protein complex AP-1 subunit mu-2; AltName: Full=Adaptor protein-1 mu-adaptin 2; AltName: Full=Adaptor-related protein complex 1 subunit mu-2; AltName: Full=At-muB2-Ad; AltName: Full=Clathrin assembly protein complex 1 mu-2 medium chain; AltName: Full=Mu1-adaptin 2; AltName: Full=Protein HAPLESS 13;	2.64	1.46	1.26	1.8	1.34	2.08	0.91	1.05	0.85	1.99	1.65	1.43	0.7	1.36	1.4	1.23	1.65	1.35	3.87	3.38	4.03	3.29	4.48	5.23
novel.2298	green	Glycerol-3-phosphate acyltransferase 1; Short=AtGPAT1; EC=2.3.1.15;	1.01239	0.816807	0.699554	1.34419	0.89974	1.17599	0.169574	0.307738	0.413596	0.291054	0.307845	0.440579	0.852271	1.02073	0.921532	0.533216	0.661121	0.966389	3.67725	2.99022	3.39216	0.788502	0.962665	2.00524
Mi19g08230.1	green	CDPK-related kinase 5; Short=AtCRK5; EC=2.7.11.1; AltName: Full=Calcium/calmodulin-dependent protein kinase 1;	17.25	17.16	16.98	20.43	17.44	19.18	16.33	14.16	16.23	17.09	17.93	18.37	15.19	15.95	18.12	15.12	15.12	16.18	40.1	34.52	38.33	43.93	41.84	44.2
Mi01g17960.1	green	Uncharacterized protein At5g39865;	4.46	3.4	2.94	3.48	1.67	3.95	0.08	0.14	0.3	0.84	1.59	1.57	3.87	2.26	4.61	1.55	1.42	2.37	6.54	5.93	4.15	3.88	4.93	2.55
Mi02g13120.1	green	Origin of replication complex subunit 1A {ECO:0000303|PubMed:16179646}; Short=AtORC1a {ECO:0000303|PubMed:16179646}; AltName: Full=Origin recognition complex subunit 1a {ECO:0000303|Ref.2};	0.98	1.22	1.28	1.07	1.12	0.83	0.63	0.3	1.19	0.57	0.64	0.75	1.32	0.73	0.75	0.57	0.48	0.77	2.26	2.79	2.12	1.53	0.99	0.59
Mi01g09460.1	green	F-box protein At4g35930;	8.64	8.56	7.81	11.47	6.98	9.55	5.23	6.11	8.78	6.6	9.05	7.45	6.82	6.43	6.44	7.76	8.34	7.98	21.08	21.78	18.08	16.6	14.92	11.9
Mi12g05630.1	green	--	0.71	0.69	0.76	0.61	0.83	0.47	0.39	0.4	0.39	0.46	0.59	0.43	0.48	0.59	0.46	0.49	0.37	0.33	2.46	1.46	1.66	0.82	0.77	0.49
Mi15g09640.1	green	Heat stress transcription factor B-4; Short=AtHsfB4; AltName: Full=AtHsf-02;	5.23	6.62	6.06	9.7	6.34	10	4.42	4.48	5.82	3.64	5.06	4.58	4.84	5.15	5.92	6.67	9.19	8.68	18.39	21.86	19.98	9.54	10.09	8.03
Mi18g12340.1	green	Squamosa promoter-binding-like protein 14; AltName: Full=Protein FUMONISIN B1-RESISTANT 6; AltName: Full=SPL1-related protein 2;	96.44	92.07	103.91	55.05	63.68	64.05	79.42	65.38	87.19	103.46	96.28	83.5	109.17	118.3	94.33	94.33	68.49	78.7	47.26	36.46	45.36	57.09	49.97	31.79
Mi05g13520.1	green	Probable serine/threonine-protein kinase PBL26 {ECO:0000305}; EC=2.7.11.1 {ECO:0000305}; AltName: Full=PBS1-like protein 26 {ECO:0000303|PubMed:20413097};	1.05	0.77	0.85	1.09	0.33	0.53	0.27	0.3	0.28	0.73	0.67	0.57	0.59	0.49	0.82	0.65	0.41	0.43	0.91	2.14	1.23	0.99	0.79	0.63
Mi03g24300.1	green	Mitogen-activated protein kinase kinase kinase NPK1; EC=2.7.11.25; AltName: Full=Nicotiana protein kinase 1;	1.26	1.83	0.83	0.54	0.89	0.9	0.53	0.36	0.4	0.42	0.95	0	1.14	1.62	0.87	0.64	0.14	0.74	1.27	3.18	1.88	1.55	0.97	1.25
Mi08g02960.1	green	Gibberellin 20 oxidase 2; EC=1.14.11.-; AltName: Full=GA 20-oxidase 2; AltName: Full=Gibberellin C-20 oxidase 2;	0.33	0.28	0.11	0.37	0.22	0.14	0.25	0.36	0.18	0.79	0.53	0.94	0.56	0.12	0.3	0.71	0.55	0.69	3.87	4.64	4.49	0	0.21	0.14
Mi01g26680.1	green	Thiamine thiazole synthase, chloroplastic {ECO:0000255|HAMAP-Rule:MF_03158}; AltName: Full=Thiazole biosynthetic enzyme {ECO:0000255|HAMAP-Rule:MF_03158}; Flags: Precursor;	17.09	13.58	13.62	5.36	5.05	4.85	10.3	11.52	13.31	13.37	15.41	15.54	16.97	19.05	19.11	10.85	10.17	10.91	30.9	29.64	38.12	24.63	24.76	26.16
Mi00g06780.1	green	Probable choline kinase 1; Short=AtCK1; EC=2.7.1.32;	57.97	59.59	48.54	44.38	37.88	44.43	53.09	61.58	53.68	38.45	39	39.13	45.19	47.74	34.89	53.83	55.58	59.56	28.21	28.5	34.29	49.79	49.08	55.74
Mi14g10080.1	green	Zinc finger protein CONSTANS-LIKE 16;	3.4	5.09	4.46	6.87	5.86	7.66	9.46	11.52	9.34	4.23	4.88	4.74	3.97	2.85	3.46	5.16	9.6	6.53	33.71	29.86	24.85	17.19	19.78	22.92
Mi01g01560.1	green	--	4.56	3.97	4	5.06	4.54	6.49	2.6	1.77	3.26	3.13	3.29	3.7	1.74	2.04	3.11	6.26	4.27	5.13	13.23	14.23	9.85	7.35	9.18	7.4
novel.940	green	Protein DMP6 {ECO:0000303|PubMed:20712629}; Short=AtDMP6 {ECO:0000303|PubMed:20712629};	0.762953	0.300312	0.260568	0.351928	0.817643	0.224773	0.482226	0.129306	0.463897	0	0.261395	0.354846	0.709486	0.840837	0.776938	0.292177	0.308335	0.257405	0.956167	0.973306	1.3651	0.740051	0.617557	0.600973
Mi17g00260.1	green	--	4.06	3.39	2.87	4.99	3.08	5.17	2.7	1.94	3.73	3.09	3.99	2.64	2.87	3.14	3.99	3.21	1.95	3.32	11.21	8.54	11.16	7.24	7.95	6.13
novel.956	green	--	0.34505	0.13886	0.421186	0.597703	0.076218	0.192238	0.123617	0.340553	0.075704	0.395282	0.534871	0.915719	0.249499	0.332002	0.24421	0.220452	0.496796	0.068814	1.15111	1.79966	1.25955	0.606152	0.261351	0.656799
Mi03g15340.1	green	Glycerophosphodiester phosphodiesterase GDPD6 {ECO:0000305}; EC=3.1.4.46 {ECO:0000250|UniProtKB:Q9SGA2}; AltName: Full=Glycerophosphodiester phosphodiesterase 6 {ECO:0000303|PubMed:21323773}; Short=ATGDPD6 {ECO:0000303|PubMed:21323773}; Flags: Precursor;	3.96	3.3	3.47	6.55	4.8	6.94	7.39	5.59	8.22	4.55	4.29	4.72	4.97	2.52	3.63	3.8	3.47	4.41	19.14	14.14	20.61	14.42	16.03	24.52
Mi07g07490.1	green	50S ribosomal protein L3, chloroplastic; Flags: Precursor; Fragment;	16.37	14.46	12.9	15.63	11.36	15.09	11.99	8.96	9.32	12.96	14.15	14.17	12.64	12.83	14.02	12.81	13.61	14.08	31.39	33.25	35.76	26.07	25.12	35.69
Mi14g13760.1	green	Kinesin-like protein KIN-14C {ECO:0000305};	0.91	0.99	1.67	0.9	0.73	1.43	0.39	0.87	0.5	0.58	0.8	0.65	0.89	1.11	0.8	0.67	0.41	0.57	1.01	1.41	1.58	1.63	1.47	1.01
Mi07g10270.1	green	--	1.5	2.32	2.49	0.68	0.55	0.74	1.63	0.16	1.27	3.97	1.86	1.46	1.66	2.55	1.81	1.08	0.96	0.83	8.07	6.81	4.58	4.48	3.63	0.94
Mi12g04770.1	green	TORTIFOLIA1-like protein 2 {ECO:0000303|PubMed:15324671};	3.78	3.06	2.66	4.61	3.01	3.22	0.09	0.15	0.21	1.23	1.13	1.4	2.35	2.92	5.16	1.12	1.65	1.55	6.23	4.59	6.2	3.95	3.37	3.24
Mi18g08660.1	green	Cyclin-D5-1; AltName: Full=G1/S-specific cyclin-D5-1; Short=CycD5;1;	1.12	1.13	1.37	1.24	0.24	0.78	0.48	0.11	0.18	0.37	0.28	0.24	0.05	0.36	0.39	0.82	0.26	0.92	5.85	5.09	6.51	1.3	2.36	3.96
Mi15g08910.1	green	Strigolactone esterase D14 {ECO:0000303|PubMed:25425668}; EC=3.1.-.- {ECO:0000269|PubMed:25425668}; AltName: Full=Protein DWARF 14 {ECO:0000303|PubMed:22357928}; Short=AtD14 {ECO:0000303|PubMed:22357928};	1.83	1.82	2.57	1.93	1.57	2.11	0.99	1.94	2.72	2.23	2.48	1.51	2.26	3.01	2.49	2.55	2.27	2.36	5.55	5.57	8.01	4.31	3.32	7.89
Mi13g02700.1	green	Low-temperature-induced 65 kDa protein; AltName: Full=Desiccation-responsive protein 29B;	0.75	0.73	1.09	0.57	1.02	0.96	1.87	1.71	1.2	2.42	2.73	1.94	0.97	1.66	1.21	2.2	2.24	2.1	0.34	0.48	0.1	0.1	0.32	0.15
Mi03g06620.1	green	--	117.43	121.08	119.26	102.86	104.24	124.8	124.34	168.76	146.74	94.29	75.5	105.9	126.36	126.52	62.37	150.84	126.35	110.91	59.77	70.54	55.6	45.6	65.66	95.55
Mi18g04000.1	green	Anthranilate synthase beta subunit 1, chloroplastic; EC=4.1.3.27; AltName: Full=Anthranilate synthase component 2-1; AltName: Full=Anthranilate synthase, glutamine amidotransferase component 2-1; AltName: Full=Protein TRYPTOPHAN BIOSYNTHESIS 4; AltName: Full=Protein WEAK ETHYLENE INSENSITIVE 7; Flags: Precursor;	34.34	36.28	33.53	32.7	34.74	35.43	51.16	49.15	45.24	36.2	36.72	32.66	43.84	47.96	25.93	50.96	40.08	36.52	18.32	18.89	13.25	23.56	25.41	26.07
Mi13g13290.1	green	Zinc finger AN1 domain-containing stress-associated protein 12; Short=AtSAP12;	34.77	38.74	40.94	30.78	30.15	23.14	50.49	55.16	56.68	21.78	17.89	21.34	49.93	59.93	42.27	34.18	37.11	31.51	13.8	16.87	12.75	43.12	41.54	56.84
Mi08g15530.1	green	G2/mitotic-specific cyclin S13-6; AltName: Full=B-like cyclin;	9.82	7.06	7.59	10.02	5.8	6.84	2.13	1.73	1.39	2.5	4.06	3.16	8.15	7.93	10.52	3.8	4.06	4.87	38.07	25.19	30.15	23.11	23.81	21.02
Mi05g12130.1	green	1-aminocyclopropane-1-carboxylate oxidase homolog 1;	1.14	0.6	0.13	0.69	0.31	0.26	0.58	0.37	0.36	0.27	0.16	0.41	0.55	0.54	0.93	0.51	0.4	0.98	2.88	2.58	2.67	1.63	1.71	1.37
Mi18g10500.1	green	30S ribosomal protein S9, chloroplastic; Flags: Precursor;	25.28	23.32	24.15	19.94	21.67	24.71	19.38	20.57	22.61	23.87	28.61	28.05	21.47	24.28	25.8	18.91	18.83	18.63	46.01	41.06	55.34	49.31	47.93	56.48
Mi13g12030.1	green	Transcription factor MYB106 {ECO:0000305}; AltName: Full=Myb-related protein 106 {ECO:0000303|PubMed:11597504}; Short=AtMYB106 {ECO:0000303|PubMed:11597504}; AltName: Full=Transcription factor NOEK {ECO:0000303|PubMed:18805951};	1.72	1.13	0.92	1.22	0.79	1.14	1.33	0.81	1.18	1.35	1.6	2.09	1.5	1.18	1.07	1.51	1.14	1.97	7.08	4.85	4.99	6.59	3.92	3.54
Mi04g21480.1	green	Protein IQ-DOMAIN 14;	8.01	8.51	6.27	11.36	13.27	13.6	2.08	2.63	2.47	2.78	3.51	2.03	5.18	4.07	4.16	8.05	8.87	8.54	29.74	29.27	30.01	7.24	6.34	10.17
Mi05g16630.1	green	Probable histone H2AXa; AltName: Full=HTA5;	21.22	16.89	12.3	18.36	10.16	13.76	0.11	0	0.14	3.8	0.96	4.36	5.64	10.67	7.86	8.45	6.2	7.59	45.83	51.53	36.77	16.33	17.32	13.54
Mi09g21030.1	green	--	1.87	2.21	1.53	3.76	2.75	5.26	0.4	3.36	2.27	1.68	2.17	1.79	1.62	2.83	1.88	2.4	1.71	2.23	6.73	6.39	6.64	2.22	3.75	2.17
Mi08g01130.1	green	--	3.3	2.9	2.87	2.02	1.18	2.14	2.04	1.97	2.55	2.54	2.7	2.16	2.08	2.34	2.24	1.88	1.35	1.7	7.07	5.59	8.25	3.36	3.17	2.57
novel.2250	green	--	0.269576	0.313998	0.055687	0.426665	0.391481	0.443348	0.106236	0.114922	0	0	0.051188	0	0.063789	0.057217	0.053952	0.128735	0.399012	0.17027	1.14598	1.31976	0.992028	0.282792	0.598305	0.794377
Mi00g03510.1	green	Protein MOR1; AltName: Full=Protein GEM1; AltName: Full=Protein GEMINI POLLEN 1; AltName: Full=Protein MICROTUBULE ORGANIZATION 1; AltName: Full=Protein RID5; AltName: Full=Protein ROOT INITIATION DEFECTIVE 5;	0.75	0.93	0.39	0.77	0.34	1.5	0.65	1.85	0	0.24	0.36	0.34	0.28	0.2	0.09	1.35	0.8	1.77	3.78	5.52	8.48	1.25	0.36	2.58
Mi19g11450.1	green	High mobility group B protein 2; AltName: Full=High mobility group protein B 1; Short=AtHMGbeta1; Short=HMG beta 1; AltName: Full=Nucleosome/chromatin assembly factor group D 02; Short=Nucleosome/chromatin assembly factor group D 2;	6.58	5.84	5.38	5.48	2.22	4.78	2.03	1.42	1.18	1.36	2.17	1.71	3.05	6.3	4.12	2.85	3.45	1.92	10.16	9.66	9.15	5.02	8.37	5.26
Mi13g09490.1	green	Transcription factor BEE 3; AltName: Full=Basic helix-loop-helix protein 50; Short=AtbHLH50; Short=bHLH 50; AltName: Full=Protein Brassinosteroid enhanced expression 3; AltName: Full=Transcription factor EN 76; AltName: Full=bHLH transcription factor bHLH050;	5.4	5.84	6.33	1.3	2.3	1.49	0.23	0	0.98	2.61	1.48	1.75	9.34	8.48	6.18	2.28	2.09	1.34	20.81	22.57	26.73	1.59	3.34	4.88
Mi00g09900.1	green	Spindle and kinetochore-associated protein 1 homolog;	2.87	2.59	1.7	2.71	2.27	2.09	0.23	0.26	0.21	1.4	0.62	1.93	1.48	2.18	2.82	0.21	1.44	1.17	6.1	6.18	5.17	4.54	3.23	5.63
Mi01g21890.1	green	Kinesin-like protein KIN-14Q {ECO:0000305};	2.98	2.76	1.83	2.62	2.39	2.09	1.07	1.69	1.74	1.55	1.86	1.69	2.3	2.51	3.3	1.67	1.48	1.97	5.79	4.3	5.8	4.88	5.33	3.81
Mi02g00630.1	green	Kinesin-like protein KIN-14G {ECO:0000305}; AltName: Full=Kinesin-like protein KatD {ECO:0000303|PubMed:10196470, ECO:0000303|PubMed:8492804};	0.38	0.33	0.46	0.48	0.52	0.33	0.16	0.19	0	0.13	0.17	0.27	0.25	0.38	0.49	0.39	0.24	0.3	1.41	1	1.37	1.34	1.37	0.77
Mi14g03770.1	green	--	5.86	7.67	9.59	10.45	10.01	8.29	4.4	5.83	3.3	2.88	6.75	7.41	5.48	7.73	7.1	7.96	7.3	8.22	32.27	27.72	29.98	15.88	13.37	27.01
Mi09g04080.1	green	Protein S-acyltransferase 18; EC=2.3.1.225; AltName: Full=Probable palmitoyltransferase At4g01730; AltName: Full=Zinc finger DHHC domain-containing protein At4g01730;	3.6	2.4	2.71	3.38	3.09	2.49	0.34	0.37	0.08	1.06	1.69	1.21	2.1	3.13	3.03	0.71	0.76	1.38	10.17	8.54	7.7	8.5	7.17	6.95
Mi11g06640.1	green	RING-H2 finger protein ATL32; EC=2.3.2.27 {ECO:0000305}; AltName: Full=RING-type E3 ubiquitin transferase ATL32 {ECO:0000305}; Flags: Precursor;	4.09	5.82	4.68	6.24	6.65	6.84	3.7	5.93	5.9	7	5.71	8.03	4.83	3.68	5.51	5.58	5.7	3.63	13.77	15.83	17.27	6.61	6.32	9.62
Mi10g11490.1	green	DNA replication licensing factor MCM4; EC=3.6.4.12; AltName: Full=Minichromosome maintenance protein 4; Short=AtMCM4;	1.4	1.83	1.03	1.05	0.86	1.06	1.29	0.94	1.06	1.06	1.21	1.04	1.11	1.27	0.79	0.69	1.07	0.77	2.76	3	2.97	1.22	0.98	0.65
Mi04g03360.1	green	Pentatricopeptide repeat-containing protein At5g13770, chloroplastic; Flags: Precursor;	0.37	0.49	0.46	0.5	0.54	0.52	0.67	0.86	0.54	0.76	0.8	0.57	0.56	0.19	1.05	0.53	0.48	0.96	3.41	3.6	3.97	3.45	4.04	4.65
Mi16g13140.1	green	Serine/threonine-protein kinase PCRK1 {ECO:0000305}; EC=2.7.11.1 {ECO:0000269|PubMed:25711411}; AltName: Full=Protein PTI-COMPROMISED RECEPTOR-LIKE CYTOPLASMIC KINASE 1 {ECO:0000303|PubMed:25711411};	85.92	94.38	93.32	82.06	84.76	83.94	126.61	130.24	141.8	120.86	121.82	110.23	101.18	114.54	98.23	123.13	122.74	133.88	64.89	68.11	71.86	97.14	91.28	105.89
Mi09g13250.1	green	--	3.8	3.81	3.36	5.17	3.98	4.52	2.05	2.84	1.94	4.52	3.34	2.73	4.05	4.17	4.77	4.3	2.3	4.04	11.61	9.42	13.18	7.6	8.62	7.66
Mi03g04740.1	green	LRR receptor-like serine/threonine-protein kinase {ECO:0000305}; EC=2.7.11.1 {ECO:0000305}; AltName: Full=LRR receptor-like serine/threonine-protein kinase At4g26540 {ECO:0000305}; AltName: Full=Protein RECEPTOR OF RGF1 {ECO:0000303|PubMed:27229311}; AltName: Full=Protein RGF1 INSENSITIVE 3 {ECO:0000303|PubMed:27229312}; Flags: Precursor;	1.21	1.23	0.97	2.14	1.61	1.24	1.2	0.56	1.2	0.88	1.11	0.93	0.86	0.75	0.48	1.14	1.37	1.41	3.2	2.99	4.71	2.08	2.58	2.66
Mi08g04720.1	green	Protein POLYCHOME; AltName: Full=Protein UV-B-INSENSITIVE 4;	5.12	5.8	5.39	8.4	5.68	6	0.37	1.16	0.23	2.21	2.99	2.74	3.34	2.65	7.98	2.18	1.93	2.85	18.22	18.25	18.1	8.03	12.3	11.79
Mi14g09060.1	green	--	3.67	4.64	6.18	7.79	8.38	8.08	4.06	2.87	2.55	6.51	6.44	9.81	7.42	5.11	5.72	7.67	7.75	6.33	18.44	23.73	23.36	15.6	15.27	30.28
Mi15g06500.1	green	--	3.85	4.17	3.85	0.99	1.5	1.34	0.86	0.4	0.79	3.48	1.18	2.48	3.88	4.78	3.06	1.05	1.86	2.5	5.04	6.41	5.5	4.74	5	3.9
Mi20g00860.1	green	--	0.47	0.52	0.33	0.93	0.77	1.27	1.64	2.43	2.31	1.9	2.88	2.03	0.96	1.09	0.8	0.76	1.86	1.5	7.36	7.96	7.97	6.84	7.13	10.78
Mi02g22730.1	green	--	1.84	1.8	1.67	3.07	2	1.63	0.71	0.58	0.87	1.49	1.5	2.26	1.4	0.95	1.99	0.69	1.15	0.98	9.01	5.66	7.59	5.69	6.07	3.9
Mi11g13270.1	green	--	4.44	7.5	5.87	5.01	4.24	4.81	3.79	4.13	2.78	5.18	5.92	3.61	5.3	6.15	5.21	3.72	4.45	3.82	11.39	13.46	10.2	8.8	8.81	5.05
Mi15g09190.1	green	Cyclin-A3-2; AltName: Full=G2/mitotic-specific cyclin-A3-2; Short=CycA3;2;	1.84	2.64	1.38	2.42	2.12	1.19	0.32	0.2	0	0.12	0.83	0.84	1.16	1.46	1.75	0.55	0.78	1.23	3.76	4.39	2.86	1.63	1.34	0.69
Mi19g05760.1	green	Uncharacterized protein At4g38062;	1.04	1.01	0.98	0.96	0.32	0.76	0.32	0.48	0.17	0.39	0.67	0.33	0.96	0.9	1.54	0.47	0.32	0.61	2.41	1.62	3.37	2.16	2.14	1.83
Mi09g18810.1	green	Protein FANTASTIC FOUR 1;	0.25	0.44	0.21	0.32	0.6	0.18	0	0	0	0	0.1	0.18	0	0	0.1	0.24	0.58	0.66	1.62	1.52	2.36	0.17	0.19	0.31
Mi20g06470.1	green	Acid beta-fructofuranosidase {ECO:0000303|Ref.1}; EC=3.2.1.26 {ECO:0000255|PROSITE-ProRule:PRU10067}; AltName: Full=Acid invertase {ECO:0000303|Ref.1}; Short=AI {ECO:0000303|Ref.1}; AltName: Full=Acid sucrose hydrolase; AltName: Full=Vacuolar invertase; Contains: RecName: Full=Acid beta-fructofuranosidase 30 kDa subunit {ECO:0000303|Ref.1}; Contains: RecName: Full=Acid beta-fructofuranosidase 38 …	1.2	1.16	1.07	1.92	1.96	1.87	0.12	0.38	0.09	0.56	0.42	0.15	1.29	1.3	1.09	0.94	1.1	0.93	4.13	3.79	3.58	3.91	4.26	5
Mi08g12620.1	green	Cytokinin riboside 5'-monophosphate phosphoribohydrolase LOG1; EC=3.2.2.n1; AltName: Full=Protein LONELY GUY 1;	8.93	6.65	5.88	7.84	3.52	8.67	2.08	1.19	2.82	5.03	3.54	3.36	1.32	1.7	1.61	3.66	5.81	4.85	14.97	14.87	12.32	1.85	2.53	1.27
Mi06g19470.1	green	Cell wall / vacuolar inhibitor of fructosidase 2; Short=AtC/VIF2; Flags: Precursor;	0.36	0.1	0.19	0	0.33	0	0	0.5	0	0.11	0.35	0.44	0.28	0.29	0.55	0.44	0	0.2	2.76	3.91	2.27	2.82	1.41	1.59
novel.2267	green	--	0.106803	0	0	0.584121	0.221444	0.106978	0	0	0	0	0.151511	0.111757	0.102159	0.502616	0	0	0	0.094589	0.492013	0.813254	0.895139	0.669111	0.06601	0.257424
Mi01g12040.1	green	Glutathione hydrolase 1; EC=3.4.19.13; AltName: Full=Gamma-glutamyltransferase 1; AltName: Full=Gamma-glutamyltranspeptidase 1; EC=2.3.2.2; Flags: Precursor;	1.91	1.7	1.56	1.53	0.93	1.49	1.12	1.17	0.94	1.16	1.37	1.79	2	1.09	1.85	1.54	1.29	1.96	6.38	6.53	7.56	3.78	5.09	5.41
Mi18g13530.1	green	Probable alpha-amylase 2; Short=AtAMY2; EC=3.2.1.1 {ECO:0000250|UniProtKB:P00693}; AltName: Full=1,4-alpha-D-glucan glucanohydrolase;	3.92	3.07	2.37	4.53	1.56	3.34	0.92	0.86	0.35	2.43	2.73	0.78	2.73	2.8	1.79	1.8	1.9	1.75	6.55	4.81	3.14	4.1	3.66	2.85
Mi09g02770.1	green	BAG family molecular chaperone regulator 6 {ECO:0000303|Ref.3}; AltName: Full=Bcl-2-associated athanogene 6 {ECO:0000303|Ref.3}; AltName: Full=CaM-binding protein 1 {ECO:0000303|PubMed:16003391}; Contains: RecName: Full=Cleaved BAG6 {ECO:0000303|PubMed:26739014};	0.73	0.84	0.55	0.25	0.31	0.56	0.15	0.19	0.06	0.13	0.22	0.19	0.59	0.27	0.79	0.46	0.46	0.48	1.02	1.3	1.26	0.31	0.39	0.35
Mi02g00310.1	green	--	0.26	0.23	0.4	0.27	0.53	0.69	0.06	0.19	0.07	0.22	0.22	0.47	0.3	0.19	0.09	0.28	0.38	0.62	1.55	1.69	1.89	1.11	1.28	1.32
Mi05g14540.1	green	GDSL esterase/lipase At4g10955; EC=3.1.1.-;	1.8	2.38	1.33	2.03	1.94	3.64	1.19	1.8	1.07	0.45	1.61	1.75	1.61	2.04	1.25	1.82	1.79	2.14	5.24	5.54	5.79	2.88	3.18	2.7
Mi11g00460.1	green	Heavy metal-associated isoprenylated plant protein 7 {ECO:0000303|PubMed:21072340, ECO:0000303|PubMed:23368984}; Short=AtHIP07 {ECO:0000303|PubMed:21072340, ECO:0000303|PubMed:23368984}; AltName: Full=Farnesylated protein 3 {ECO:0000303|PubMed:8837031}; Short=AtFP3 {ECO:0000303|PubMed:8837031}; Flags: Precursor;	13.34	15.89	10.97	16.26	12.43	12.55	2.2	3.65	2.02	3.97	6.2	6.55	12.96	13.64	15.27	14.09	12.79	13.68	51.79	50.32	32.63	30.64	40.89	27.47
Mi11g14980.1	green	Protein SMAX1-LIKE 3 {ECO:0000303|PubMed:23893171}; Short=AtSMXL3 {ECO:0000303|PubMed:23893171};	1.62	1.86	1.85	3.51	3.71	3.74	3.23	3.45	3.6	2.02	1.97	2.63	1.35	1.36	1.4	2.02	2.92	2.96	9.73	8.86	11.81	5.48	6.24	4.94
Mi05g20350.1	green	Histone H3-like centromeric protein HTR12; AltName: Full=Centromeric histone CENH3;	3.91	3.56	5.28	4.35	1.9	2.53	3.19	1.82	1.31	3.08	2.81	2.5	1.68	3.22	4.52	2.11	1.88	2.83	9.54	10.92	7.86	2.6	4.74	4.4
Mi08g18230.1	green	Transcription factor MYB105 {ECO:0000305}; AltName: Full=MYB-domain transcription factor LOF2 {ECO:0000303|PubMed:19542355}; AltName: Full=Myb-related protein 105 {ECO:0000305}; Short=AtMYB105 {ECO:0000303|PubMed:11597504}; AltName: Full=Protein LATERAL ORGAN FUSION 2 {ECO:0000303|PubMed:19542355};	0.86	1.49	1.69	0.86	0.44	0.89	0.62	0.89	1.1	1.37	1.21	1.76	2.28	2.25	2.99	0.92	1.01	0.95	7.18	5.54	7.2	4.75	3.46	3.72
Mi05g06200.1	green	Type 2 DNA topoisomerase 6 subunit B-like {ECO:0000305}; AltName: Full=Meiotic topoisomerase VIB-like {ECO:0000303|PubMed:26917763}; Short=AtMTOPVIB {ECO:0000303|PubMed:26917764};	2.55	4.54	3.1	2.32	1.38	1.4	0.56	0.78	1.38	4.47	1.63	1.21	2	5.42	2	2.73	1.51	0.95	5.09	6.27	4.98	5.19	3.58	2.84
Mi04g11050.1	green	Probable serine/threonine-protein kinase PIX13 {ECO:0000305}; EC=2.7.11.1 {ECO:0000305};	23.91	22.45	25.25	16.91	19.85	19.45	28.82	29.22	29.32	21.87	21.31	24.31	20.91	21.06	15.44	34.23	29.09	32.56	14.82	16.17	13.51	22.52	22.65	22.3
Mi18g05060.1	green	Beta-galactosidase 16; Short=Lactase 16; EC=3.2.1.23; Flags: Precursor;	0.14	0.15	0.2	0.21	0.14	0.24	0.1	0.21	0.12	0.12	0.13	0.09	0.16	0.16	0.41	0.42	0.25	0.11	0.84	0.83	0.94	1.22	1.05	1.25
Mi08g18790.1	green	Tubulin alpha-1 chain;	44.06	40.29	33.38	47.37	34.85	34.75	2.73	2.75	2.08	11.8	16.73	14.98	32.98	34.82	64.1	14.64	16.36	18.04	130.05	110.63	129.39	94.48	113.3	97.56
novel.2233	green	--	5.66663	7.57366	6.92862	14.8075	15.1509	13.4412	6.90964	10.4437	6.76121	12.0148	9.61162	9.90018	4.06839	4.1128	4.40911	8.94822	11.3596	9.50135	26.5838	32.6509	29.8418	21.8204	23.2619	40.6523
Mi04g01390.1	green	Actin-interacting protein 1-1 {ECO:0000303|PubMed:12417710};	0.44	0.37	0.16	0.3	0.19	0.25	0.08	0	0.16	0.13	0.12	0.09	0.49	0.22	0.6	0.25	0.17	0.14	0.52	0.86	0.61	0.43	0.2	0.65
Mi04g07450.1	green	Protein CHROMATIN REMODELING 35 {ECO:0000303|PubMed:16547115, ECO:0000303|PubMed:23770592}; AltName: Full=Protein DEFECTIVE IN MERISTEM SILENCING 1 {ECO:0000303|PubMed:18425128}; AltName: Full=Protein DEFECTIVE IN RNA-DIRECTED DNA METHYLATION 1 {ECO:0000303|PubMed:15120073};	0.22	0.21	0.07	0.13	0.27	0.17	0.08	0.14	0.21	0.14	0.26	0.17	0.08	0.07	0.06	0.11	0.2	0.09	0.56	0.6	0.5	0.07	0.29	0.2
Mi08g11470.1	green	Histone H4;	62.53	63.86	53.49	55.14	38.75	48.12	5.69	9.45	6.25	11.65	10.43	17.53	46.6	55.15	40.64	28.19	21.17	16.86	147.87	205.69	104.68	49.64	55.49	60.55
Mi02g12050.1	green	Protein YLS3; AltName: Full=Protein YELLOW-LEAF-SPECIFIC GENE 3; AltName: Full=Xylogen-like protein 9; Short=AtXYLP9; Flags: Precursor;	11.35	13.21	14.26	6.07	4.37	6.72	3.74	4.82	2.46	4.77	4.29	5.47	10.48	7.19	8.31	7.92	8.17	9.4	20.52	25.37	19.11	18.51	22.26	36.83
Mi10g06950.1	green	Aspartic proteinase nepenthesin-1; EC=3.4.23.12; AltName: Full=Nepenthesin-I; Flags: Precursor;	6.13	5.75	5.48	4.76	4.32	3.2	1.89	1.12	1.83	2.59	3.5	2.34	4.53	4.65	6.64	3.37	3.62	3.96	8.71	7.94	9.34	5.42	6.87	5.39
Mi01g11100.1	green	DNA oxidative demethylase ALKBH2; EC=1.14.11.33; AltName: Full=Alkylated DNA repair protein alkB homolog 2; AltName: Full=Alpha-ketoglutarate-dependent dioxygenase alkB homolog 2;	46.46	45.56	45.68	50.17	34.48	42.96	27.79	27.04	25.37	30.02	35.45	32.62	39.75	37.75	45.93	29.77	36.61	34.08	82.28	74.36	86.91	62.97	75.58	81.05
Mi06g19350.1	green	Protein ENDOSPERM DEFECTIVE 1; AltName: Full=Protein EMBRYO DEFECTIVE 3116; AltName: Full=QWRF motif-containing protein 5;	1.13	1.25	0.54	0.44	0.17	0.47	0.07	0	0.25	0.56	0.3	0.13	0.52	0.66	1.18	0.25	0.11	0.34	3.05	1.14	2.37	1.49	2	1.12
Mi13g10840.1	green	Cytochrome P450 85A; EC=1.14.-.-; AltName: Full=C6-oxidase;	4.61	4.49	4.47	12.02	9.37	10.05	2.68	3.9	3.08	4.74	5.09	5.98	2.26	2.84	2.28	8.83	7.99	7.2	23.96	24.73	27.05	8.18	9.42	9.95
Mi07g03880.1	green	EPIDERMAL PATTERNING FACTOR-like protein 4 {ECO:0000303|PubMed:19435754}; Short=EPF-like protein 4; Contains: RecName: Full=CHALLAH-LIKE2 {ECO:0000303|PubMed:21862708}; Flags: Precursor;	5.41	3.16	1.32	7.66	5.98	4.11	3.46	4.53	6.18	3.81	3.04	1.36	1.61	3.55	1.44	3.82	5.94	3.54	45.83	47.82	44.64	18.15	21.43	34.59
Mi05g22000.1	green	RING-H2 finger protein ATL7; EC=2.3.2.27 {ECO:0000305}; AltName: Full=RING-type E3 ubiquitin transferase ATL7 {ECO:0000305};	13.78	14.74	16.45	9.95	7.79	8.54	19.71	22.97	17.87	12.52	9.09	9.39	13.56	14.18	10.93	16.24	15.89	16.96	9.02	7.98	8.33	10.05	11.04	14.12
Mi01g02260.1	green	Putative receptor protein kinase ZmPK1; EC=2.7.11.1; Flags: Precursor;	0.13	0.15	0.07	0.27	0.24	0.25	0.1	0.33	0.04	0.17	0.1	0	0.27	0.11	0.07	0.16	0.18	0.22	0.97	1.14	1.32	0.15	0.19	0.25
Mi09g13690.1	green	--	19.17	17.66	20.52	7.41	4.85	5.53	6.77	7.95	6.14	4.73	5.7	5.07	27.25	22.44	23.62	5.98	9.49	5.81	18.3	26.83	24.56	16.45	16.22	24.37
Mi14g12620.1	green	--	408.68	463.58	430.16	292.04	319.06	276.52	232.56	247.53	222.05	406.91	437.59	477.7	421.62	469.67	415.07	347.47	360.56	396.83	122.63	116.56	109.9	155.55	163.56	190.97
Mi04g09090.1	green	--	22.12	19.59	16.98	30.95	26.84	25.54	22.46	28.6	29.77	38.22	34.13	39.11	23.13	14.18	29.66	19.39	28.93	29.52	128.06	113.74	124.73	81.03	76.91	78.22
Mi01g04020.1	green	Probable membrane-associated kinase regulator 4;	0.31	0.19	0	0.36	0.05	0.43	0	0	0	0	0.04	0.16	0.09	0	0.04	0.37	0.33	0.1	1.47	1.07	1.88	0.39	0.51	0.55
Mi04g09540.1	green	Thioredoxin M3, chloroplastic; Short=AtTrxm3; AltName: Full=Protein GFP ARRESTED TRAFFICKING 1; Flags: Precursor;	13.27	13.34	12.08	16.71	17.88	15	13.57	14.54	12.01	19.98	17.69	21.42	11.27	12.15	10.12	13.52	17.1	18.15	41.57	37.64	42.06	33.97	31.95	44.73
Mi03g09410.1	green	Putative leucine-rich repeat receptor-like serine/threonine-protein kinase At2g24130; EC=2.7.11.1; Flags: Precursor;	0.26	0.15	0.14	0.16	0.12	0.15	0.24	0.13	0.1	0.34	0.74	0.56	0.19	0.09	0.1	0.16	0.13	0.13	0.56	0.46	0.54	0.32	0.31	0.49
Mi10g12200.1	green	Kinesin-like protein KIN-12D {ECO:0000305}; AltName: Full=Phragmoplast orienting kinesin 2 {ECO:0000303|PubMed:16682350};	1.27	1.14	1.22	1.56	1.38	1.67	0.26	0.22	0.26	0.8	1.06	0.57	1.09	0.95	2.08	0.78	0.7	1.18	3.31	2.1	3.45	3.39	2.21	1.23
Mi12g07030.1	green	--	1.95	3.41	4.39	7.81	10.04	10	2.57	2.67	4.53	1.64	2.02	3.96	2.29	1.9	4.73	5.26	4.16	7.05	19.84	18.33	26.27	5.93	5.82	5.48
Mi06g17710.1	green	Protein DETOXIFICATION 40 {ECO:0000303|PubMed:11739388}; Short=AtDTX40 {ECO:0000303|PubMed:11739388}; AltName: Full=Multidrug and toxic compound extrusion protein 40 {ECO:0000305}; Short=MATE protein 40 {ECO:0000305};	13.92	9.46	8.78	14.22	12.8	13.53	11.83	10.23	11.01	7.84	7.81	9.2	11.33	8.41	11.23	14.94	14.76	15.12	46.17	46.89	51.6	68.43	68.62	77.36
Mi05g22560.1	green	65-kDa microtubule-associated protein 4; Short=AtMAP65-4;	4.24	3.86	3.18	5.88	3.88	4.58	1.07	0.63	0.87	1.92	2.56	1.19	3.02	2.7	4.6	2.14	3.03	2.47	7.06	5.91	7.48	5.38	4.71	4.45
Mi19g07810.1	green	DNA polymerase alpha catalytic subunit; EC=2.7.7.7;	7.58	6.33	6.34	4.97	4.47	4.38	3.29	2.33	3.18	4.83	5.85	5.06	5.42	5.73	7.1	2.79	2.73	3.01	13.37	8.68	12.88	9.52	8.21	5.93
Mi18g10250.1	green	Probable thylakoidal processing peptidase 2, chloroplastic; EC=3.4.21.89; AltName: Full=Signal peptidase I-2; Flags: Precursor;	14.73	12.33	14.6	20.24	21.11	12.65	17.33	15.3	16.23	14.67	13.97	9.78	16.96	5.72	18.69	22.38	17.53	9.83	6.09	8.23	8.84	13.02	16.62	17.93
Mi02g12580.1	green	G-type lectin S-receptor-like serine/threonine-protein kinase LECRK3 {ECO:0000305}; Short=OsLecRK3 {ECO:0000303|PubMed:25485617}; EC=2.7.11.1 {ECO:0000305}; AltName: Full=OsRLCK135 {ECO:0000303|PubMed:19825577}; Flags: Precursor;	1.26	1.28	1.07	1.38	2.1	1.56	1.33	1.1	1.29	1.89	1.36	1.54	1.77	1.4	1.25	0.93	1.21	1.75	3.1	2.95	3.59	3.09	2.7	3.03
Mi12g07320.1	green	Replication protein A 70 kDa DNA-binding subunit A; Short=AtRPA70A; AltName: Full=AtRPA1-3; AltName: Full=Replication factor A protein 1A; AltName: Full=Replication protein A 1A; Short=AtRPA1A;	1.92	1.57	2.04	1.78	1.09	1.02	1.05	0.83	0.69	1.01	0.9	1.12	1.22	0.75	1.07	0.74	1.72	1.18	2.76	3.51	3.13	1.23	1.35	1
Mi14g00980.1	green	--	65.07	65.82	55.93	73.25	63.54	54.83	7.15	11.62	5.27	18.44	25.36	26.63	41.19	43	65.91	18.91	28.64	30.42	164.67	147.1	109.64	80.8	91.91	71.89
Mi11g10570.1	green	Rop guanine nucleotide exchange factor 5; Short=AtRopGEF5; AltName: Full=Rho of plants guanine nucleotide exchange factor 5;	4.69	3.43	3.68	3.27	3.32	2.31	1.03	0.31	0.63	0.89	1.85	1.14	3.16	3.38	5.4	1.44	1.36	1.48	10.64	8.41	9.53	5.92	7.05	6.26
Mi15g03420.1	green	Probable LRR receptor-like serine/threonine-protein kinase At1g34110; EC=2.7.11.1; Flags: Precursor;	0.06	0.08	0.02	0.08	0.04	0.07	0	0.03	0	0.04	0.03	0.04	0.04	0.06	0.1	0.12	0.28	0.07	0.62	0.43	0.81	0.13	0.47	0.26
Mi12g12790.1	green	--	2.04	2.88	1.65	1.75	1.79	5.02	3.81	4.34	2.34	2.86	3.58	4.69	2.4	2.05	1.94	2.86	4.47	3.03	7.37	9.87	8.84	4.77	6.37	8.92
novel.539	green	--	0.89315	0.38319	1.09763	0.90071	0.335826	0.537203	0.690356	1.56987	0.5024	1.28824	1.24331	0.641665	1.37454	1.43327	0.288448	1.66795	1.22027	1.23226	6.21815	5.55107	6.51062	1.61995	1.63877	1.92212
Mi08g04930.1	green	Remorin 4.1 {ECO:0000305}; Short=OsREM4.1 {ECO:0000303|PubMed:17984200}; AltName: Full=Remorin group 4 member 1 {ECO:0000303|PubMed:17984200};	233.3	236.95	234.95	282.21	315.22	318.15	407.45	489.84	427.46	490.87	481.14	551.76	194.37	221.88	226.76	469.61	492.49	435.97	136.77	154.17	110.64	179.42	172.14	192.74
Mi06g01300.1	green	DNA replication licensing factor MCM6; EC=3.6.4.12; AltName: Full=Minichromosome maintenance protein 6; Short=AtMCM6;	8.62	7.83	5.93	6.87	6.35	6.1	1.51	0.62	1.03	2.86	3.02	2.53	5.27	5	6.1	2.63	4.1	3.94	26.77	18.95	28.06	12.88	12.55	10.11
Mi05g19450.1	green	Two-component response regulator-like PRR95; AltName: Full=Pseudo-response regulator 95; Short=OsPRR95;	87.35	85.42	85.71	82.97	90.72	97.28	116.56	108.44	124.38	98.09	111.63	95.15	85.89	95.19	96.18	118.29	101.49	109.15	65.57	58.9	70.02	61.24	54.2	52.49
Mi07g01810.1	green	Ethylene-responsive transcription factor RAP2-3; AltName: Full=Cadmium-induced protein AS30; AltName: Full=Ethylene response factor 72; Short=ERF72; AltName: Full=Ethylene-responsive element binding protein; Short=AtEBP; AltName: Full=Protein RELATED TO APETALA2 3; Short=Related to AP2 3;	282.94	272.14	277.7	261.04	231.71	269.33	394.78	458.81	405.51	362.66	354.37	385.47	395.68	371.7	350.86	333.63	361.03	307.9	182.15	218.68	171.37	185.26	180.02	195.65
Mi05g05620.1	green	Ethylene-responsive transcription factor ESR2; AltName: Full=Protein DORNROESCHEN-LIKE; Short=Protein DRN-LIKE; AltName: Full=Protein ENHANCER OF SHOOT REGENERATION 2; AltName: Full=Protein SUPPRESSOR OF PHYTOCHROMEB 2;	0.56	0.81	0.49	1.33	0	0.37	0.38	0.05	0.05	0.76	1.85	0.47	0.3	0.69	2.42	0.47	0.73	0.57	3.09	3.59	2.24	2.86	2.42	1.88
Mi11g11020.1	green	Protein FIZZY-RELATED 3; AltName: Full=Cell cycle switch protein CCS52B;	9.85	10.1	9.51	7.38	4.66	5.96	1.54	1.34	1.41	4.64	4.22	2.67	9.23	9.58	12.03	2.91	2.94	3.21	24.05	21.72	24.76	15.83	15.91	11.1
Mi12g01010.1	green	--	4.38	4.09	4.42	2.92	2.46	2.18	0.83	0.67	1.02	2.48	2.4	2	4.03	4.07	3.46	1.12	1.96	1.43	9.89	7.94	10.97	10.91	9.12	6
Mi12g05600.1	green	--	79.56	81.17	79.22	204.26	221.46	189.19	8.36	10.62	10.26	51.43	46.22	53.84	30.95	30.72	24.83	54.45	83.23	60.08	292.44	373.67	362.08	206.18	261.7	351.84
novel.544	green	RING-H2 finger protein ATL66; EC=2.3.2.27 {ECO:0000305}; AltName: Full=RING-type E3 ubiquitin transferase ATL66 {ECO:0000305};	1.0476	0.754804	0.692345	0.783645	0.993389	1.10937	0.850677	1.40661	1.04229	1.56468	1.67085	1.15988	0.565913	0.89566	0.552078	0.73473	0.892297	1.04782	1.96608	3.43077	2.66819	0.52673	0.836011	1.16901
Mi08g00220.1	green	Putative cyclin-B3-1; AltName: Full=G2/mitotic-specific cyclin-B3-1; Short=CycB3;1;	4.95	4.6	4.88	3.48	2.55	3.05	2.69	2.66	2.6	3.69	3.31	2.86	4.41	6.26	6.55	2.87	2.9	2.66	8.83	6.98	8.54	6.44	5.52	4.17
Mi07g03390.1	green	Histone H1;	94.17	101.04	79.12	61.28	50.93	57.73	18.8	21.42	25.77	39.44	37.84	38.29	76.62	85.87	81.68	38.19	36.86	38.63	141.59	120.61	120.25	121.67	123.46	122.07
Mi19g04940.1	green	Serine/threonine-protein kinase Aurora-3; Short=AtAur3; EC=2.7.11.1; AltName: Full=Aurora-like kinase 3;	8.35	7.98	8.39	7.18	5.61	5.08	6.3	4.82	4.59	7.26	7.94	9.36	7.86	7.67	7.66	3.8	5.54	4.46	12.15	11.15	12.96	11.5	12.26	13.9
Mi01g03880.1	green	Kinesin-like protein KIN-5B {ECO:0000305}; AltName: Full=AtKRP125a {ECO:0000303|PubMed:11472632};	4.05	3.23	3.61	4.11	2.65	3.01	0.52	0.46	0.31	1	1.85	1.81	3.63	2.83	4.71	1.37	1.52	1.97	11.69	8.22	10.46	8.81	8.6	7.36
Mi06g02210.1	green	Trihelix transcription factor ASR3 {ECO:0000303|PubMed:25770109}; AltName: Full=Protein ARABIDOPSIS SH4-RELATED3 {ECO:0000303|PubMed:25770109};	0.57	0.74	1.04	0.91	0.41	0.88	0.14	0.16	0.06	0.06	0.32	0.35	0.77	0.1	0.53	0.69	0.97	0.64	4.55	3.75	1.62	1.27	1.85	2.8
Mi02g05750.1	green	--	24.68	25.43	26.28	35.93	33.46	35.11	13.68	12.07	11.64	15.49	12.2	15.12	17.9	17.74	18.19	22.46	22.69	22.27	83.32	104.02	95.03	61.65	77.05	110.21
Mi01g11980.1	green	Disease resistance-like protein DSC1 {ECO:0000305}; AltName: Full=Protein DOMINANT SUPPRESSOR OF CAMTA3 NUMBER 1 {ECO:0000303|PubMed:28407487};	11.15	11.92	11.43	6.96	7.93	8.29	12.66	9.64	12.12	10.61	10.11	8.6	12.64	9.96	9.6	14.32	12.68	15.35	5.81	5.27	6.85	5.27	4.68	4.55
novel.551	green	--	0.252836	0.380171	0.627587	0.327401	0.258187	0.365235	0.954268	0.765561	0.530953	1.1339	0.694719	0.510442	0.274416	0.401514	0.37761	1.33952	0.501319	0.708161	0.254541	0.207832	0.603134	0.324157	0.385165	0.365814
Mi09g21380.1	green	Protein LONGIFOLIA 1; AltName: Full=Protein TON1 RECRUITING MOTIF 2;	5.5	5.5	4.28	7.85	5.61	6.56	1.49	1.71	1.51	2.92	3.01	2.41	3.53	3.4	3.62	4.92	3.5	5.46	18.43	16.31	19.54	9.05	9.44	11.55
Mi06g08860.1	green	Histidine-containing phosphotransfer protein 4;	2.18	1.03	1.4	1.13	0.38	1.02	0.41	0.23	0.63	0.52	0.59	0	0.42	0.88	1.46	1.12	1	0.58	3.14	2.92	4.81	0.8	0.3	0.78
Mi08g06410.1	green	Protein POLLENLESS 3 {ECO:0000303|Ref.2}; AltName: Full=Protein MALE STERILE 5 {ECO:0000303|PubMed:9750346}; AltName: Full=Protein THREE-DIVISION MUTANT 1 {ECO:0000303|PubMed:9451956};	0.85	0.65	0.61	1.05	0.74	0.95	0.3	0.2	0.22	0.15	0.37	0.25	0.39	0.86	0.65	0.32	0.37	0.36	1.7	1.47	1.31	1.39	0.86	0.4
Mi17g05900.1	green	Peroxiredoxin Q, chloroplastic; EC=1.11.1.15; AltName: Full=Thioredoxin peroxidase; Flags: Precursor;	5.74	6.5	4.28	7.15	5.53	5.17	4.87	4.35	5.36	6.31	3.24	3.59	3.86	5.31	6.73	5.83	5.65	4.59	17.9	16.07	24.23	17.6	17.48	24
Mi02g23670.1	green	Serine/threonine-protein kinase TIO; EC=2.7.11.1; AltName: Full=Fused homolog; Short=AtFUSED; AltName: Full=Protein TWO-IN-ONE; Short=AtTIO;	4.3	4.26	4.18	3.42	3.21	3.81	1.75	1.97	1.83	2.91	2.62	2.17	3.42	3.84	5.34	2.3	1.63	1.87	8.12	5.05	8.14	7.41	6.55	4.2
Mi03g24740.1	green	--	1.6	1.77	1.36	2.91	1.95	1.98	1.59	0.16	0.89	1.1	0.84	1.24	0.88	1.24	1.17	1.23	0.93	0.81	6.05	3.58	3.96	3.23	1.55	1.09
Mi09g06090.1	green	--	2.44	3.97	3.21	3.2	4.01	2.66	3.34	6.3	4.71	5.44	4.4	5.52	2.61	2.9	2.31	4.23	3.3	3.04	10.24	11.74	13.1	9.16	10.81	12.31
Mi01g04340.1	green	Floral homeotic protein APETALA 2 {ECO:0000303|PubMed:7919989};	16.89	17.23	13.48	26.46	23.72	28.14	34.38	32.45	33.45	35.49	37.48	34.59	14.01	13.86	15.62	21.24	20.09	21.16	78.19	75.64	78.01	79.62	86.73	63.06
Mi03g15820.1	green	Leucoanthocyanidin dioxygenase; Short=LDOX; Short=Leucocyanidin oxygenase; EC=1.14.11.19 {ECO:0000250|UniProtKB:Q96323}; AltName: Full=Leucoanthocyanidin hydroxylase;	342.39	305.69	280.98	260.12	189.75	232.78	41.26	43.52	41.99	142.03	128.25	147.48	262.75	253.16	317.48	129	160.03	160.4	360.19	383.57	354.64	354.13	391.94	424.49
Mi18g13450.1	green	Alcohol dehydrogenase-like 7; EC=1.1.1.1 {ECO:0000250|UniProtKB:P06525};	5.09	5	4.41	4.44	2.38	2.42	2.42	3.25	3.07	2.73	3.83	4.64	3.23	4.47	3.5	2.65	2.82	1.56	6.92	6.79	8.12	5.77	5.79	5.81
Mi04g01800.1	green	CLAVATA3/ESR (CLE)-related protein 16; Contains: RecName: Full=CLE16p; Flags: Precursor;	0.95	1.5	0	1.48	1.65	0.67	0.67	0	0	0.17	0.26	1.32	0.14	0.43	1.23	0.33	0.29	0.91	5.63	4.5	3.38	4.96	3.69	2.71
Mi01g16910.1	green	--	7.73	7.13	6.88	10.73	9.18	10.02	8.37	6.63	8.31	10.63	10.03	10.33	7.2	5.9	6.66	8.6	9.72	10.09	26.9	23.73	24.26	23.62	21.09	15.75
Mi06g19140.1	green	Heavy metal-associated isoprenylated plant protein 8 {ECO:0000303|PubMed:21072340, ECO:0000303|PubMed:23368984}; Short=AtHIP08 {ECO:0000303|PubMed:21072340, ECO:0000303|PubMed:23368984}; Flags: Precursor;	38.44	46.65	33.71	63.57	39.93	58.63	30.13	40.88	29.73	41.52	44.51	48.59	51.57	49.85	49.59	37.97	44.71	37.58	141.85	142.12	127.28	62.66	76.91	89.71
Mi03g13890.1	green	Protein LONGIFOLIA 1; AltName: Full=Protein TON1 RECRUITING MOTIF 2;	15.98	15.34	13.34	22.91	20.27	21.35	7.6	5.65	7.7	11.31	11.28	12.06	13.38	11.14	15.37	14.9	15.81	14.45	44.84	36.15	44.82	36.24	33.52	31.85
Mi08g15890.1	green	Glucan endo-1,3-beta-glucosidase 2; EC=3.2.1.39; AltName: Full=(1->3)-beta-glucan endohydrolase 2; Short=(1->3)-beta-glucanase 2; AltName: Full=Beta-1,3-endoglucanase 2; Short=Beta-1,3-glucanase 2; Flags: Precursor;	5.72	6.28	4.7	7.26	7.52	7.21	7.66	6.03	8.06	4.67	5.23	4.12	4.21	3.69	6.2	8.01	8.07	8.91	23.79	18.51	25.51	14.22	18.36	19.8
Mi06g05180.1	green	Uncharacterized protein ycf54; AltName: Full=ORF108;	15.45	13.65	12.39	15.1	13.74	16.5	12.29	17.57	12.42	12.07	12.67	14.8	16.34	14.38	15.17	11.58	15.39	15.24	86.96	98.88	85.26	70.91	88.82	112.37
Mi08g11760.1	green	--	0.66	0.36	1.46	0.3	0.3	0.41	0	0.09	0	0.1	0	0.2	0.67	0.26	0.41	0	0.09	0.09	2.68	2.02	1.49	0.18	0.72	0.52
Mi04g14370.1	green	Transaldolase {ECO:0000250|UniProtKB:P48983}; EC=2.2.1.2; Flags: Fragments;	71.21	71.15	76.68	83.9	77.22	74.62	51.64	45.61	55.98	63.03	65.58	57.92	74.59	76.83	90.21	58.53	57.61	59.4	169.76	154.46	222.81	140.75	142.87	141.47
Mi12g10500.1	green	Auxin-responsive protein IAA29; AltName: Full=Indoleacetic acid-induced protein 29;	7.42	9.35	6.47	5.02	2.89	5.09	18.75	16.64	12.24	16.51	18.41	17.83	12.71	11.07	11.96	10.59	8.22	8.65	3.45	3.95	1.9	7.29	9.57	13.56
Mi09g03460.1	green	--	4.82	6.03	6.01	4.04	4.09	4.42	0.79	0.94	0.65	1.01	1.59	2.22	2.16	3.7	2.21	2.51	2.57	2.92	22.04	20.97	27.27	12.34	14.28	17.6
Mi07g17800.1	green	Endochitinase EP3 {ECO:0000303|PubMed:11525512}; EC=3.2.1.14; AltName: Full=Chitinase class IV {ECO:0000303|PubMed:11525512}; Short=AtchitIV {ECO:0000303|PubMed:11525512}; AltName: Full=Protein HOMOLOG OF CARROT EP3-3 CHITINASE {ECO:0000303|PubMed:11525512}; Short=AtEP3 {ECO:0000303|PubMed:11525512}; Flags: Precursor;	4.92	5.37	5.06	23.09	23.74	18.66	2.43	2.52	2.66	1.72	1.15	2.33	2.43	3.19	8.14	5.38	6.19	4.93	54.44	55.36	69.85	19.74	16.86	24.8
Mi07g05680.1	green	--	8.85	9.87	8.9	11.57	11.07	12.32	10.16	11.31	9.28	8.06	8.2	7.45	8.93	7.67	5.91	10.68	7.91	8.66	25.39	23.3	21.54	20.67	22	20.78
Mi05g17730.1	green	Cellulose synthase-like protein D5; Short=AtCslD5; EC=2.4.1.-;	5.72	4.62	3.83	4.53	2.58	3.07	0.29	0.22	0.31	1.17	1.6	1.76	3.82	3.36	6.37	1.86	1.92	1.84	9.16	7.55	9.79	6.96	8.08	5.05
Mi04g20290.1	green	--	6.77	5.5	5.83	7.94	6.53	6.85	7.55	9.07	8.58	5.84	4.26	6.21	4.79	4.12	5.18	8.27	4.45	4.51	2.86	2.98	4.26	6.09	7.75	9.41
Mi05g19570.1	green	Probable L-gulonolactone oxidase 6 {ECO:0000303|PubMed:20622436}; Short=AtGulLO6 {ECO:0000303|PubMed:20622436}; EC=1.1.3.8 {ECO:0000305}; Flags: Precursor;	0.78	0.59	0.67	0.27	0.65	0.53	0.34	0.24	0.42	0.47	0.23	0.23	1.11	0.83	0.62	1.16	0.49	0.69	2.44	1.78	2.4	0.86	0.42	0.67
Mi20g09870.1	green	Kinesin-like protein NACK1; AltName: Full=NPK1-activating kinesin-1;	1.97	1.91	1.83	2.68	1.54	1.33	0.06	0.27	0.14	0.64	0.55	0.74	1.4	1.68	3.45	0.65	0.66	1.07	6.51	4.81	7.27	4.57	4.32	3.49
Mi16g01640.1	green	DNA mismatch repair protein MSH5; Short=AtMSH5; AltName: Full=MutS protein homolog 5;	1.97	1.76	0.99	1.29	1.63	1.58	0.46	0.66	0.19	1.92	1.45	1.76	1.67	2.05	2.13	1.19	0.75	0.89	3.71	2.94	3.46	2.78	2.64	0.97
Mi17g10000.1	green	Serine/threonine-protein kinase Aurora-1; Short=AtAur1; EC=2.7.11.1; AltName: Full=Aurora-like kinase 1;	7.17	8.04	6.89	6.22	4.64	5.38	2.56	2.36	2.95	4.42	4.95	4.73	7.35	6.81	8.13	4.6	5.18	4.74	19.53	17.4	19.34	10.15	10.72	11.12
Mi03g14930.1	green	--	1.2	0.59	0.76	2	1.7	1.23	1.06	1.17	0.73	1.85	1.85	2.36	1.68	1.06	0.6	2.56	0.93	2.08	4.94	5.16	3.7	1.77	2.65	1.67
Mi05g20430.1	green	Jasmonic acid-amido synthetase JAR1; EC=6.3.2.-; AltName: Full=Jasmonate-amino acid synthetase JAR1; AltName: Full=Protein FAR-RED INSENSITIVE 219; AltName: Full=Protein JASMONATE RESISTANT 1;	11.05	10.27	11.63	11.31	10.4	9.31	8.76	12.31	10.53	22.55	17.75	18.13	8.75	10.19	8.28	12.63	15.25	9.66	38.35	41.32	38.1	19.21	18.88	25.01
Mi03g08050.1	green	NAC domain-containing protein 7 {ECO:0000303|PubMed:15029955}; Short=ANAC007 {ECO:0000303|PubMed:15029955}; AltName: Full=Protein EMBRYO DEFECTIVE 2749 {ECO:0000303|Ref.7}; AltName: Full=Protein VASCULAR RELATED NAC-DOMAIN 4 {ECO:0000303|PubMed:16103214};	1.84	1.33	1.96	1.83	1.51	1.48	0.47	0.71	1.2	0.6	0.9	0.73	2.04	1.69	1.85	1.03	1.6	1	1.97	3.16	3.54	2.47	2.41	1.77
Mi05g01480.1	green	Heavy metal-associated isoprenylated plant protein 37 {ECO:0000303|PubMed:21072340, ECO:0000303|PubMed:23368984}; Short=AtHIP37 {ECO:0000303|PubMed:21072340, ECO:0000303|PubMed:23368984}; Flags: Precursor;	12.97	11.78	10.35	15.58	11.52	16.13	5.45	5.05	4.74	6.7	7.33	9.19	5.91	6.51	15.6	12.58	12.68	12.18	36.28	30.3	33.82	12.03	13.86	10.99
Mi12g11400.1	green	Protein JINGUBANG {ECO:0000303|PubMed:27468890};	1.19	0.89	1.16	0.32	0.55	0.47	0.62	0.54	0.85	0.31	0.37	0.68	1.23	0.7	0.91	0.59	0.56	0.43	4.03	3.26	2.65	1.74	1.69	3.05
Mi00g04970.1	green	--	1.4	1.45	1.67	1.9	0.96	1.44	1.01	0.92	1.02	1.56	1.52	0.99	1.06	1.38	1.77	1.63	1.12	1.89	4.69	4	5.84	3.52	3.79	2.82
Mi02g20550.1	green	--	12.36	11.35	7.98	9.81	11.05	11.7	7.2	7.56	6.64	8.7	6.47	9.52	7.09	6.5	12.3	6.88	6.11	7.25	39.25	37.05	34.46	46.41	51.98	57.9
Mi08g12820.1	green	Cation/H(+) antiporter 15; AltName: Full=Protein CATION/H+ EXCHANGER 15; Short=AtCHX15;	0.92	0.63	0.21	0.54	0.56	0.41	0.11	0.12	0.13	0.16	0.14	0.27	0.58	0.55	0.67	0.38	0.51	0.55	2.13	2.19	3.17	2.35	2.34	2.16
Mi01g19890.1	green	Omega-6 fatty acid desaturase, endoplasmic reticulum isozyme 2; EC=1.14.19.-;	1.37	1.02	1.13	2.37	1.51	1.44	0.28	1.23	0.59	0.46	0.73	0.54	0.89	0.73	0.73	1.25	2.06	1.12	6.89	7.25	7.05	6.45	6.08	6.88
Mi03g16730.1	green	NAC domain-containing protein 100 {ECO:0000303|PubMed:15029955}; Short=ANAC100 {ECO:0000303|PubMed:15029955}; Short=AtNAC5;	6.08	6.61	6.64	7.13	5.81	7.65	7.06	10.98	9.21	5.43	4.5	5.51	7.7	7.54	6.15	7.99	6.67	7.36	3.93	3.27	3.66	4.81	4.13	4.49
Mi13g06540.1	green	Cytokinin dehydrogenase 1; EC=1.5.99.12; AltName: Full=Cytokinin oxidase 1; Short=AtCKX1; Short=CKO 1; Flags: Precursor;	0.64	0.35	0.42	0.82	1.38	1	0.55	0.61	0.67	0.29	0.36	0.5	0.09	0.09	0.03	0.63	0.5	0.55	2.19	1.64	1.98	0.52	0.48	0.29
Mi07g04790.1	green	Mitogen-activated protein kinase kinase kinase NPK1; EC=2.7.11.25; AltName: Full=Nicotiana protein kinase 1;	3.02	2.49	2.69	3.18	1.98	1.8	0.19	0.24	0.29	1	0.83	0.88	2.01	2.27	1.98	1.21	1.13	0.99	5.14	3.68	4.37	2.95	4.14	4.05
Mi04g15380.1	green	1,4-dihydroxy-2-naphthoyl-CoA synthase, peroxisomal; Short=DHNS; EC=4.1.3.36; AltName: Full=Enoyl-CoA hydratase/isomerase D; Short=ECHID; AltName: Full=Naphthoate synthase;	6.77	5.97	5.27	4.87	4.45	3.94	5.3	4.12	3.54	5.28	4.99	5.16	5.6	6.04	6.66	4.4	4.31	4.5	21.4	20.13	29.73	21.87	23.29	26.9
Mi04g22460.1	green	Beta-glucosidase 17; Short=AtBGLU17; EC=3.2.1.21; Flags: Precursor;	3.02	3.84	2.64	3.68	2.6	4.06	1.43	1.13	2.2	2.71	1.85	1.22	2.53	2.38	3.52	3.3	3.16	3.26	15.05	11.46	13.78	8.47	8.79	10.12
Mi09g20570.1	green	Photosystem II reaction center W protein, chloroplastic; AltName: Full=PSII 6.1 kDa protein; Flags: Precursor;	26.64	26.67	19.56	29.89	21.68	30.48	19.54	23.48	13.37	20.46	18.57	20.35	21.03	18.11	19.88	28.01	30.7	28.74	73.28	88.34	72.21	55.6	67.72	78.71
Mi05g17610.1	green	Fumarate hydratase 2, chloroplastic; Short=Fumarase 2; EC=4.2.1.2; Flags: Precursor;	0.37	0.59	0.24	0.73	0.41	0.41	0.6	0.26	0.57	0.38	0.58	0.33	0.78	0.46	0.44	0.32	0.61	0.82	2.89	2.47	3.64	1.26	1.85	2.85
Mi02g19910.1	green	--	3.81	6.38	7.19	3.06	1.69	3.29	6.97	2.57	4.86	5.37	5.53	2.71	10.32	6.47	3.83	5.26	3.32	4.6	1.78	1.48	0.93	0.49	0.31	0.32
Mi04g00100.1	green	LRR receptor-like serine/threonine-protein kinase GSO1 {ECO:0000303|PubMed:18088309}; EC=2.7.11.1 {ECO:0000255|PROSITE-ProRule:PRU00159}; AltName: Full=Protein GASSHO 1 {ECO:0000303|PubMed:18088309}; AltName: Full=Protein SCHENGEN 3 {ECO:0000303|PubMed:25233277}; Flags: Precursor;	0.78	0.78	0.6	1.12	1.08	1.03	0.23	0	0	0.16	0.18	0.51	0.29	0.33	0.63	0.19	0.81	0.73	3.11	3.18	2.52	0.14	1.04	1.14
Mi01g03160.1	green	Aspartic proteinase PCS1; EC=3.4.23.-; AltName: Full=Aspartic protease 38; Short=AtASP38; AltName: Full=Protein EMBRYO DEFECTIVE 24; AltName: Full=Protein PROMOTION OF CELL SURVIVAL 1; Flags: Precursor;	0.6	0.94	0.59	0.64	0.86	0.7	0.73	0.66	0.3	0.8	0.91	0.52	0.57	0.26	1.17	0.72	0.94	0.75	2.54	1.91	2	1.92	2.09	2.21
Mi08g08370.1	green	Histone H3.2;	7.97	6.87	5.15	4.85	2.48	4.79	4.32	4.15	2.6	4.78	4.18	5.57	8.44	10.32	5.47	6.19	6.22	3.46	14.28	14.19	11.55	7.21	6.41	8.38
Mi09g04050.1	green	Meiosis-specific protein ASY3 {ECO:0000305}; AltName: Full=Protein ASYNAPTIC 3 {ECO:0000303|PubMed:22319460}; Short=AtASY3 {ECO:0000303|PubMed:22319460};	0.4	0.34	0.44	0.45	0.62	0.56	0.52	0.48	0.44	0.72	0.42	0.49	0.41	0.54	0.42	0.31	0.33	0.39	2.59	2.36	3.31	1.85	2.01	1.56
Mi18g07060.1	green	--	2.58	2.34	1.82	2.58	2.19	2.8	1.79	1.02	2.95	2.28	2.32	3.02	2.87	4.11	3.58	2.17	1.1	1.78	8.28	5.83	9.41	6.4	7.81	5.81
Mi10g00250.1	green	Uncharacterized protein At4g19900;	2.79	2.95	2.75	2.79	3.07	2.88	2.12	2.09	1.91	3.76	2.31	3	2.55	1.7	2.16	2.49	2.72	2.34	8.29	7.47	7.56	6.42	5.69	4.95
novel.509	green	--	0	0.660771	0.077343	0.340048	0	0.551428	0	0	0	0	0	0	0.148901	0.079467	0.074933	0	0	0	5.43718	5.4935	6.76266	0.247024	0.652412	0.964163
Mi10g08180.1	green	Dehydration-responsive element-binding protein 2A; Short=Protein DREB2A;	24.89	27.89	28.29	19.11	20.05	22.09	30.05	36.49	30.04	20.65	23.27	24.2	29.68	30.57	29.68	27.28	29.4	26.45	16.49	18.37	14.41	20.49	22.27	21.04
Mi20g05050.1	green	Novel plant SNARE 11; Short=AtNPSN11;	10.34	9.89	11.12	7.64	5.83	7.33	3.74	4.74	3.87	10.16	7.36	3.66	9.95	9.64	7.55	4.98	2.37	3.68	12.6	11.73	12.11	12.18	10.66	8.79
Mi08g10280.1	green	Cell division control protein 6 homolog {ECO:0000305}; Short=AtCDC6 {ECO:0000303|PubMed:11752380}; Short=AtCDC6A {ECO:0000305}; Short=Cdc6At {ECO:0000303|PubMed:11604464}; Short=Cell division control protein 6 homolog A {ECO:0000305};	1.18	0.57	0.69	1.2	0.92	1.17	0	0	0	0	0.36	0.29	0.62	0.8	0.57	0.45	0.4	0.84	3.92	2.09	3.69	1.2	1.83	1.06
novel.504	green	--	14.4067	12.1287	11.3937	9.31845	8.48713	11.6105	16.3588	16.5542	19.564	15.7551	13.5723	13.3059	15.0862	15.4981	7.8266	16.0278	10.154	10.1658	4.04664	6.39135	3.98318	5.23381	7.13848	3.41476
Mi09g01750.1	green	Cell division protein FtsY homolog, chloroplastic; AltName: Full=Chloroplast SRP receptor homolog, alpha subunit CpFtsY; AltName: Full=Fused signal recognition particle receptor; Flags: Precursor;	8.79	12.19	7.86	5.57	4.96	3.53	11.52	11.87	11.42	12.12	8.8	9.97	11.76	23.02	5.96	16.46	5.89	13.21	2.06	1.76	2.78	5.66	8.33	3.32
novel.502	green	--	0.654723	0.74659	0.682302	0.834396	0.762725	0.897845	0	0.151791	0	0.270273	0.157052	0	0.359531	0.272629	0.582452	0.453042	0.505444	0.466308	2.36922	1.51962	1.84975	0.799304	0.979371	0.936959
Mi10g01180.1	green	Photosystem I reaction center subunit III, chloroplastic; AltName: Full=Light-harvesting complex I 17 kDa protein; AltName: Full=PSI-F; Flags: Precursor;	3.12	2.9	2.28	2.96	2.5	3.93	3.16	3.26	2.84	3.22	1.49	1.56	1.72	1.66	3.28	2.56	3.63	2.84	8.51	7.83	7.46	3.38	2.96	2.66
Mi14g15400.1	green	Uncharacterized GPI-anchored protein At4g28100; Flags: Precursor;	3.98	4.24	3.85	2.65	2.81	2.8	0.55	0.81	0.9	1.34	1.73	1.41	1.5	0.98	2.51	4.62	3.76	3.71	10.07	7.73	11.11	7.34	7.09	7.76
Mi04g09340.1	green	Protein CHROMATIN REMODELING 25; Short=AtCHR25; EC=3.6.4.-; AltName: Full=DNA repair and recombination protein RAD54 {ECO:0000303|PubMed:17227544}; Short=AtRAD54 {ECO:0000303|PubMed:17227544};	0.29	0.35	0.21	0.29	0.1	0.27	0.22	0.26	0.27	0.34	0.34	0.76	0.29	0.55	0.24	0.08	0.09	0.26	1.07	1.22	1.24	1.12	0.98	0.65
Mi00g15740.1	green	Protein STAY-GREEN LIKE, chloroplastic; Flags: Precursor;	1.87	2.07	2.08	1.36	1.21	3.08	0.37	0.62	0.68	1.42	1.32	0.46	1.14	1.66	1.38	1.88	1.13	0.56	4.06	6.29	2.9	2.63	4.36	4.45
Mi01g26360.1	green	(-)-germacrene D synthase; EC=4.2.3.22; EC=4.2.3.75;	2.57	3.76	2.7	3.04	1.6	2.85	1.52	0.67	1.05	1.05	1.08	0.9	3.41	3.45	3.17	3.01	2.47	2.5	6.74	5.4	11.2	7.76	7.7	8.23
Mi05g08040.1	green	30S ribosomal protein 3, chloroplastic {ECO:0000303|PubMed:10874039}; AltName: Full=Chloroplastic small ribosomal subunit protein cS23 {ECO:0000303|PubMed:28007896}; AltName: Full=Plastid-specific 30S ribosomal protein 3; Short=PSRP-3; Flags: Precursor;	6.58	8.9	5.39	10.85	7.75	10.04	9.06	8.62	11.25	10.05	10.9	14.34	7.57	6.3	10.99	6.45	8.4	6.39	35.42	39.1	33.12	21.75	24.43	38.32
Mi13g11580.1	green	Protein TPX2; Short=AtTPX2; AltName: Full=Targeting protein for XKLP2;	1.74	1.46	1.22	1.23	0.98	0.89	0.12	0.07	0.07	0.23	0.57	0.26	1.27	1.56	2.62	0.25	0.61	0.47	4.2	2.91	2.85	2.96	3.84	2.92
Mi14g05450.1	green	B-box domain protein 30 {ECO:0000303|PubMed:19920209}; Short=AtBBX30 {ECO:0000303|PubMed:19920209}; AltName: Full=Microprotein 1A {ECO:0000303|PubMed:27015278};	14.86	13.91	17.02	19.33	15.74	14.59	27.77	35.19	25.7	18.91	20.12	24.57	15.38	11.24	12.16	20.88	13.71	14.45	4.52	6.03	5.99	15.07	12.95	24.56
Mi05g18760.1	green	Transcription factor RADIALIS;	4.05	5.96	4.36	4.49	5.09	6.28	7.12	10.02	8.38	11.16	7.17	8.96	6.05	4.78	5.58	8.11	7.84	5.18	1.35	3.86	1.87	4.15	4.22	10.12
novel.519	green	VQ motif-containing protein 4 {ECO:0000303|PubMed:22535423}; Short=AtVQ4 {ECO:0000303|PubMed:22535423}; AltName: Full=MPK3/6-targeted VQ-motif-containing protein 1 {ECO:0000303|PubMed:24750137};	0	0	0	0	0	0	0	12.3498	26.4844	16.5686	5.23902	6.3083	0	5.53945	0	0	8.51937	5.96247	0	0	0	0	3.71444	0
Mi09g21060.1	green	Sulfate transporter 3.1; AltName: Full=AST12; AltName: Full=AtST1;	1.08	0.96	0.93	0.52	1.2	0.98	0.24	0.03	0.32	0.27	0.14	0.21	1.53	0.92	3.32	0.32	0.39	0.35	2.21	1.39	3.51	1.79	2.33	2.47
Mi05g14630.1	green	Protein JASON {ECO:0000305};	4.47	3.95	3.49	4.89	3.61	3.55	0.47	0.38	0.42	2.32	2.36	1.7	3.45	2.52	4.62	2.13	1.93	2.19	10.3	8.36	8.1	6.28	6.02	6.14
Mi09g02120.1	green	Rop guanine nucleotide exchange factor 2; Short=AtRopGEF2; AltName: Full=Rho of plants guanine nucleotide exchange factor 2;	7.25	8.85	8.82	6.53	5.55	6.65	4.76	5.72	6.97	6.51	5.26	6.5	8.57	7.7	6.98	5.45	5.8	5.32	15.84	14.43	17.47	13.71	15.6	21.35
Mi09g11010.1	green	Glucan endo-1,3-beta-glucosidase 13; EC=3.2.1.39; AltName: Full=(1->3)-beta-glucan endohydrolase 13; Short=(1->3)-beta-glucanase 13; AltName: Full=Beta-1,3-endoglucanase 13; Short=Beta-1,3-glucanase 13; Flags: Precursor;	56.57	53.07	42.63	72.19	56.22	60.63	10.07	9.51	12.01	23.88	27.64	28.61	30.99	30.06	51.26	36.32	41.86	43.49	187.8	171.94	194.18	111.31	113.97	125.47
Mi16g12350.1	green	Calcium-transporting ATPase 4, endoplasmic reticulum-type; EC=3.6.3.8;	1.57	1.57	1.03	2.47	2.8	2.81	1.18	0.83	1.44	1.47	1.7	1.17	0.78	1.07	1.55	1.8	2.07	1.17	4.3	3.7	5.34	3.62	3.44	3.11
Mi02g08480.1	green	--	2.76	3.6	4.05	4.08	2.93	3.71	2.1	1.14	0.66	3.11	3.07	1.99	3.44	5.87	4.32	2.37	3	2.47	5.53	6	8.55	6.89	5.03	5.12
Mi04g04670.1	green	Histone-lysine N-methyltransferase ATXR4; EC=2.1.1.43; AltName: Full=Protein SET DOMAIN GROUP 38; AltName: Full=Trithorax-related protein 4; Short=TRX-related protein 4; Flags: Precursor;	0.52	0.51	0.26	0.07	0.4	0.27	0.05	0.06	0.17	0.1	0.03	0.03	0.25	0.44	0.28	0.53	0.23	0.09	1.05	0.74	1.21	1.25	0.82	0.96
Mi05g06390.1	green	--	3.04	3.53	2.65	3.32	2.31	2.58	0.42	0.18	0.52	0.88	1.36	1.67	3.06	2.71	4.51	1.16	1.43	1.53	9.76	8.08	8.97	6.43	7.87	5.51
Mi06g05110.1	green	ATPase 10, plasma membrane-type; EC=3.6.3.6; AltName: Full=Proton pump 10;	6.5	8.14	5.72	8.97	8.24	9.04	6.05	4.66	6.96	4.82	3.98	5.11	5.67	4.09	7.32	8.01	7.42	7.2	33.05	30.04	37.28	39.86	44.08	47.85
Mi13g02980.1	green	--	3.3	2.01	2.59	2.78	1.75	2.78	2.36	3.91	2.66	3.06	2.77	3.65	1.77	3.14	2.84	3.23	2.84	2.51	1.28	1.24	1.37	2.39	2.38	2.02
novel.1400	green	--	0.407778	0.336435	0.240988	0.497561	0.151332	0.322965	0.630626	0.971668	0.621056	1.55986	0.769211	0.914426	0.451946	1.03652	0.30281	0.454644	0.423809	0.713297	0.052219	0	0.200752	0	0.149252	0.378603
Mi04g11130.1	green	Cysteine protease XCP1 {ECO:0000305}; EC=3.4.22.-; AltName: Full=Xylem cysteine peptidase 1 {ECO:0000303|PubMed:10889267}; Short=AtXCP1 {ECO:0000303|PubMed:10889267}; Flags: Precursor;	7.47	5.38	6.09	8.98	5.97	6.23	3.45	2.55	2.44	2.37	3.38	1.91	4.29	5.42	6.97	3.6	5.16	6.53	11.74	11.75	14.58	8.67	9.19	9.73
novel.1886	green	Auxin-responsive protein SAUR68 {ECO:0000305}; AltName: Full=Protein SMALL AUXIN UP RNA 68 {ECO:0000303|PubMed:12036261};	0.068123	0.0195	0.0717	0.379892	0.233681	0.106319	0.355432	0.190142	0.204941	0.329529	0.033569	0.255904	0.293888	0.13133	0.070528	0.208388	0.222921	0.195086	1.04313	1.12408	1.12983	0.538613	0	0.130673
Mi02g12780.1	green	IRK-interacting protein {ECO:0000303|PubMed:15618632};	12	12.6	11.08	9.95	8.46	9.09	6.77	6.79	7.27	10.25	9.31	9.97	7.99	8.03	9.22	4.94	6.08	7.32	17.24	13.35	20.36	18.95	18.53	20.41
novel.1408	green	F-box protein At5g03970;	0.850541	0.392722	0.824288	1.14148	0.477057	0.59838	0.882955	0.610062	0.728777	1.07349	1.73028	1.27957	0.890609	0.558229	1.23418	0.994672	1.52572	0.947132	3.15698	2.61785	2.65291	1.90485	2.12535	1.31136
Mi00g05640.1	green	Rust resistance kinase Lr10 {ECO:0000312|EMBL:AAC49629.1}; EC=2.7.11.1; AltName: Full=Probable receptor-like serine/threonine-protein kinase LRK10; Flags: Precursor;	0.59	0.96	1.04	0.47	0.43	0.38	0.99	0.73	1.37	1.16	0.88	0.94	0.83	0.73	0.49	0.8	0.98	0.8	0.32	0.22	0.17	0.6	0.4	0.32
Mi00g09940.1	green	40S ribosomal protein S8;	10.32	9.37	9.53	8.61	7.05	7.25	11.26	10.89	11.42	10.12	9.07	7.83	9.95	10.23	10.07	10.93	10.61	8.51	6.6	6.38	4.15	5.16	5.85	2.1
Mi04g07620.1	green	Phosphatidylinositol/phosphatidylcholine transfer protein SFH3; AltName: Full=Protein SEC FOURTEEN HOMOLOGS 3; Short=AtSFH3;	0.43	0.74	0.39	0.85	0.75	1.13	0.8	0.97	0.33	0.31	0.67	0.39	0.41	0.74	0.59	1.32	0.6	0.6	3.13	3.23	3.41	4.85	4.38	5.27
Mi00g00080.1	green	Pheophytinase, chloroplastic; EC=3.1.1.-; AltName: Full=Pheophytin pheophorbide hydrolase; AltName: Full=Protein CO-REGULATED WITH NYE1; Flags: Precursor;	3.51	3.58	4.83	4.78	3.56	4.76	2.04	3.08	3.04	3.04	2.81	3.85	2.08	3.59	2.34	3.42	3.32	3.86	9.3	11.09	10.22	6.17	6.55	8.72
Mi17g04840.1	green	36.4 kDa proline-rich protein;	24.55	31.53	24.96	11.23	7.99	7.01	0.79	0.78	0.43	2.47	3.74	3.69	22.45	29.57	18.43	5.88	8.26	4.56	305.14	349.14	317.2	20.99	24.5	39.47
Mi10g12810.1	green	--	0.31	0.46	0.43	0.33	0.32	0	0	0	0.38	0	0.3	0.57	0.42	0.22	0.47	0	0.06	0.35	1.86	0.96	1.29	0.23	0.45	1.17
Mi01g21820.1	green	NAC domain-containing protein 21/22; Short=ANAC021/ANAC022;	1.12	2.05	1.06	1.42	0.95	2.52	1.11	2.3	1.18	1.78	1.03	0.95	1.18	1.81	1.13	1	1.09	0.98	3.83	4.19	4.58	4.86	3.5	3.29
Mi01g19970.1	green	--	3.22	3.23	4.99	3.13	1.27	1.66	0.82	0.82	1.55	4.73	4.45	3.75	3.93	2.07	3.54	3.24	3.04	2.92	7.4	8.56	10.27	2.08	1.89	7.03
Mi18g06940.1	green	Thylakoid lumenal 29 kDa protein, chloroplastic; Short=TL29; EC=1.-.-.-; AltName: Full=LeAPx09; AltName: Full=P29; Flags: Precursor;	3.25	2.34	2.2	4.26	2.52	4.56	4.1	4.6	5.92	2.39	1.47	2.47	2.23	2.97	2.86	3.68	2.41	2.36	13.25	14.17	13.63	8.55	8.57	7.22
novel.136	green	Perakine reductase; EC=1.1.1.317;	0.146596	1.30454	0.586967	0.983806	0	0.561351	0.618845	0.986086	1.10384	1.42757	1.92477	1.86482	1.23842	1.18919	0.286055	1.47888	0.241781	0.315658	2.44835	1.93147	2.39773	1.80093	2.84073	2.80321
Mi11g14910.1	green	--	12.58	10.82	12.08	3.47	2.47	2.62	1.11	0.67	0.95	12.8	12.95	13.53	7.92	8.38	10.51	5.11	4.26	4.25	21.5	17.89	26.9	18.55	15.43	21.36
Mi02g06520.1	green	--	2.09	1.38	1.3	4.18	3.72	3.26	1.79	2.6	0.51	3.34	2.53	3.23	3.09	2.96	2.8	2.68	3.27	2.17	6.41	8.72	6.94	3.4	4.73	3.48
Mi01g26280.1	green	(-)-germacrene D synthase; EC=4.2.3.22; EC=4.2.3.75;	5.19	5.86	5.08	4.21	2.61	4.42	1.69	1.54	2.08	1.08	0.98	1.25	6.24	8.01	5.94	4.48	4.54	5.08	17.22	12.65	20.48	11.78	14.06	9.05
Mi20g09430.1	green	LOB domain-containing protein 41; AltName: Full=ASYMMETRIC LEAVES 2-like protein 38; Short=AS2-like protein 38;	128.44	126.31	127.35	50.78	54.1	43.41	37.78	30.4	33.18	131.41	123.85	134.45	68.8	60.02	39.79	98.04	110.73	81.13	17.18	17.44	12.71	13.1	13.2	10.64
Mi04g11310.1	green	AP-1 complex subunit sigma-2; AltName: Full=Adaptor AP-1 19 kDa protein; AltName: Full=Adaptor protein complex AP-1 sigma-2 subunit; AltName: Full=Adaptor-related protein complex 1 sigma-2 subunit; AltName: Full=Clathrin assembly protein complex 1 sigma-2 small chain; AltName: Full=Clathrin assembly small subunit protein AP19-2; Short=AtAP19-2; AltName: Full=Sigma 2 subunit of AP-1 clathrin; AltN…	4.73	3.09	2.91	5.35	2.11	3.93	2.96	4.02	4.46	7.56	5.91	4.47	4.87	4.92	2.82	4.76	4.23	2.15	8.12	9.01	10.71	7.28	9.09	10.62
Mi04g21010.1	green	GEM-like protein 5;	54.88	54.97	54.56	53.31	53.79	51.06	79.43	76.23	79.85	51.56	44.97	50.73	58.77	50.78	48.83	58.75	84.83	74.97	33.49	34.1	30	57.84	58.09	55.56
Mi10g07740.1	green	--	29.57	31.2	30.33	25.66	24.76	23.45	41.6	50.31	40.37	34.67	35.53	36.71	23.98	25.35	16.33	33.67	36.13	34.95	14.03	20.2	17.88	24.07	21.97	29.62
Mi12g03340.1	green	AAA-ATPase At5g57480; EC=3.6.1.3 {ECO:0000250|UniProtKB:Q9FLD5}; Flags: Precursor;	3.62	3.37	2.02	2.88	2.14	3.02	0.38	1.01	0.83	1.81	1.94	2.77	1.9	2.44	2.82	1.97	2.14	2.46	18.12	14.08	16.91	4.93	5.01	5.75
Mi04g00980.1	green	Origin of replication complex subunit 4 {ECO:0000303|PubMed:16179646}; Short=AtORC4 {ECO:0000303|PubMed:16179646};	1.73	2.53	2.85	0.75	1	1.25	0.15	0.86	0.23	0.62	0.61	0.64	1.29	1.36	0.94	0.72	0.24	0.75	3.62	3.14	3.19	2.96	1.86	2.35
Mi04g12810.1	green	--	3.63	2.47	2.44	2.77	2.58	2.45	1.99	1.82	1.53	2.15	2.81	2.08	2.5	2.44	3.74	1.97	1.63	2.44	8.41	5.32	7.46	5.61	5.12	4.01
Mi11g18090.1	green	DNA (cytosine-5)-methyltransferase 1; EC=2.1.1.37; AltName: Full=Chromomethylase 1; AltName: Full=DNA cytosine methyltransferase MET2a; AltName: Full=Zea methyltransferase2; Short=Zmet2;	2.76	2.65	2.46	2.79	1.76	2.41	0.33	0.69	0.59	0.8	1.23	1.14	1.96	2.71	4.23	1.52	1.15	1.22	7.56	5.85	6.01	5.18	4.97	4.19
Mi08g18840.1	green	Homeobox-leucine zipper protein ATHB-20; AltName: Full=HD-ZIP protein ATHB-20; AltName: Full=Homeodomain transcription factor ATHB-20;	0.74	0.63	0.47	3.26	2.28	2.39	1.18	0.56	0.48	0.07	0.44	0.42	0.06	0.48	0.34	0.82	1.1	0.95	4.29	4.34	3.74	3.54	4.26	5.49
Mi09g02360.1	green	Probable sulfate transporter 3.3; AltName: Full=AST91;	0.21	0.37	0.42	0.43	0.03	0.06	0.07	0.03	0	0.24	0.09	0.14	0.14	0.38	0.07	0.54	0.1	0.13	1.17	0.79	0.89	0.55	0.3	0.45
Mi14g12130.1	green	--	4.12	4.1	2.74	3.29	2	2.44	0.57	0	0.2	2.29	1.1	0.8	1.83	2.63	4.14	1.19	1.06	1.56	16.08	12.55	6.62	6.12	7.59	5.36
Mi20g09670.1	green	--	4.62	4.37	3.83	2.43	1.79	3.47	1.52	1.03	1.55	2.87	3.59	3.35	2.98	1.14	2.09	2.58	2.29	1.79	5.33	5.76	6.75	5.64	6.24	6.03
novel.1869	green	--	10.4567	9.37487	9.13439	13.5372	8.57658	9.02643	4.62885	5.44305	3.24302	11.0163	12.6518	12.9951	7.46266	8.65203	8.56079	6.17511	9.03444	8.1337	19.5466	20.2653	20.6883	18.2253	17.2348	28.5048
Mi09g04820.1	green	DNA replication licensing factor MCM7; EC=3.6.4.12; AltName: Full=Minichromosome maintenance protein 7; Short=AtMCM7; AltName: Full=Protein PROLIFERA;	1.68	1.24	1.28	1.22	1.68	1.41	0.67	0.81	0.62	1.1	0.75	0.57	1.59	1.69	1.43	0.66	0.57	0.85	3.6	4.22	3.1	1.37	1.71	0.8
Mi09g19340.1	green	Glycine cleavage system H protein, mitochondrial; Flags: Precursor;	7.73	7.17	9.02	16.29	13.54	17.4	10.38	14.43	11.24	8.43	4.56	4.77	8.96	8.61	6.24	15.7	15.38	10.1	30.6	41.58	34.56	35.2	40.16	50.69
Mi05g02270.1	green	Putative cysteine-rich receptor-like protein kinase 35; Short=Cysteine-rich RLK35; EC=2.7.11.-; Flags: Precursor;	10.46	10.26	11.03	4.87	6.89	5.03	11.57	10.14	9.49	8.83	9.63	8.43	9.22	10.78	8.99	7.47	9.09	8.92	5.54	4.82	3.17	6.33	6.45	6.85
Mi06g12180.1	green	Putative leucine-rich repeat receptor-like serine/threonine-protein kinase At2g24130; EC=2.7.11.1; Flags: Precursor;	0.1	0.16	0.15	0.33	0.33	0.25	0.19	0.24	0.21	0.06	0.11	0.12	0.05	0.07	0.1	0.04	0.1	0.3	0.84	0.82	1.2	0.26	0.23	0.2
Mi03g03510.1	green	AAA-ATPase ASD, mitochondrial; EC=3.6.1.3 {ECO:0000269|PubMed:21359673}; AltName: Full=AAA-ATPase 1; AltName: Full=Protein ATPASE-IN-SEED-DEVELOPMENT {ECO:0000303|PubMed:21359673};	3.47	4.22	2.66	3.74	3.73	4.47	3.33	2.52	2.83	3.39	2.82	2.53	3.17	2.86	3.55	3.23	4.32	3.61	10.43	9.86	11.51	5.42	7.22	5.75
novel.1866	green	Auxin-induced protein 6B;	0.304137	0.727128	0.392664	0.066524	0.246638	0.153354	0	0.041274	0.272806	0	0	0	0	0.59119	0.150903	0.181549	0	0.08396	1.19167	1.04572	1.44029	0.498303	0.073606	0.710441
novel.1865	green	--	0.421558	0.42839	0.464063	0.582727	0.938675	0.655189	0.691776	0.854699	1.17233	0.736242	0.689237	0.680888	0.669413	0.848593	0.689129	0.731091	0.879888	0.402369	0.187176	0.309813	0.46903	0.680173	0.2994	0
Mi15g12710.1	green	Thaumatin-like protein 1; AltName: Full=PpAZ44; Flags: Precursor;	2.67	1.26	0.85	2.08	0.99	1.14	0.16	0.84	0.79	0.82	0.83	0.8	1.04	1.33	2.3	0.79	0.7	0.97	6.05	5.42	3.82	3.38	4.28	4.15
Mi08g08980.1	green	Ubiquitin-conjugating enzyme E2 19; EC=2.3.2.23; AltName: Full=E2 ubiquitin-conjugating enzyme 19; AltName: Full=Ubiquitin carrier protein 19;	7.7	7.36	9.08	7.62	3.88	6.4	3.85	3.79	4.52	4.26	5.3	4.96	6.2	9.56	10.96	3.53	3.14	5.2	27.65	20.39	26.53	13.22	14.68	20.65
Mi05g04280.1	green	Cyclin-dependent kinase A-1; Short=CDKA;1; EC=2.7.11.22; EC=2.7.11.23; AltName: Full=CDC2Os-1; AltName: Full=Cell division control protein 2 homolog 1;	0.52	0.77	0.73	1.39	0.95	0.32	0.04	0	0	0.22	0.29	0.27	0.88	0.23	0.75	0.47	0.51	0.39	2.31	2.09	1.09	1.5	1.4	1.8
Mi05g15070.1	green	--	4.8	5.68	4.74	9.6	9.9	12.47	16.45	15.37	15	15.06	12.67	12.17	8.86	10.97	7.59	14.09	20.39	14.02	7.04	8	4.97	14.48	14.1	6.43
Mi12g13440.1	green	Protein GLUTAMINE DUMPER 3; AltName: Full=Protein LESS SUSCEPTIBLE TO BSCTV 1; Short=Protein LBS1;	2.57	1.65	2.41	5.49	4.52	3.37	1.64	1.82	1.51	1.25	0.95	0.71	1.76	2.29	2.42	2.09	3.89	3.05	15.15	20.14	16.69	3.3	4.66	5.28
Mi10g07620.1	green	Protein NETWORKED 4A {ECO:0000303|PubMed:22840520};	10.84	9.01	8.42	7.06	6.32	7.16	4.59	4.94	6.55	5.1	6.88	5.18	6.1	6.01	10.27	5.23	5.31	6.18	14.88	13.44	15.84	7.36	7.86	7
Mi12g10300.1	green	EPIDERMAL PATTERNING FACTOR-like protein 8 {ECO:0000303|PubMed:19435754}; Short=EPF-like protein 8; Contains: RecName: Full=MEPFL8 {ECO:0000305}; Flags: Precursor;	9.3	14.38	9.22	22.23	15.11	25.22	11.89	20.07	14.25	9.75	12.74	14.83	9.82	9.73	6.62	19.94	17.88	16.1	39.49	57.97	43.9	10.94	12.07	22.36
Mi05g23230.1	green	--	95.6	104.59	112.06	61.4	64.42	54.81	59.91	65.03	49.77	81.97	81.65	75.7	92.82	85.73	77.4	41.88	51.35	38.13	15.83	17.48	19.23	10.1	7.75	10.15
Mi13g06300.1	green	Kinesin-like protein KIN-14L {ECO:0000305};	2.62	2.83	2.5	2.82	2.26	2.22	0.91	0.57	0.9	1.26	1.7	1.56	1.95	2.9	4.92	1.65	1.6	1.85	7.61	6.04	8.92	7.89	6.53	4.99
Mi10g15380.1	green	--	4.44	5.39	4.49	4.23	3.77	4.23	0.22	0.61	0.27	0.14	0.74	0.14	3.36	1.65	3.23	0.93	2.84	2.72	30.59	26.13	39.15	16.58	20.75	35.89
Mi18g03370.1	green	--	1.97	2.33	1.61	3.19	2.22	1.21	0	0.62	0.51	1.42	1.75	0.86	1.56	1.79	1.7	1.18	0.6	0.47	11.03	10.87	7.32	4.36	5.72	2.11
Mi00g08460.1	green	Uncharacterized protein At1g65710 {ECO:0000305};	8.77	7.48	6.77	7.92	6.31	7.2	1.83	2.75	2.68	2.88	4.61	2.59	8.02	7.24	9.98	6.35	5.06	5.23	14.87	11.61	13.26	12.21	13.2	11.83
Mi17g10520.1	green	Carbon catabolite repressor protein 4 homolog 6; Short=CCR4 homolog 6; EC=3.1.13.4;	0.29	0.48	0.1	0.22	0	0.47	0.43	1.1	0.52	0.73	1.15	0.82	0.39	0.2	0.43	0.98	0.51	0.53	1.35	1.47	2.77	0.9	0.51	0.42
Mi09g08990.1	green	Photosystem I reaction center subunit IV A, chloroplastic; Short=PSI-E A; Contains: RecName: Full=Photosystem I reaction center subunit IV A isoform 2; Flags: Precursor;	47.24	42.21	35.21	34.3	26.71	31.07	49.29	62.12	39.76	48.94	45.95	55.49	47.67	43.38	48.99	36.32	46.28	42.82	118.22	132.47	118.79	102.75	105.21	120.92
Mi08g15270.1	green	Cytochrome P450 94A1; EC=1.14.-.-; AltName: Full=P450-dependent fatty acid omega-hydroxylase;	1.76	1.77	1.72	2.39	1.91	2.08	1.77	1.93	1.66	2.09	3.04	2.77	2.46	2.21	2.06	2.63	2.57	3.33	6.47	6.02	8.25	4.92	4.34	5.55
Mi15g05060.1	green	Wall-associated receptor kinase 2; EC=2.7.11.-; Flags: Precursor;	1.17	1.4	1.3	2.43	4.05	2.53	0.44	0.42	0.64	0.51	0.83	0.44	0.63	0.56	0.16	1.57	1.29	1.68	4.22	3.06	4.33	1.78	1.76	1.69
Mi20g11620.1	green	Myb-related protein 308;	0.2	0.22	0.48	0.6	0.08	0.4	0.65	0.72	0.32	0.41	0.19	0.32	0.46	0	0.4	0.08	0.14	0.37	2.35	5.15	2.52	2.83	3.82	6.48
Mi06g09970.1	green	Probable sulfate transporter 3.4;	1.83	1.99	1.36	1.9	3.05	2.07	0.77	0.83	0.63	0.99	1.07	1.01	1.2	1.31	1.36	1.6	2.38	2.61	5.11	6.2	8.48	3.31	2.71	1.39
Mi09g02810.1	green	Protein CURVATURE THYLAKOID 1A, chloroplastic; Flags: Precursor;	8.26	10.6	9.18	3.92	6.64	5.68	2.94	2.95	2.33	4.48	2.39	4.1	4.26	5.1	8.69	4.04	4.1	4.49	51.68	57.62	63.23	40.63	53.9	84.59
Mi05g05980.1	green	Protein trichome birefringence-like 2;	4	3.83	2.66	7.34	6.09	6.51	4.88	4.05	3.35	5.34	4.24	4.01	1.51	2.43	3.63	6.28	5.61	5.36	14.39	13.77	14.63	10.93	11.28	11.16
Mi12g02410.1	green	UDP-glycosyltransferase 78D2; EC=2.4.1.-; AltName: Full=Anthocyanin 3-O-glucosyltransferase; AltName: Full=Flavonol 3-O-glucosyltransferase; EC=2.4.1.91; AltName: Full=UDP glucose:flavonoid 3-O-glucosyltransferase;	0.1	0.46	0.11	0.03	0	0	0.03	0	0	0.13	0.07	0	0.04	0.07	0.14	0	0	0	0.94	0.94	0.79	0.54	0.41	0.22
Mi03g18760.1	green	Uncharacterized protein At1g05835; Flags: Precursor;	2.04	2.12	2.87	0.98	0	0.59	0	0	0	0.91	0.46	0.44	1.94	2.3	1.09	0.14	0	0	8.76	11.36	7.75	5.06	4.2	10.21
Mi02g05580.1	green	FHA domain-containing protein PS1 {ECO:0000305}; AltName: Full=Protein PARALLEL SPINDLE 1 {ECO:0000303|PubMed:19043546}; Short=AtPS1 {ECO:0000303|PubMed:19043546};	1.81	1.29	1.57	1.73	1.31	1.44	1.22	0.78	1.3	1.98	1.65	1.74	1.47	1.51	2.02	1.06	1	1.06	5.01	4.47	5.14	3.71	4.1	2.46
Mi07g06070.1	green	Kinesin-like protein KIN-10A {ECO:0000305}; AltName: Full=Phragmoplast-associated kinesin-related protein 2 {ECO:0000303|PubMed:11701879}; Short=AtPAKRP2 {ECO:0000303|PubMed:11701879};	2.45	2.77	2.36	3.36	1.78	1.75	0.63	0.41	0.36	0.65	1.14	1.16	2.28	1.62	4.02	0.9	1.08	1.19	6.28	4.2	5.19	4.86	4.72	3.63
Mi12g08570.1	green	Probable pectinesterase 53; Short=PE 53; EC=3.1.1.11; AltName: Full=Pectin methylesterase 53; Short=AtPME53; Flags: Precursor;	3.28	4.27	3.63	9.73	6.75	7.06	0.45	0.77	0.3	3.51	2.15	2.94	1.59	1.24	1.63	3.24	3.19	3.79	10.62	13.15	9.4	2.3	2.82	1.97
Mi05g20630.1	green	BON1-associated protein 2; AltName: Full=Protein BON1-ASSOCIATED PROTEIN 1-LIKE;	1.81	1.14	1.34	0.76	0.63	1.03	0.57	1.06	0.31	0.98	1.3	1.73	1.5	1.23	1.23	0.78	1.45	1.22	3.84	4.59	2.99	1.57	1.06	1.21
Mi02g08850.1	green	--	10.27	9.99	7.77	15.01	13.61	12.43	6.36	3.43	3.38	2.96	4.41	1.8	4.13	4.99	4.2	6.79	8.91	7.56	20.58	18.58	32.19	4.91	9.78	17.61
Mi15g09680.1	green	ABSCISIC ACID-INSENSITIVE 5-like protein 5; AltName: Full=ABA-responsive element-binding protein 1; AltName: Full=Abscisic acid responsive elements-binding factor 2; Short=ABRE-binding factor 2; AltName: Full=bZIP transcription factor 36; Short=AtbZIP36;	65.89	58.18	59.7	61.46	50.2	55.42	63.02	62.9	69.42	97.29	107.67	100.66	87.68	91.99	115.57	51.89	65.59	59.93	34.01	30.08	23.13	68.15	64.27	45.63
Mi10g16560.1	green	Fructose-bisphosphate aldolase 2, chloroplastic {ECO:0000305}; Short=AtFBA2 {ECO:0000303|PubMed:22561114}; EC=4.1.2.13 {ECO:0000305}; Flags: Precursor;	19.69	18.35	16.85	19.85	15.56	17.6	4.56	3.85	3.64	5.18	5.59	5.15	14.34	12.99	11.78	12.13	12.76	14.19	42.08	47.22	40.28	18.27	23.42	21.85
Mi12g05670.1	green	Calmodulin-like protein 4;	21.13	20.06	19.02	13.44	13.39	12.6	14.5	20.27	14.87	10.53	13.97	19.11	18.61	23.58	15.7	17.94	22.69	23	7.32	8.59	3.88	17.74	26.36	18
Mi07g16620.1	green	Tetrapyrrole-binding protein, chloroplastic; AltName: Full=Genomes uncoupled 4; Flags: Precursor;	8.94	8.16	6.07	8.12	7.08	8.2	7.6	8.5	10.23	5.13	4.53	5.41	7.68	5.1	9.07	8.17	11.28	7.66	44.6	44.27	48.52	18.67	25.95	26.05
Mi03g21760.1	green	--	0.33	0.5	0.14	0.36	0.87	0.4	0.06	0	0	0.33	0.19	0.4	0.26	0.83	0.39	0.31	0.14	0.65	2.2	1.12	1.92	0.72	0.25	1.63
Mi01g17880.1	green	LOB domain-containing protein 37; AltName: Full=ASYMMETRIC LEAVES 2-like protein 39; Short=AS2-like protein 39;	39.37	31.38	39.84	31.68	32.84	32.41	16.26	20.83	17.02	24.06	22.72	20.21	58.98	53.84	48.91	13.53	15.92	12.76	76.15	93.09	73.73	70.47	80.37	110.79
Mi00g13900.1	green	Sodium/hydrogen exchanger 2; AltName: Full=Na(+)/H(+) exchanger 2; Short=NHE-2;	5.11	5.3	6.48	5.98	6.03	6.09	4.03	3.96	4.39	4.26	2.68	3.42	5.16	4.66	4.79	3.92	3.52	3.06	9.85	8.97	10	9.28	10.67	11.37
Mi08g11520.1	green	Probable histone H2A.6;	27.45	28.66	16.69	24.83	22.58	28.84	0.21	0.82	0.52	5.23	4.27	3.76	14.07	16.04	13.37	12.65	8.29	10.07	57.26	68.94	26.85	16.85	19.08	9.84
Mi19g01960.1	green	Alkane hydroxylase MAH1 {ECO:0000303|PubMed:17905869}; EC=1.14.-.- {ECO:0000305|PubMed:17905869}; AltName: Full=Cytochrome P450 96A15 {ECO:0000305}; AltName: Full=Protein MID-CHAIN ALKANE HYDROXYLASE 1 {ECO:0000303|PubMed:17905869};	0.03	0.03	0.06	0.03	0.07	0.08	0	0	0.19	0	0.06	0.08	0	0.26	0.65	0.19	0	0.03	5.57	2.01	2.9	2.5	2.51	0.81
Mi08g01860.1	green	--	12.22	10.34	9.1	6.84	5.19	6.77	1.48	2.23	2.8	3.34	4.42	6.04	5.07	7.42	9.21	4.32	3.84	3.7	21.23	19.57	25.88	12.93	13.82	17.13
Mi08g08300.1	green	Histone H3.2;	31.72	34.14	31.89	30.58	21.33	26.05	13.86	15.99	16.19	15.66	15.83	25.08	16.59	29.66	20.34	17.53	15.7	16.77	74.62	93.52	55.27	22.41	24.85	29.3
Mi10g10720.1	green	Serine carboxypeptidase-like 27; EC=3.4.16.-; Flags: Precursor;	2.57	3.02	2.77	5.11	3.47	3.76	2.41	3.49	3.04	4.13	2.64	2.19	1.62	2.15	2.23	4.09	2.92	2.97	8.9	10.02	9.27	3.52	3.33	3.49
Mi18g08140.1	green	Inositol-tetrakisphosphate 1-kinase 3; EC=2.7.1.134 {ECO:0000269|PubMed:17698066}; AltName: Full=Inositol 1,3,4-trisphosphate 5/6-kinase 3; Short=AtItpk-3; Short=Inositol-triphosphate 5/6-kinase 3; Short=Ins(1,3,4)P(3) 5/6-kinase 3; EC=2.7.1.159 {ECO:0000269|PubMed:17698066};	123.51	125.49	159.09	86.39	111.12	103.27	111.61	103.7	113.09	191.56	191.31	168.55	208.13	251.82	168.61	127.77	123.27	152.39	41.8	35.92	49.73	43.5	40.37	32.18
Mi07g10790.1	green	Uncharacterized protein At5g01610;	10.14	13.08	11.05	9.79	10.24	8.39	8.2	8.47	8.78	8.41	5.9	9.25	7.52	10.09	8.56	4.86	8.78	7.27	35.07	36.65	44.79	31.43	30.33	45.47
Mi05g09840.1	green	Chlorophyll a-b binding protein, chloroplastic; AltName: Full=LHCI type II CAB; Flags: Precursor;	24.32	24.79	22.12	23.3	16.48	23.49	20.47	27.34	19.54	16.18	14.78	16.42	32.31	24.09	21.69	24.73	24.9	21.5	78.34	92.47	81.37	56.98	61.07	70.84
Mi03g04340.1	green	Transcription factor WER; AltName: Full=Myb-related protein 66; Short=AtMYB66; AltName: Full=Protein WEREWOLF;	1.42	1.07	1.09	3.86	1.81	2.94	0.22	0.9	0.18	0.47	1.5	0.55	0.75	0.55	1.88	1.52	1.67	0.66	10.29	11.45	10.22	9.09	8.97	10.54
Mi05g12170.1	green	WAT1-related protein At2g39510;	3.07	2.77	4.05	2.24	4.77	2.93	1.88	1.28	1.73	0.65	0.83	1.05	1.35	2.76	1.44	2.13	2.17	2.02	4.95	7.22	6.9	1.34	1.01	2.16
Mi12g10540.1	green	Protein IQ-DOMAIN 1 {ECO:0000303|PubMed:15960618};	3.06	2.93	2.8	3.91	2.69	4.47	0.88	1.1	0.68	0.91	1	0.88	1.83	2.91	3.93	2.66	2.32	2.65	8.35	7.27	5.65	6.33	5.86	4.78
Mi02g00920.1	green	ATP-dependent DNA helicase Q-like SIM; EC=3.6.4.12; AltName: Full=RecQ-like protein SIM; Short=AtRecQsim; Short=Similar to RecQ protein;	4.51	3.9	4.08	3.81	2.52	3.33	2.96	3.08	2.76	4.56	4.7	3.54	3.94	4.39	3.33	3.08	2.6	2.81	7.35	5.72	7.05	5.89	4.88	3.29
Mi05g19050.1	green	--	2.27	1.84	0.74	1.3	3.04	1.32	0	0.26	0.43	1.35	1.03	0.58	0.72	1.9	2.04	0.72	0.64	0.4	8.03	5.12	3.24	3.3	3.35	5.52
Mi07g14080.1	green	Protein RALF-like 24; Flags: Precursor;	3.1	2	4.96	3.75	3.91	3.82	0.38	0.57	0.31	1.47	1.36	1.1	1.69	1.51	2.21	1.09	2.89	1.72	6.66	6.18	6.57	4.57	4.88	6.77
Mi13g03590.1	green	Cytochrome P450 704C1; EC=1.14.-.-; AltName: Full=Cytochrome P450 CYPD;	32.19	28.63	41.69	15.43	11.36	13.07	30.71	31.7	32.96	24.81	29.31	32.01	40.4	27.12	49.05	18.33	24.56	24.91	13.26	10.93	11.56	29.43	30.65	28.11
Mi11g12050.1	green	Chlorophyll a-b binding protein 6A, chloroplastic; AltName: Full=LHCI type I CAB-6A; AltName: Full=Light-harvesting complex I 26 kDa protein; Flags: Precursor;	16.13	14.09	13.13	11.76	10.32	12.98	14.25	14.75	15.34	8.41	7.71	6.89	14.93	9.91	9.58	8.54	11.66	11.88	48.63	51.89	60.64	69.41	69.32	77.13
Mi19g01100.1	green	Disease resistance-like protein DSC1 {ECO:0000305}; AltName: Full=Protein DOMINANT SUPPRESSOR OF CAMTA3 NUMBER 1 {ECO:0000303|PubMed:28407487};	0.76	0.88	0.68	0.81	0.52	0.8	1.5	1.19	1.71	1.39	0.9	1.04	0.84	0.75	0.52	1.05	1.12	1.15	0.61	0.47	0.62	0.59	0.21	0.55
Mi19g07520.1	green	Cyclin-D3-3; AltName: Full=G1/S-specific cyclin-D3-3; Short=CycD3;3;	24.58	19.99	22.6	29.89	25.87	28.91	5.9	8.79	6.46	8.61	8.25	9.67	18.06	17.31	24.59	24.27	20.42	21.98	53.3	59.03	53.36	29.89	31.7	39.89
Mi17g01720.1	green	50S ribosomal protein L35, chloroplastic {ECO:0000305}; Flags: Precursor;	18.63	18.18	15.29	27.66	20.97	17.12	16.48	17.81	18.37	26.09	25.01	21.2	12.67	12.9	15.42	14.96	18.23	19.48	57.81	54.69	58.93	52.89	51.99	76.79
novel.2579	green	--	9.28484	6.33982	8.6892	2.50427	2.77038	2.26773	1.31079	0.814356	1.54807	2.87477	3.4081	4.10545	9.71286	9.26461	8.55662	2.23644	1.75928	2.00099	11.0179	9.70591	9.46658	6.47461	5.43581	5.89921
Mi11g12460.1	green	50S ribosomal protein L18, chloroplastic; AltName: Full=CL18; Flags: Precursor;	33.96	35.6	42.07	40.47	41.84	41.17	35.15	39.9	31.87	38.1	41.5	41.78	35.78	47.32	35	31.78	38.87	30.18	80.59	96.23	89.33	62.05	74.46	113.79
Mi00g10620.1	green	DNA repair protein RAD51 homolog 3; AltName: Full=DNA repair-recombination protein RAD51C; Short=AtRAD51C;	2.35	2.15	2.82	3.41	2.36	3.18	2.37	2.28	2.47	3.82	3.64	3.25	1.87	2.21	2.27	1.85	1.93	1.31	9.28	9.27	9.37	4.86	4.43	3.96
Mi14g14750.1	green	DNA polymerase epsilon subunit B; EC=2.7.7.7; AltName: Full=DNA polymerase II subunit 2 {ECO:0000305}; Short=AtDPB2 {ECO:0000303|PubMed:16212602}; AltName: Full=Protein CYCLOPS 2 {ECO:0000303|PubMed:16212602};	2.11	1.89	2.23	1.89	0.81	1.53	1.06	1.71	2.11	1.61	1.25	0.95	1.43	1.97	1.51	1.25	0.74	0.64	9.51	7.14	8.42	3.01	2.95	3.29
Mi11g00350.1	green	WEB family protein At1g12150;	8.81	10.12	9.77	9.08	9.35	8.11	7.3	9.36	7.17	4.19	3.46	3.33	10.23	10.55	7.24	9.05	8.2	8.65	1.6	1.86	1.81	3.91	3.48	1.56
Mi17g09270.1	green	--	9.66	15.15	12.15	11.59	11.29	10.73	9.2	12.15	8.69	10.38	8.33	12.36	6.86	10.01	6.84	6.45	8.4	6.64	31.43	45.38	23.49	21.41	25.33	35.33
Mi14g07920.1	green	Protein trichome birefringence-like 39;	0.82	0.81	0.89	0.7	0.26	1.06	0.25	0	0	0.43	0.25	0.47	0.78	0.87	0.73	1.19	0.78	0.81	4.23	3.16	3.16	1.66	1.75	2.52
Mi09g06510.1	green	--	1.33	1.47	0.95	2.48	0.59	2.5	1.52	1.07	1.7	2.56	1.07	1.19	0.92	1.11	2.32	2.1	3.21	1.4	15.46	14.86	17.82	2.25	6.24	9.36
Mi13g10710.1	green	Pollen allergen Che a 1; AltName: Allergen=Che a 1; Flags: Precursor;	0.18	0.15	0.71	0.62	0.88	0.84	0.18	0.4	0.33	0.11	0.13	0.17	0.32	0.38	0.14	0.98	0.82	0.86	2.89	2.11	3.12	1.9	2.33	2.54
Mi08g14570.1	green	ALA-interacting subunit 5; Short=AtALIS5;	10.36	11.09	12.6	9.25	7.08	9.31	6.35	6.54	5.11	7.76	9.39	9.04	11.23	10.14	9.78	6.63	9.27	7.1	33.08	34.82	35.89	29.12	32.99	42.64
Mi04g09310.1	green	B3 domain-containing protein At3g19184;	3.13	2.92	2.41	4.9	2.55	3.85	0.59	0.41	1.24	1.97	2.63	1.38	2.01	3.84	3.9	1.62	1.04	1.02	8.89	6.62	5.49	7.29	8.16	5.39
Mi03g00790.1	green	--	1.38	1.27	1.26	1.15	0.98	1.1	0.23	0.13	0	0.51	0.88	0.7	0.93	1.19	1.85	0.66	0.31	0.42	2.84	2.15	1.43	2.04	2.37	1.98
Mi02g06490.1	green	Probable serine protease EDA2; EC=3.4.-.-; AltName: Full=Protein EMBRYO SAC DEVELOPMENT ARREST 2; Flags: Precursor;	29.6	32.3	28.73	26.17	20.86	25.53	18.74	17.91	19.2	17.4	16.48	16.01	25.78	24.41	28.27	23.3	24	26.16	56.5	54.34	64.18	19.78	17.74	19.76
Mi02g15960.1	green	--	1.49	0.18	0.52	1.81	0.6	0.61	0	1.45	0.6	0.42	0.95	1.62	1.51	2.46	2	0.2	1.06	0.55	5.58	6.31	9.38	2.75	1.93	5.39
Mi08g13550.1	green	Kinesin-like protein KIN-12E {ECO:0000305};	1.91	1.72	1.49	2.27	1.61	2.23	1.1	0.89	1.02	1.62	2.23	1.51	1.59	1.58	3.06	0.95	0.77	1.35	8.2	4.77	7.99	5.91	5.32	3.1
Mi06g09620.1	green	Putative Peroxidase 48; Short=Atperox P48; EC=1.11.1.7; Flags: Precursor;	0.13	0.21	0.1	0.26	0.19	0.08	0.06	0.1	0.15	0.16	0.27	0.04	0.06	0.13	0.13	0.3	0.07	0.28	1.13	1.23	2.17	0.07	0.52	0.59
Mi02g11380.1	green	G2/mitotic-specific cyclin S13-6; AltName: Full=B-like cyclin;	6.35	7.64	5.86	4.57	3.87	3.29	0.52	0.66	0.32	1.9	2.37	2.84	4.89	5.71	7.75	2.53	2.25	2.34	22	16.88	17.73	12.28	13.3	11.46
Mi02g12180.1	green	Metal tolerance protein 4; Short=OsMTP4;	10.63	8.09	9.47	12.79	11.29	11.75	8.24	6.25	6.31	5.19	6.6	5.39	5.95	6.63	8.7	8.06	7.78	9.5	21.7	19.85	19.97	22.12	28.8	28.45
Mi06g11300.1	green	Adenine phosphoribosyltransferase 5; Short=AtAPT5; EC=2.4.2.7;	62.98	69.7	66.69	75.39	70.69	76.64	21.68	19.1	20.4	18.44	17.08	19.28	48.88	56.89	47.07	35.12	31.36	26.54	107.35	123.88	94.02	33.25	41.64	42.78
Mi05g14470.1	green	Stellacyanin;	3.55	4.97	6.15	1.72	2.73	1.02	0.7	0.65	0.14	2.09	2.04	1.44	5.5	2.77	3.33	1.71	1.14	1.19	15.27	19.32	18.09	16.39	16.41	26.19
Mi16g03970.1	green	Protein CUP-SHAPED COTYLEDON 2; AltName: Full=NAC domain-containing protein 98; Short=ANAC098; AltName: Full=NAC domain-containing protein CUC2;	1.3	2.06	1.31	2.2	2.54	2.87	1.47	1.53	2.94	0.88	1.03	2.61	0.94	0.79	1.78	1.51	2.54	1.71	14.37	11.55	10.54	9.7	9.94	6.05
Mi19g03730.1	green	Photosystem I reaction center subunit N, chloroplastic; Short=PSI-N; Flags: Precursor;	37.59	41.91	36.03	61.83	38.53	57.63	40.4	53.54	43.88	29.16	35	39.94	38.86	34.8	41.09	47.44	54.01	49.26	134.61	143.76	158.41	124.81	143.31	188.6
Mi01g00040.1	green	Rhodanese-like domain-containing protein 10; AltName: Full=Sulfurtransferase 10; Short=AtStr10;	0.81	1.54	0.84	1.6	1.34	2.27	1.45	1.29	1.7	0.74	0.99	2.33	1.04	0.86	0.81	2.83	2.36	2.62	7.84	10.11	5.83	3.83	4.42	4.78
Mi05g23820.1	green	Regulator of nonsense transcripts 1 homolog; EC=3.6.4.-; AltName: Full=ATP-dependent helicase UPF1;	3.48	3.74	3.42	4.13	3.35	3.9	3.36	3.35	4.37	4.74	4.64	3.83	2.49	3.66	3.9	3.59	2.24	2.87	13.27	10.19	13.97	11.03	9.1	6.85
Mi02g01780.1	green	UPF0481 protein At3g47200;	1.88	1.87	0.93	1.38	1.95	1.98	0.35	0.49	0.65	0.45	0.09	0.76	1.08	1.04	1.53	1.5	1.14	0.6	3.8	3.07	5.05	2.27	1.47	1.12
Mi00g12000.1	green	Protein yippee-like At5g53940;	152.09	175.21	161.71	128.7	104.09	142.86	150.83	200.58	151.03	187.23	139.66	189.09	179.85	181.35	122.6	171.97	141.61	141.5	56.66	73.25	45.03	89.37	105.21	103.43
Mi10g16540.1	green	Endoglucanase 24; EC=3.2.1.4; AltName: Full=Endo-1,4-beta glucanase 24; Flags: Precursor;	0.87	0.76	1.14	1.5	1.17	1.27	0.28	0.24	0.46	0.55	0.57	0.46	0.44	0.27	0.6	0.98	1.43	1.01	5.61	5.18	4.07	4.64	5.06	4.92
novel.2568	green	Transcriptional regulator TAC1; AltName: Full=Protein TELOMERASE ACTIVATOR1;	0.785877	0.721512	0.560863	0.76443	0.910374	1.17291	0.811483	1.42331	0.967495	0.486603	0.852911	0.682204	0.92988	1.41173	0.30024	0.683544	0.415103	0.838225	0.419788	0.340077	0.251248	0.536572	0.324367	0.368084
Mi12g01410.1	green	--	2.55	3.92	7.08	5.67	4.82	4.72	3.51	9.01	9.47	6.8	8.55	11.24	5.73	4.67	3.71	4.6	5.45	7.74	1.59	3.83	3.37	2.67	4.54	5.32
Mi11g09400.1	green	Transcription factor bHLH61; AltName: Full=Basic helix-loop-helix protein 61; Short=AtbHLH61; Short=bHLH 61; AltName: Full=Transcription factor EN 46; AltName: Full=bHLH transcription factor bHLH061;	1.18	1.41	0.92	1.88	0.95	1.09	0	0	0	0.37	0.09	0.36	0.4	1.05	0.4	1.42	1.26	0.99	9.16	10.02	9.13	1.85	3.53	6.76
Mi06g16450.1	green	Protein GRAVITROPIC IN THE LIGHT 1 {ECO:0000303|PubMed:16640600};	1.39	1.01	1.13	1.29	0.86	2.34	0.54	0.82	0.66	1.07	1.33	0.5	1.34	0.79	1.67	0.82	0.87	1.21	2.59	3.04	3.69	2.22	1.94	1.99
Mi16g11850.1	green	--	2.79	2.29	2.05	2.63	1.92	1.89	0.32	0.06	0.33	0.48	1.57	0.8	1.93	2.09	3.08	1.18	0.58	1.28	8.46	5.5	6.68	6.66	4.66	5.74
Mi10g06980.1	green	Transcription factor E2FA; AltName: Full=E2F transcription factor-3; Short=AtE2F3;	2.44	2.36	3.32	1.26	0.92	1.06	1.92	2.02	2.92	3.86	3.84	3.09	3.32	3.99	4.01	1.19	1.02	0.92	8.24	5.78	5.55	5.98	5.11	4.28
Mi14g15450.1	green	Myb-related protein 308;	0.16	0.35	0.24	0.28	0	0.29	0	0.17	0	0.2	0.37	0	0.32	0.17	0.39	0.09	0	0.17	9.05	7.31	9.22	5.38	4.63	8.52
Mi13g07200.1	green	50S ribosomal protein 5 alpha, chloroplastic {ECO:0000305}; AltName: Full=50S ribosomal protein L40; AltName: Full=CL40; AltName: Full=Chloroplastic large ribosomal subunit protein cL37 {ECO:0000303|PubMed:28007896}; AltName: Full=Plastid-specific 50S ribosomal protein 5 alpha {ECO:0000303|PubMed:10874046}; Short=PSRP-5; Contains: RecName: Full=50S ribosomal protein 5 beta, chloroplastic {ECO:000…	13.63	13.75	13.31	16.75	14.4	13.17	15.1	17.25	14.27	14.67	11.58	27.21	13.04	11.23	16.54	13.69	17.06	13.22	38.74	50.76	44.01	35.92	43.18	69.32
Mi00g12320.1	green	CRC domain-containing protein TSO1;	2.57	2.34	2.48	3.21	2.37	3.23	0.75	0.61	0.92	2.23	2.35	1.7	2.29	2.38	3.99	1.07	1.01	1.61	9.83	6.42	9.63	6.97	6.57	5.51
Mi04g09060.1	green	Probable carboxylesterase 2; AltName: Full=AtCXE2; EC=3.1.1.1;	15.49	14.36	13.56	13.55	9.17	10.91	9.98	10.33	10.19	13.07	13.08	15.78	19.08	17	17.71	9.33	10.45	10.84	33.86	38.65	45.54	37.24	35.45	40.26
novel.2535	green	--	13.7374	12.3721	17.2071	11.7038	13.06	12.3773	5.02786	5.5393	4.87394	5.66631	4.66519	6.7973	16.1195	18.7999	17.2349	11.8629	10.5712	9.22178	20.5326	37.4452	23.9676	6.3373	8.79115	19.1106
novel.2534	green	--	13.7374	12.3721	17.2071	11.7038	13.06	12.3773	5.02786	5.5393	4.87394	5.66631	4.66519	6.77709	16.1195	18.7999	17.2349	11.8629	10.5712	9.26782	20.5326	37.4452	23.9676	6.38314	8.79115	19.1106
Mi00g06630.1	green	Histone H3.2;	14.6	15.23	10.51	13.46	7.25	11.04	3.86	7.3	3.77	8.12	7.7	14.29	9.63	7.2	11.32	4.69	9.45	6.91	29.77	33.85	19.9	15.02	12.37	11.2
novel.1681	green	--	5.03889	7.75508	5.26139	5.59241	4.39921	14.8124	9.88633	12.5344	11.8869	11.9042	11.2022	14.0584	5.37316	7.64935	3.47516	22.3354	16.4291	8.66688	2.93525	3.27611	5.46812	5.86566	3.52502	7.55862
novel.1683	green	--	0.084658	0.1143	0.192071	0.088165	0.128704	0.226902	0.294053	0.374915	0.251205	0.510499	0.226729	0.420111	0.206515	0.414385	0.474035	0.173144	0.183411	0.036524	0.922296	0.423658	1.47884	0.264819	0	0.340801
Mi01g15360.1	green	Phospho-2-dehydro-3-deoxyheptonate aldolase 1, chloroplastic; EC=2.5.1.54; AltName: Full=3-deoxy-D-arabino-heptulosonate 7-phosphate synthase 1; AltName: Full=DAHP synthase 1; AltName: Full=Phospho-2-keto-3-deoxyheptonate aldolase 1; Flags: Precursor;	397.44	373.71	380.77	383.9	420.78	390.76	43.69	40.35	51.49	156.98	136.26	145.83	235.57	223.69	245.36	237.55	241.83	262.35	708.48	664.04	807.89	453.58	520.97	574.75
Mi02g09480.1	green	UDP-glycosyltransferase 87A1; EC=2.4.1.-;	1.51	1.55	1.18	1	0.73	1.53	0.1	0.37	0.41	1.06	0.29	0.37	1.49	1.32	1.45	0.32	0.97	0.63	3.79	3.74	3.49	2	2.31	3.18
Mi03g07570.1	green	WAT1-related protein At5g47470;	12.09	10.55	11.23	12.69	9.58	13.01	7.27	9.49	7.01	7.38	5.22	8.99	8.02	9.36	7.3	9.84	8.75	8.46	28.73	33.01	31.31	23.18	27.04	37.29
Mi05g16660.1	green	Protein NETWORKED 3A {ECO:0000303|PubMed:22840520};	4.42	5.72	3.64	4.8	2.94	2.79	0.48	0.83	0.98	1.97	1.75	2.04	4.79	3.49	6.99	2.4	1.96	2.4	11.25	9.99	8.36	8.54	8.26	9.64
Mi15g09330.1	green	Elicitor-responsive protein 1; Short=OsERG1 {ECO:0000303|PubMed:23456295}; AltName: Full=17 kDa phloem protein; AltName: Full=Fungal elicitor immediate early-responsive gene 1 protein; Short=FIERG1; AltName: Full=RPP17;	0.99	1.3	0.51	0.22	0.3	0.23	0.18	0	0.07	0	0.12	0	0.25	0.72	0.62	0.22	0.26	0.14	4.36	4.47	3.98	1.71	2.39	3.24
Mi08g18830.1	green	Uncharacterized protein At5g39865;	2.37	1.9	1.48	2.11	1.1	2.65	0.6	1.27	1.46	1.74	0.74	1.21	1.95	1.32	1.51	1.45	1.15	1.63	5.55	4.38	5.65	3.53	2	2.47
Mi05g13180.1	green	Photosystem I reaction center subunit IV A, chloroplastic; Short=PSI-E A; Contains: RecName: Full=Photosystem I reaction center subunit IV A isoform 2; Flags: Precursor;	35.57	42.31	35.01	40.4	26.71	41.37	41.8	41.98	47.87	38.2	35.29	43.75	40.45	43.38	33.32	34.65	38.19	35.44	123.59	133.24	118.87	121.36	127.9	165.55
Mi05g07840.1	green	Protein ASPARTIC PROTEASE IN GUARD CELL 2; Short=AtASPG2; EC=3.4.23.-; Flags: Precursor;	8.78	7.79	6.34	10.59	8.68	11.14	6.16	4.58	5.27	6	6.87	7.01	4.25	3.39	4.4	7.1	8.69	6.9	17.37	19.48	18.58	9.52	11.98	16.37
Mi14g15330.1	green	Golgin candidate 2; Short=AtGC2;	3.37	4.69	4.16	6.01	4.24	4.77	2.96	3.42	3.34	3.47	6.69	3.81	4.79	6.24	3.64	4.5	4	2.5	9.11	9.05	10.32	7.47	3.76	3.75
Mi15g08730.1	green	--	5.42	5.82	4.61	4.46	4.81	4.12	3.67	4.26	2.69	3.12	3.27	4.34	4.81	6.33	5.67	4.28	3.65	3.73	10.85	8.26	9.18	6.69	9.31	9.36
Mi00g15410.1	green	--	1.77	2.3	1.43	1.97	1.29	0.93	0.57	0.1	0.43	0.34	0.98	0.32	1.7	1.04	2.27	1.54	0.9	0.64	6.76	5.23	5.17	2.9	2.37	2.61
Mi06g16570.1	green	Mitochondrial import inner membrane translocase subunit TIM50; AltName: Full=NIF domain protein 3; Flags: Precursor;	2.12	1.38	1.08	1.29	1.12	1.41	0.38	0.12	0.13	0.62	0.63	0.27	1.21	0.98	2.03	1.24	0.58	0.73	5.19	5.88	4.5	3.02	2.59	2.79
Mi18g03490.1	green	--	2.34	3.73	2.05	2.98	2.73	3.58	0.46	0.41	0	1.54	0.72	0.69	2.27	1.69	2.36	1.46	0.8	0.73	11.14	9.66	3.61	3.63	3.27	0.12
Mi20g10590.1	green	Ankyrin repeat-containing protein BDA1 {ECO:0000305}; AltName: Full=Protein BIAN DA 1 {ECO:0000303|PubMed:22740615};	4.15	3.08	3.25	2.31	1.13	2.82	3.77	3.9	4.11	2.46	2.11	2.89	3.33	4.05	2.3	3.66	2.71	4.05	1.14	1.04	1.05	1.03	1.89	1.59
Mi06g13610.1	green	BTB/POZ domain-containing protein At3g22104;	0.03	0.23	0.52	0.11	0	0.22	0.23	0.07	0.07	0.11	0.45	0.04	0.42	0.32	0.15	0.18	0.25	0	2.07	1.49	1.85	2.4	1.58	2.93
Mi03g14530.1	green	--	5.6	5.4	5.45	4.18	4.29	6.83	4.61	7.82	4.51	4.98	5.98	3.95	5.12	5.32	5.34	4.11	2.39	3.68	15.74	11.65	13.35	8.69	6.63	6.34
Mi07g10650.1	green	Putative invertase inhibitor; AltName: Full=Pollen allergen Pla a 1; AltName: Allergen=Pla a 1; Flags: Precursor;	1.4	0.87	1.64	0.71	0.64	0.97	1.64	2.68	2.66	1.32	1.84	0.53	0.88	1.02	0.88	1.16	0.93	0.58	8.93	8.7	7.42	4.65	5.77	7.65
Mi04g19840.1	green	Mitotic spindle checkpoint protein MAD2 {ECO:0000303|PubMed:19710914}; AltName: Full=Mitotic arrest deficient protein 2;	1.89	3.26	3.38	4.26	3.21	5.32	1.2	1	1.1	1.15	1.59	2.58	3.74	2.89	5.94	1.36	0.89	1.6	14.18	16.35	16.96	12.24	12.92	12.39
Mi03g05020.1	green	Serine/threonine-protein kinase STY13 {ECO:0000305}; EC=2.7.11.1 {ECO:0000269|PubMed:16429265}; AltName: Full=AtSTYPK {ECO:0000303|PubMed:17291444}; AltName: Full=Serine/threonine/tyrosine-protein kinase 13 {ECO:0000303|PubMed:16429265};	11.59	10.47	11.29	9.14	9.17	9.86	6.1	6.81	6.84	7.62	7.49	6.16	11.11	10.83	13.04	8.92	7.3	7.42	27.54	23.99	27.59	24.68	26.2	25.16
Mi00g13140.1	green	Protein SPIRAL1-like 2;	84.6	84.57	73.76	87.37	71.22	81.54	44.45	51.16	43.1	31.48	35.49	33.83	68.01	71.14	72.31	41.99	44.86	38.04	151.57	176.7	138.17	111.74	133	158.76
Mi03g03880.1	green	E2F transcription factor-like E2FE; AltName: Full=DP-E2F-like protein 1; AltName: Full=E2F-like repressor E2L3;	2.82	3.21	2.89	3.83	1.84	2.92	0.65	0.76	0.84	1.6	2	1.6	1.94	2.82	3.25	2.31	1.4	1.5	7.52	6.83	6.9	5.44	5.39	6.39
Mi01g02790.1	green	NADPH-dependent aldo-keto reductase, chloroplastic {ECO:0000303|PubMed:21169366}; Short=AtChlAKR {ECO:0000303|PubMed:21169366}; EC=1.1.1.- {ECO:0000269|PubMed:19616008, ECO:0000269|PubMed:21169366}; AltName: Full=Aldo-keto reductase family 4 member C9;	2.44	1.74	1.32	1.71	1.11	1.5	1	1.34	0.74	1.22	1.07	1.92	1.18	1.29	1.17	1.4	0.92	1.53	4.04	4.36	3.22	3.54	3.84	2.29
Mi09g03390.1	green	Protein yippee-like At4g27745;	7.21	7.96	9.48	13.9	9.64	11.24	6.26	4.19	6.61	6.5	4.08	2.33	3.27	2.19	2.81	6.54	5.81	5.9	15.35	25.64	18.48	8.31	9.42	13.79
novel.2515	green	--	1.75511	1.43802	2.15135	1.09029	0.938449	0.630916	1.5424	2.42215	0.875191	4.3721	2.87821	2.53348	1.91936	2.10408	1.73492	1.19576	1.73325	0.931659	5.03292	5.80817	6.20476	4.83777	4.25553	8.5885
Mi04g20470.1	green	4-coumarate--CoA ligase-like 1; EC=6.2.1.-; AltName: Full=4-coumarate--CoA ligase isoform 10; Short=At4CL10;	0.03	0.06	0.21	0.08	0.1	0	0	0	0.03	0.07	0.08	0	0.03	0.09	0.34	0.07	0	0.06	0.79	1.53	0.64	0.69	0.63	0.53
Mi15g09770.1	green	Photosystem I chlorophyll a/b-binding protein 5, chloroplastic {ECO:0000303|PubMed:10366881}; Short=Lhca5 {ECO:0000303|PubMed:10366881}; AltName: Full=LHCI type III LHCA5 {ECO:0000305}; Flags: Precursor;	2.72	3.73	1.85	2.58	1.65	3.35	3.45	2.66	1.94	1.87	1.64	2.09	1.73	1.51	1.13	1.56	1.9	2.57	8.96	10.24	8.71	7.54	8.67	9.17
Mi11g12580.1	green	Probable xyloglucan endotransglucosylase/hydrolase protein B; EC=2.4.1.207; AltName: Full=VaXTH2; Flags: Precursor;	36.58	37.73	37.01	31.57	27.16	34.97	8.37	8.27	7.8	18.78	20.7	23.57	29.03	25.37	36.02	21.81	29.27	17.24	59.33	68.75	79.09	19.22	34.32	52.08
Mi01g24260.1	green	Protein DETOXIFICATION 19 {ECO:0000303|PubMed:11739388}; Short=AtDTX19 {ECO:0000303|PubMed:11739388}; AltName: Full=Multidrug and toxic compound extrusion protein 19 {ECO:0000305}; Short=MATE protein 19 {ECO:0000305}; AltName: Full=Protein ABERRANT LATERAL ROOT FORMATION 5 {ECO:0000303|PubMed:11449055};	1.07	0.5	0.27	0.27	0.43	0.8	0.29	0.14	0.28	0.7	0.34	0.91	0.26	0.52	0.36	0.63	0.45	0.51	1.61	1	1.62	0.83	1.14	0.81
Mi02g00270.1	green	Nicotianamine synthase; EC=2.5.1.43; AltName: Full=Chloronerva; AltName: Full=S-adenosyl-L-methionine:S-adenosyl-L-methionine:S-adenosyl-methionine 3-amino-3-carboxypropyltransferase;	0.15	0.05	0.25	0.62	0.18	0.06	0.14	0.21	0	0.43	0.19	0.24	0.2	0.05	0.05	0.06	0.21	0.54	4.25	4.59	3.74	2.21	2.17	1.82
Mi04g18570.1	green	14-3-3-like protein GF14 iota {ECO:0000303|PubMed:11553742}; AltName: Full=General regulatory factor 12 {ECO:0000303|PubMed:11553742};	2.81	2.18	1.8	1.58	1.96	2.88	0.12	0.72	0.44	0.76	0.92	1.02	1.15	1.53	2.41	1.73	1.34	0.47	6.44	5.29	7.38	5.9	6.56	5.99
Mi20g10600.1	green	--	13.69	14.36	20.99	11.19	6.64	10.96	19.51	31.37	18.43	20.29	11.02	11.68	21.53	18.18	8.6	17.54	23.14	19.69	7.68	8.4	10.72	14.16	10.18	17.11
Mi09g19440.1	green	--	4.1	4	2.83	2.51	2.55	2.7	1.42	2.25	1.62	1.2	2.33	2.44	4.24	2.64	3.79	1.72	1.53	2.34	11.08	10.66	10.69	8.03	8.79	8.05
Mi12g12940.1	green	Replication protein A 32 kDa subunit A; Short=AtRPA32A; Short=RP-A p32 A; AltName: Full=DNA replication protein A2 subunit A; AltName: Full=Protein SUPPRESSOR OF ROS1; AltName: Full=Replication factor A protein 2 A; Short=AtRPA2 A; Short=RF-A protein 2 A; AltName: Full=Replicon protein A2 A;	30.6	29.35	30.52	22.67	18.76	23.25	23.96	24.35	26.24	26.41	23.93	25.04	22.88	29.71	24.7	15.22	15.08	17.53	64.74	56.6	51.12	37.67	40.12	41.1
Mi16g09120.1	green	Transcription factor SCREAM2; AltName: Full=Basic helix-loop-helix protein 33; Short=AtbHLH33; Short=bHLH 33; AltName: Full=Transcription factor EN 44; AltName: Full=bHLH transcription factor bHLH033;	28.44	25.57	27.76	59.87	59.27	55.07	13.36	11.35	12.34	15.63	12.93	18.7	6.87	9.28	2.14	18.06	24.94	18.78	65.16	86.4	53.34	18	27.48	29.84
Mi17g12540.1	green	G-type lectin S-receptor-like serine/threonine-protein kinase SD2-5; EC=2.7.11.1; AltName: Full=S-domain-2 (SD2) receptor kinase 5; Short=SD2-5; Flags: Precursor;	0.37	0.19	0.32	0.32	0.33	0.43	0.13	0.21	0.07	0.32	0.28	0.31	0.14	0.14	0.39	0.33	0.25	0.37	0.61	0.86	1.43	0.22	0.7	0.46
Mi15g04370.1	green	--	1.73	1.43	1.98	1.98	2	1.54	0.51	0.89	0.99	1.23	1.35	0.82	1.66	1.35	1.9	1.12	1.8	1.95	4.81	3.14	4.97	2.57	2.56	1.59
Mi05g18040.1	green	DNA replication licensing factor MCM7; EC=3.6.4.12; AltName: Full=Minichromosome maintenance protein 7; Short=AtMCM7; AltName: Full=Protein PROLIFERA;	9.96	9	7.96	6.76	4.86	6.21	1.88	2.04	2.21	3.4	3.33	3.34	5.33	6.51	6.74	3.76	4.32	3	16.06	13.68	17.27	8.66	9.17	7.5
Mi07g09850.1	green	Sugar transporter ERD6-like 5;	28.72	29.81	38.89	25.11	25.51	24.3	38.67	41.07	38.28	82.86	70.64	59.24	65.97	77.83	53.98	26.74	21.54	26.03	12.32	11.08	12.25	31.06	28.73	25.75
Mi10g12630.1	green	Glucan endo-1,3-beta-glucosidase 7; EC=3.2.1.39; AltName: Full=(1->3)-beta-glucan endohydrolase 7; Short=(1->3)-beta-glucanase 7; AltName: Full=Beta-1,3-endoglucanase 7; Short=Beta-1,3-glucanase 7; Flags: Precursor;	8.91	10.53	9.15	12.83	14.68	11.06	2.32	2.57	3.79	2.88	4.63	3.12	6.23	7.86	9.87	6.07	8.16	7.3	26.58	24.27	34.84	16.04	15.33	21.69
Mi10g15320.1	green	Cyclin-D1-1; AltName: Full=Cyclin-delta-1; Short=Cyclin-d1; AltName: Full=G1/S-specific cyclin-D1-1; Short=CycD1;1;	1.34	1.79	0.96	0.38	0.51	0.17	0.05	0.15	0	1.69	1.33	2.71	1.68	2.02	1.63	0.72	1.09	0.52	3.48	2.84	2.83	2.82	2.2	2.43
Mi11g00670.1	green	--	3.7	4.5	4.14	4.79	5.95	5.13	3.2	2.84	4.61	3.15	2.39	4.97	4.77	4.03	5.31	3.23	2.67	3.2	7.48	10	7.86	6.67	8.89	14.24
Mi06g10170.1	green	Auxin-responsive protein IAA17; AltName: Full=Auxin response 3; AltName: Full=Indoleacetic acid-induced protein 17;	13.58	14.44	11.77	12.03	14.86	9.96	11.69	14.24	9.61	14.19	16.18	20.31	6.73	7.26	8.8	24.02	18.76	18.74	5.89	6.24	7.16	10.34	8.48	16.45
Mi04g22090.1	green	Protein DETOXIFICATION 43 {ECO:0000303|PubMed:11739388}; Short=AtDTX43 {ECO:0000303|PubMed:11739388}; AltName: Full=Multidrug and toxic compound extrusion protein 43 {ECO:0000305}; Short=MATE protein 43 {ECO:0000305}; AltName: Full=Protein FERRIC REDUCTASE DEFECTIVE 3 {ECO:0000303|PubMed:12172022}; Short=AtFRD3 {ECO:0000303|PubMed:12172022}; AltName: Full=Protein MANGANESE ACCUMULATOR 1 {ECO:0000…	0.29	0.38	0.3	0.96	0.94	0.6	0.48	0.28	0.87	0.32	0.33	0.17	0.29	0.55	0.34	0.58	0.85	0.6	1.76	1.93	2.1	1.23	0.55	1.07
Mi15g12640.1	green	Receptor protein kinase CLAVATA1; EC=2.7.11.1; Flags: Precursor;	0.82	0.65	0.47	0.84	0.66	1.5	0.73	0.4	0.87	0.28	0.26	0.66	0.58	0.44	0.61	0.77	0.67	1.39	3.76	1.94	3.29	2.89	3.07	1.98
Mi13g13310.1	green	Ferredoxin-thioredoxin reductase catalytic chain, chloroplastic; Short=FTR-C; EC=1.8.7.2; AltName: Full=Ferredoxin-thioredoxin reductase subunit B; Short=FTR-B; Flags: Precursor;	32.7	36.29	36.66	29.62	27.14	29.15	26.62	34.78	27.06	25.72	21.57	30.83	31.7	38.38	25.95	23.36	21.86	20.98	69.37	80.25	88.9	51.37	61.4	76.24
Mi02g08000.1	green	--	1.19	0.85	0.66	1.47	0.57	1.42	0.63	1.03	0.31	0.32	0.98	0.57	1.2	1.45	1.28	0.56	0.73	0.62	3.48	1.51	2.55	2.22	1.98	1.01
novel.2179	green	--	6.56501	6.99864	4.71147	8.00194	5.66588	6.47131	4.73485	8.21186	6.82126	8.27686	6.98297	8.45623	5.45839	5.06961	5.89609	6.33896	7.20042	5.52485	16.2776	23.2439	19.217	11.2745	15.3403	23.6902
Mi06g09700.1	green	G-type lectin S-receptor-like serine/threonine-protein kinase At1g11330; EC=2.7.11.1; Flags: Precursor;	0.52	0.46	0.95	0.45	0.5	0.51	0.02	0.09	0	0.26	0.18	0.66	0.06	0.24	0.1	0.15	0.4	0.32	4.89	4.63	5.99	1.22	0.8	2.26
Mi09g15210.1	green	E3 ubiquitin-protein ligase ORTHRUS-LIKE 1; Short=ORTH-LIKE 1; EC=2.3.2.27; AltName: Full=Protein VARIANT IN METHYLATION 6; AltName: Full=RING-type E3 ubiquitin transferase ORTHRUS-LIKE 1 {ECO:0000305};	3.05	2.97	2.89	1.63	1.14	1.33	0.67	0.54	0.71	0.68	1.85	1.91	2.35	2.24	3.11	0.81	1.01	0.95	7.8	5.23	4.72	4.97	6.13	5.1
Mi05g06740.1	green	--	11.42	12.61	10.33	9.7	6.81	8.51	11.11	20.78	15.32	9.99	8.28	11.45	13.57	11.83	11.67	6.64	9.93	11.38	38.41	37.86	34.91	11.53	17.68	16.8
Mi18g08890.1	green	3-oxo-Delta(4,5)-steroid 5-beta-reductase; EC=1.3.1.3 {ECO:0000269|PubMed:19166903, ECO:0000269|PubMed:20598327, ECO:0000269|PubMed:22357344}; AltName: Full=Delta(4)-3-oxosteroid 5-beta-reductase; AltName: Full=Delta-4,5-steroid 5-beta-reductase; Short=At5beta-StR; AltName: Full=Progesterone 5-beta-reductase; Short=5beta-POR; AltName: Full=Protein VEIN PATTERNING 1;	34.41	30.49	32.72	32.48	28.36	30.72	57.4	64.93	55.18	38.57	41.83	38.43	39	29.96	36.52	35.28	44.02	44.1	22.05	29.23	20.03	40.15	33.28	32.41
Mi11g01290.1	green	L-ascorbate oxidase homolog; EC=1.10.3.-; Flags: Precursor;	0.14	0.06	0.18	0.1	0.03	0.18	0.17	0.28	0.28	0.18	0.22	0.31	0.12	0.09	0.26	0.03	0.15	0.19	1.28	0.74	0.74	0.73	0.66	0.46
novel.2183	green	--	12.0102	14.2563	13.0501	10.8835	12.2717	12.2451	14.3601	14.9939	14.6275	14.3183	12.4574	12.0698	14.4545	14.6425	11.5046	15.583	12.5782	14.3598	8.55776	9.94704	6.04408	9.27041	9.20281	8.47386
Mi18g06420.1	green	Transcription termination factor MTERF8, chloroplastic {ECO:0000305}; AltName: Full=Mitochondrial transcription termination factor 8 {ECO:0000303|PubMed:23087700}; AltName: Full=Protein PLASTID TRANSCRIPTIONALLY ACTIVE 15 {ECO:0000303|PubMed:16326926}; Flags: Precursor;	1.34	2.2	2.07	1.59	1.68	1.3	2.86	1.92	1.83	3.08	3.81	2.93	2.14	2.2	3.07	1.66	2.26	1.63	6.25	5.79	6.4	3.2	3.2	4.42
Mi03g20520.1	green	--	0.74	1.44	1.58	0.99	0.4	0.79	0.68	0.52	0.84	0.81	1	0.98	0.93	1.31	0.91	0.34	0.43	0.5	4.63	3.03	3.81	2.89	1.75	1.54
Mi09g19390.1	green	--	0.64	0.82	1.13	0.67	0.48	0.43	0.63	0.54	0.24	0.75	0.47	0.42	0.75	0.89	0.99	0.77	0.53	0.88	2.05	1.82	1.9	1.59	1.1	2.28
Mi13g11990.1	green	Transmembrane emp24 domain-containing protein p24delta9; AltName: Full=p24 family protein delta2c; Short=p24delta2c; AltName: Full=p24 family protein delta9; Short=p24delta9; Flags: Precursor;	2.58	3.25	2.52	3.68	2.86	3.44	0.65	0.81	0.63	1.3	0.84	0.72	2.23	1.88	2.22	2.12	1.65	1.31	6.85	7.77	8.24	5.87	4.64	5.98
Mi01g09570.1	green	--	0.4	0.3	0.28	0.24	0.33	0	0	0	0.16	1.02	0	0.16	0.41	0.14	0	0	0.14	0.3	32.6	27.09	37.77	29.81	35.49	41.04
novel.825	green	Tetrapyrrole-binding protein, chloroplastic; AltName: Full=Genomes uncoupled 4; Flags: Precursor;	3.80751	3.86061	3.51684	2.45016	2.33689	3.52161	2.35584	2.82318	3.46109	2.74187	2.96635	3.39077	5.01135	4.51006	7.02749	3.08047	2.95928	3.20438	24.1447	21.7342	19.8591	19.8243	22.2604	21.1973
novel.2150	green	--	0.251894	0.367342	0.115092	0.182555	0.381156	0.395352	0.474721	0.359787	0.806936	0.506425	0.643444	0.58088	0.291363	0.277158	0.270411	0.277988	0.33866	0.405597	1.30503	1.506	1.08842	0.17992	0.214768	0.068762
Mi10g15440.1	green	--	0.27	0.45	1.75	0.73	0.33	1.58	0.6	0.52	2.04	2.63	1.54	0.74	0.75	1.14	1.08	1.13	0.57	0.45	3.92	2.48	3.05	3.13	1.63	1.26
Mi01g08900.1	green	--	1.5	1.34	1.11	1.67	1.94	2.57	2.44	2.76	1.94	2.51	3.62	3.42	0.93	0.57	1.36	1.75	1.96	1.51	10.81	9.22	8.99	7.94	7.09	6.24
Mi04g22220.1	green	Protein gamma response 1; AltName: Full=COM1/SAE2-like protein; AltName: Full=Protein gamma response I;	1.12	1.61	1.21	1.3	1.29	1.29	1.27	1.09	1.38	2.23	2.48	1.8	1.18	0.93	0.9	0.9	1.14	0.81	3.43	2.14	3.82	1.91	2.56	2.15
Mi06g11100.1	green	EPIDERMAL PATTERNING FACTOR-like protein 8 {ECO:0000303|PubMed:19435754}; Short=EPF-like protein 8; Contains: RecName: Full=MEPFL8 {ECO:0000305}; Flags: Precursor;	4.16	3.88	3.52	1.42	1.89	1.6	3.09	3.99	2.37	2.13	3.24	4.92	6.3	6.08	4.71	3.28	3.06	2.03	9.05	10.22	10.01	9.51	7.95	13.82
Mi08g08340.1	green	Histone H3.2;	26.15	19.74	23.57	24.24	12.14	19.73	2.64	4.09	3.73	7.24	8.81	11.55	13.33	12.05	15.83	15.07	12.82	8.92	64.04	72.55	55.57	17	18.63	20.85
Mi14g05410.1	green	Cysteine-rich repeat secretory protein 38; Flags: Precursor;	0.26	0.29	0.09	0.23	0.21	0	1.19	0	0.1	0.22	0	0.52	0.96	0.18	0.95	0.1	0.37	0.1	2.89	2.01	3.89	1.81	2.09	3.01
novel.2157	green	--	0.62825	0.554376	0.93458	0.821647	0.610607	0.98614	0.393823	0.873048	0.242595	0.250742	0.095434	0.182692	0.574992	1.01341	0.552731	0.600235	0.902979	0.44399	5.22685	8.33036	6.72478	1.16022	1.68085	2.09711
Mi01g01430.1	green	Cyclin-dependent kinase B1-2; Short=CDKB1;2; EC=2.7.11.22; EC=2.7.11.23;	16.52	17.92	17.78	18.45	12.38	13.11	1.15	1.33	2.12	6.07	6	4.62	13.14	11.61	19.45	6.89	5.96	6.49	33.79	30.95	42.79	18.09	19.46	27.51
Mi18g13540.1	green	Pentatricopeptide repeat-containing protein At2g33680;	0.87	0.84	1	0.47	0.44	0.75	0.73	0.84	0.63	1.39	1.29	1.56	0.91	1.31	1.11	0.59	0.43	0.85	1.86	2.5	1.68	1.81	1.35	1.26
Mi04g09110.1	green	2-hydroxyisoflavanone dehydratase; EC=3.1.1.1; EC=4.2.1.105; AltName: Full=Carboxylesterase HIDM;	45.74	42.44	36.81	35.42	29.34	33.82	15.26	16.34	13.71	23.91	25.42	34.66	38.63	35.48	48.95	28.8	37.31	35.93	95.66	98.84	101.57	83.82	89.59	87.26
Mi20g00950.1	green	--	1.43	1.42	0.96	1.84	0.89	2.1	0.14	0.35	0.17	0.12	0.62	0.73	1.25	1.52	1.2	0.72	0.74	0.97	4.34	3.05	3.54	0.97	2.99	1.78
Mi15g02430.1	green	Laccase-14; EC=1.10.3.2; AltName: Full=Benzenediol:oxygen oxidoreductase 14; AltName: Full=Diphenol oxidase 14; AltName: Full=Urishiol oxidase 14; Flags: Precursor;	1.01	1.08	0.64	1.5	1.6	1.02	1.03	1.04	0.26	0.62	0.21	0.04	0.99	1.56	2.8	0.52	0.75	0.48	15.9	13.76	18.34	2.14	3.15	4.13
Mi16g12110.1	green	WAT1-related protein At2g37460;	7.27	6.93	5.14	10.04	10.23	8.45	1.85	2.28	2.07	3.46	2.98	3.6	2.68	3.22	4.22	4.19	8.42	6.2	14.95	18.3	19.09	2.62	3.22	4.05
Mi16g05030.1	green	Glucan endo-1,3-beta-D-glucosidase; EC=3.2.1.39; AltName: Full=Major pollen allergen Ole e 9; AltName: Allergen=Ole e 9; Flags: Precursor;	9.96	10.19	8.18	7.04	7.01	5.3	1.22	0.67	0.9	3.57	4.59	4.05	6.08	6.14	7.92	4.88	2.63	2.74	32.28	34.72	28.26	18.94	24.69	35.67
Mi03g00870.1	green	B2 protein;	1690.85	1724.95	1575.37	1599.03	1902.42	1587.21	1823.22	1728.97	1912.6	1666.77	1759.64	1885.74	1342.24	1358.81	1112.55	2059.74	2266.08	2267.84	649.52	615.58	461	1025.39	971.39	744.67
Mi05g10260.1	green	Acyl carrier protein 1, chloroplastic; Short=ACP 1; Flags: Precursor;	0.34	0	0	0.1	0	0	0.22	0.37	0	0.28	0.11	0	0	0	0.68	0.41	0	0.38	3.78	6.9	4.96	2.24	3.05	6.04
Mi07g10160.1	green	UPF0481 protein At3g47200;	8.99	9.18	8.67	8.93	4.22	8.7	7.55	7.11	6.81	7.93	7.92	8.15	10.47	10.91	8.49	7.26	4.98	6.81	18.79	13.81	16.4	3.29	3.9	3.29
Mi19g02850.1	green	RING-H2 finger protein ATL78; EC=2.3.2.27 {ECO:0000305}; AltName: Full=RING-type E3 ubiquitin transferase ATL78 {ECO:0000305};	1.61	1.04	1.4	4.4	4.73	4.81	3.19	4.13	3.92	0.51	1.67	0.82	0.41	0.71	0	2.59	4.31	4.35	7.39	11.23	9.29	0	0.13	0.67
Mi04g02450.1	green	--	0.3	0.08	0.38	0.27	0.27	0.36	0.29	0.08	0.09	0.09	0	0.18	0.15	0.16	0.59	0.09	0.08	0.49	2.74	0.91	2.01	0.82	0.93	1.94
Mi01g23540.1	green	TPR repeat-containing thioredoxin TTL1; AltName: Full=Tetratricopeptide repeat thioredoxin-like 1;	10.82	9.15	8.85	13.01	13.56	12.3	3.28	3.04	4.03	6.84	8.15	8.21	7	5.42	8.13	8.33	8.82	8.45	23.53	20.65	25.1	19.94	19.23	15.78
Mi17g02780.1	green	Probable 1-deoxy-D-xylulose-5-phosphate synthase 2, chloroplastic; Short=1-deoxyxylulose-5-phosphate synthase; Short=DXP synthase; Short=DXPS; EC=2.2.1.7; Flags: Precursor;	0.19	0.21	0.18	0.57	0.13	0.05	0	0	0	0	0.04	0	0.17	0.18	0.43	0.1	0.02	0.63	5.82	5.04	7.73	1.75	2.06	2.3
Mi20g06120.1	green	--	0.79	0.84	0.7	0.48	0.64	0.43	0.14	0.29	0.28	0.07	0.56	0.14	0.5	0.5	0.38	0.56	0.31	0.16	2.03	1.33	1.19	0.61	0.48	0.33
Mi02g12830.1	green	Histone H3.2;	24.37	22.72	18.63	17.74	12.41	12.32	0.11	0.88	1.12	3.19	3.19	3.22	16.24	19.41	13.4	9.11	7.61	8.19	60.96	64.74	51.89	20.37	19.84	21.12
Mi03g10190.1	green	Protein LURP-one-related 12;	49.22	46.78	42.76	33.3	35.62	33.55	31.51	31.33	27.25	74.84	68.04	85.2	69.32	60.26	74.03	59.39	50.82	49.72	12.96	16.15	13	24.69	29.43	33.94
Mi04g06950.1	green	Auxin-responsive protein SAUR50 {ECO:0000303|PubMed:12036261}; AltName: Full=Protein SMALL AUXIN UP RNA 50 {ECO:0000303|PubMed:12036261};	8.7	6.62	7.01	3.54	2	2.59	0.89	0.99	1.27	1.51	0.86	3.66	4.54	6.85	3.32	1.44	2.88	2.84	15.64	17.67	16.46	3.65	3.49	5.06
Mi07g00410.1	green	ABC transporter B family member 21; Short=ABC transporter ABCB.21; Short=AtABCB21; AltName: Full=Multidrug resistance protein 17; AltName: Full=P-glycoprotein 21;	0.08	0.07	0.11	0.13	0.04	0.19	0.02	0.03	0.04	0.08	0.03	0.06	0.09	0.12	0.15	0.13	0.13	0.24	1.22	1.05	1.52	0.46	0.42	0.12
novel.1283	green	Auxin-responsive protein SAUR50 {ECO:0000303|PubMed:12036261}; AltName: Full=Protein SMALL AUXIN UP RNA 50 {ECO:0000303|PubMed:12036261};	8.96636	9.80384	9.78484	5.52171	10.0164	5.41931	2.71802	2.94953	2.91176	7.44521	6.86483	7.87035	5.08874	5.64544	6.48404	5.41833	6.13229	5.68882	16.4765	20.3798	17.8015	7.77714	8.13375	14.2886
Mi08g17740.1	green	Agamous-like MADS-box protein AGL8 homolog; AltName: Full=POTM1-1;	1.64	1.88	1.96	1.26	0.61	1.78	0.31	0.41	0.46	1.59	2.47	1.15	1.4	1.87	1.71	2.27	1.41	2.24	65.75	62.53	74.62	99.42	101.06	137.67
Mi09g08820.1	green	Probable pectate lyase 8; EC=4.2.2.2; Flags: Precursor;	2.22	1.51	1.77	1.41	0.9	1.55	0.22	0.24	0.22	1.17	1.52	1.35	0.37	0.59	1.41	1.38	1.58	1.23	10.03	6.89	7.7	4.42	5.88	4.2
novel.2133	green	--	5.89205	5.1698	5.4456	4.11102	4.10566	3.70362	0.21273	1.31848	0.564245	1.16054	1.67029	0.693589	5.39415	4.29467	4.97222	1.84372	2.34904	1.4258	12.7409	18.4914	12.3569	4.15239	6.83373	9.4295
Mi13g00500.1	green	Pentatricopeptide repeat-containing protein At1g79490, mitochondrial; AltName: Full=Protein EMBRYO DEFECTIVE 2217; Flags: Precursor;	0.1	0.22	0.21	0.45	0.48	0.61	0	0.76	0.24	1.13	0.1	0.24	0.3	0	0.1	0.48	0.64	0.33	2.46	3.55	2.26	1.99	2.03	1.37
Mi13g04800.1	green	Putative kinase-like protein TMKL1; Flags: Precursor;	0.39	0.58	0.95	0.91	1.27	1.18	0.91	0.33	0.64	1.54	1.21	1.75	0.57	0.6	0.92	1.36	0.7	1.12	6.21	5.73	7.75	2.03	2.33	4.03
Mi00g09350.1	green	Cellulose synthase A catalytic subunit 3 [UDP-forming]; Short=AtCesA3; EC=2.4.1.12; AltName: Full=Constitutive expression of VSP1 protein 1; AltName: Full=Isoxaben-resistant protein 1; Short=Ath-B; AltName: Full=Protein ECTOPIC LIGNIN 1; AltName: Full=Protein RADIALLY SWOLLEN 5; Short=AtRSW5;	1.03	1.02	0.72	0.94	0.28	0.28	0.11	0.13	0.98	0.87	0.77	1.68	1.51	1.34	2.08	0.69	1.1	0.51	6.19	8.89	4.68	4.46	3.12	3.16
Mi01g03080.1	green	Light-harvesting complex-like protein OHP1, chloroplastic {ECO:0000305}; AltName: Full=High-light-induced protein {ECO:0000303|PubMed:10794534}; Short=AtHLIP {ECO:0000303|PubMed:10794534}; AltName: Full=One helix protein {ECO:0000303|PubMed:10794534}; AltName: Full=One helix protein 1 {ECO:0000305}; AltName: Full=Protein PIGMENT DEFECTIVE 335 {ECO:0000305}; Flags: Precursor;	1.23	2.12	2.7	2.61	5.48	2.19	3.65	1.8	2.99	1.55	1.7	3.17	3.45	2.76	0.69	2.63	4.68	3.35	13.05	16.47	15.18	16.68	18.85	26.87
Mi10g15560.1	green	--	0.56	0.83	0.46	0.81	0.61	0.66	0.11	0.13	0.33	0.17	0.61	0.23	0.86	0.74	1.43	0.37	0.27	0.47	4.13	2.29	3.99	2.52	2.06	1.32
Mi20g03110.1	green	Pentatricopeptide repeat-containing protein At1g74850, chloroplastic; AltName: Full=Protein PLASTID TRANSCRIPTIONALLY ACTIVE 2; Flags: Precursor;	1.32	1.14	1.49	1.66	1.21	1.9	2.58	2.29	3.35	2.77	3.96	3.43	1.1	1.12	1.37	1.57	1.24	1.6	7.49	5.65	7.23	7.13	6.05	5.65
Mi11g12100.1	green	V-type proton ATPase subunit G; Short=V-ATPase subunit G; AltName: Full=Vacuolar proton pump subunit G;	6.1	7.52	10.32	7.86	5.51	8.21	3.65	2.95	3.45	4.65	3.66	3.11	5.3	8.14	6.13	6.13	7.12	5.53	18.45	20.37	12.2	16.03	12.24	16.66
Mi17g07570.1	green	Protein DETOXIFICATION 51 {ECO:0000303|PubMed:11739388}; Short=AtDTX51 {ECO:0000303|PubMed:11739388}; AltName: Full=Multidrug and toxic compound extrusion protein 51 {ECO:0000305}; Short=MATE protein 51 {ECO:0000305}; AltName: Full=Protein ABNORMAL SHOOT 3 {ECO:0000303|PubMed:26160579}; AltName: Full=Protein ACTIVATED DISEASE SUSCEPTIBILITY 1 {ECO:0000303|PubMed:21762165}; Short=Protein ADS1 {ECO…	0.55	0.16	0.21	0.79	0.95	0.61	0.89	0.67	0.81	0.51	0.5	0.82	0.15	0.12	0.53	0.95	1.37	1.14	5.26	5.69	5.68	1.16	1.16	0.98
Mi09g18370.1	green	Putative gamma-glutamylcyclotransferase At3g02910; EC=2.3.2.-;	4.59	4.39	4.4	1.96	0.84	1.92	2.39	2.46	1.47	4.04	3.06	8.12	3.49	3.77	4.96	2.29	2.22	1.64	7.76	8.6	6.46	4.6	5.62	6.16
Mi02g04820.1	green	Serine/threonine-protein kinase WNK1; Short=AtWNK1; EC=2.7.11.1; AltName: Full=Protein kinase with no lysine 1;	7.5	7.92	7.09	11.29	9.55	10.3	7.81	9.44	9.19	8.4	9.05	9.71	9.05	9.43	10.59	6.96	8.45	8.45	23.92	21.42	26.94	30.2	28.2	25.61
Mi11g05260.1	green	Kinesin-like protein KIN-14C {ECO:0000305}; AltName: Full=AtKIN14a {ECO:0000303|PubMed:18088313}; AltName: Full=Kinesin-like protein KatA {ECO:0000303|PubMed:8492804, ECO:0000303|PubMed:8597656};	4.55	3.52	3.68	5.7	4.13	4.05	1.73	1.83	1.29	1.27	2.39	1.8	3.36	2.95	5.17	2.39	2.65	2.35	13.31	8.09	12.32	6.71	7.81	6.81
Mi03g23110.1	green	--	2.46	2.07	1.91	3.93	3.65	2.76	2.03	1.41	0.89	1.39	3.02	3	0.81	0.51	0.96	3.84	3.8	3.68	10.45	8.83	10.8	5.16	5.94	7.89
Mi17g11960.1	green	Early nodulin-like protein 1; AltName: Full=Phytocyanin-like protein; Flags: Precursor;	34.62	43.47	37.37	32.42	17.15	20.5	3.45	2.84	5.43	11.4	11.73	10.69	26.64	21.85	30.67	15.15	13.46	17.63	62.8	73.23	74.92	26.96	28.1	35.89
Mi12g06760.1	green	Peroxiredoxin Q, chloroplastic; EC=1.11.1.15; AltName: Full=Thioredoxin peroxidase; Flags: Precursor;	9.71	7.39	7.72	10.96	13.3	11.42	6.69	6.53	8.04	7.33	7.39	7.08	6.16	6.72	6.58	10.34	9.89	8.6	33.91	30.52	40.72	24.12	24.4	34.85
Mi06g06210.1	green	GDSL esterase/lipase 5; EC=3.1.1.-; AltName: Full=Extracellular lipase 5; Flags: Precursor;	3.35	3.28	2.87	3.55	3.09	2.67	1.38	1.35	2.06	4.93	5.2	4.97	3.38	5.18	2.86	2.5	2.26	3.36	10.61	10.21	7.54	7.95	8.19	10.93
Mi10g12990.1	green	--	0.56	0.27	0.74	0.33	0.18	0.15	0.1	0.13	0.15	0.19	0.21	0.21	0.5	0.36	0.74	0.09	0.1	0.33	1.02	0.63	0.72	0.35	0.67	0.4
Mi06g15730.1	green	Malate dehydrogenase 1, mitochondrial {ECO:0000305}; EC=1.1.1.37 {ECO:0000269|PubMed:26203119}; AltName: Full=Mitochondrial MDH1 {ECO:0000303|PubMed:20876337}; Short=mMDH1 {ECO:0000303|PubMed:20876337}; AltName: Full=Mitochondrial NAD-dependent malate dehydrogenase 1 {ECO:0000305}; Short=mNAD-MDH 1 {ECO:0000305}; Short=mtNAD-MDH1 {ECO:0000303|PubMed:20876337}; Flags: Precursor;	70.59	70.63	67.63	91.57	87.47	79.8	45.86	45.43	44.54	59.76	64.02	65.48	59	58.72	77.67	57.92	68.56	68.34	200.69	198.13	226.72	169.96	180.94	196.73
Mi15g07870.1	green	Kinesin-like protein KIN-4C {ECO:0000305}; AltName: Full=AtKINESIN-4C {ECO:0000303|PubMed:25600279};	1.61	1.79	1.26	2.37	2.42	2.3	0.78	0.47	0.58	1.24	1.5	1.26	1.26	1.55	2.27	0.99	1.02	1.11	4.06	2.96	3.46	2.89	3	1.7
Mi09g16840.1	green	Ubiquitin-conjugating enzyme E2 4; EC=2.3.2.23; AltName: Full=E2 ubiquitin-conjugating enzyme 4; AltName: Full=Ubiquitin carrier protein 4; AltName: Full=Ubiquitin-conjugating enzyme E2-21 kDa 1; AltName: Full=Ubiquitin-protein ligase 4;	0.34	0.09	0	0.53	0.1	0.21	0	0.09	0	0	0.24	0	0.25	0	0	0.1	0.09	0	2.16	2.47	2.94	0.93	0.41	1.67
Mi07g08550.1	green	Myosin-11; AltName: Full=Myosin XI E; Short=AtXIE;	0.28	0.35	0.41	0.41	0.21	0.2	0.27	0.3	0.32	0.43	0.17	0.31	0.18	0.44	0.24	0.16	0.15	0.17	1.13	0.86	0.89	0.36	0.35	0.21
Mi02g06700.1	green	SHUGOSHIN 2 {ECO:0000303|PubMed:23884434}; Short=AtSGO2 {ECO:0000303|PubMed:23884434};	3.94	4.23	3.54	4.81	3.44	4.07	0.73	1.44	1.02	1.59	2.66	2.05	3.39	3.12	4.85	2.4	2.18	3.04	13.48	11.79	14.91	7.91	9.26	7.87
Mi01g03650.1	green	Short-chain dehydrogenase TIC 32, chloroplastic; EC=1.1.1.-; AltName: Full=Translocon at the inner envelope membrane of chloroplasts 32; Short=PsTIC32;	3.37	4.1	4.67	5.55	5.04	3.92	2.32	1.71	1.31	3.15	2.85	2.5	2.81	3.84	4.62	5.46	3.44	4.03	15.85	11.94	11.79	11.75	15.03	12.04
Mi06g07600.1	green	Transcription factor MYB26 {ECO:0000305}; AltName: Full=Myb-related protein 26 {ECO:0000305}; Short=AtMYB26 {ECO:0000303|PubMed:11597504}; AltName: Full=Protein MALE STERILE 35 {ECO:0000303|PubMed:12753590};	1.29	1.07	1.2	1.01	1.06	0.51	0.05	0.1	0.06	0.7	0.18	0.9	0.75	0.59	0.6	0.17	0.25	0.15	1.19	0.85	1.78	0.51	0.98	1.39
Mi11g02220.1	green	Chlorophyll a-b binding protein 40, chloroplastic; AltName: Full=LHCII type I CAB-40; Short=LHCP; Flags: Precursor;	144.08	132.35	119.89	237.79	199.24	234.92	151.96	173.88	157.18	68.02	65.34	68.23	122.66	100.22	114.21	179.26	208.64	194.23	670.34	713.5	652.12	460.13	509.36	517.97
novel.2596	green	--	0.04683	0.051829	0	0.04282	0	0.058449	0	0	0.172401	0.089244	0	0	0	0.101079	0	0	0	0	1.69572	1.19139	1.13251	0.471127	1.2114	0.847073
novel.2119	green	Probable purine permease 4; Short=AtPUP4;	0.882573	0.398071	0.605522	0.317695	0.160115	0.525695	0	0	0.05924	0.470488	0.310728	0.279451	0.687925	0.259795	0.931087	0.688243	0.139338	0.327321	1.80724	2.09456	1.69019	0.94162	0.525747	0.970905
Mi06g00490.1	green	--	11.77	14.72	10.91	10.82	14.8	11.36	15.14	12.74	20.84	18.97	12.35	13.83	14.89	12.5	8.27	13.46	11.05	14.38	6.04	5.74	5.78	9.9	13.2	9.75
Mi16g13030.1	green	BTB/POZ domain-containing protein At5g03250;	0.84	0.67	0.68	0.53	0.52	0.84	0.63	0.72	0.98	0.57	1.09	1.36	0.64	0.83	0.71	0.94	0.68	0.7	2.07	2.14	2.75	1.43	1.18	1.49
Mi05g06310.1	green	Transcription factor WER; AltName: Full=Myb-related protein 66; Short=AtMYB66; AltName: Full=Protein WEREWOLF;	0.78	0.69	0.81	2.62	1.42	3.17	0.69	1.54	1.99	2.36	1.86	2.38	0.79	1.08	1.41	0.94	1.5	2.86	9.88	11	7.76	8.81	11.19	10.62
Mi03g07650.1	green	Probable pectinesterase 68; Short=PE 68; EC=3.1.1.11; AltName: Full=Pectin methylesterase 68; Short=AtPME68; Flags: Precursor;	0.75	0.92	1.14	1.68	1.28	0.11	0.09	0	0.05	0.39	0.5	0.59	0.71	0.33	0.97	0.26	0.28	0.59	8.73	5.99	7.12	1.95	2.9	1.76
Mi07g09040.1	green	Syntaxin-related protein KNOLLE; AltName: Full=Syntaxin-111; Short=AtSYP111;	8.1	7.34	4.93	8.53	6.18	6.1	0.59	0.44	0.3	2.96	2.82	3.35	6.51	6.1	9.85	1.92	2.03	2.39	26.74	25.21	20.99	9.3	11.97	11.06
Mi03g16150.1	green	Scarecrow-like protein 28; Short=AtSCL28; AltName: Full=GRAS family protein 8; Short=AtGRAS-8;	5.59	4.6	3.96	3.59	2.61	2.65	0.63	0.31	0.55	1.61	1.31	1.73	3.85	3.75	6.12	1.65	0.91	1.5	6.19	5.4	5.63	4.83	4.48	3.76
Mi01g28760.1	green	Oligopeptide transporter 5; Short=AtOPT5;	1.3	1.41	1.56	1.94	1.82	2.41	1.22	0.99	1.35	0.99	1.22	1.4	1.22	1.51	1.43	1.09	1.58	1.28	4.45	3.33	4.21	4.85	4.86	5.6
Mi06g10900.1	green	--	1.52	3.53	1.58	2.7	2.46	1.97	1.58	0.79	1.06	1.74	1.87	1.68	1.24	1.08	2.26	1.66	1.78	1.37	8.06	6.68	8.05	2.25	3.03	3.36
Mi11g03040.1	green	Nucleobase-ascorbate transporter 2; Short=AtNAT2;	8.43	7.58	7.01	12.86	12.22	11.93	4.6	3.55	3.17	3.93	5.31	4.75	4.99	4.05	5.97	8.54	11.11	9.45	25.96	19.84	25.42	13.22	13.73	11.02
Mi07g07290.1	green	Pentatricopeptide repeat-containing protein At3g42630;	1.72	3.23	2.8	2.89	2.32	2.68	2.52	2.18	2.82	2.41	4.27	3.2	2.61	3.07	2.71	2.39	2.04	1.96	6.98	6.03	7.04	5.4	5.53	9.14
novel.887	green	--	0.493924	0.092178	0.417961	0.164311	0.544026	0.326078	0.393663	0.589567	0.373732	0.113384	1.10025	0.221383	0.39846	0.333128	0.269159	0.053639	0.42688	0.542099	3.03362	4.28955	4.0175	0.049405	0.083799	0.935232
Mi09g03710.1	green	Protein CURVATURE THYLAKOID 1B, chloroplastic; AltName: Full=Photosystem I protein P; AltName: Full=Thylakoid membrane phosphoprotein 14 kDa; Flags: Precursor;	6.19	7.24	6.15	10.83	9.27	10.2	10.53	10.27	10.17	6.77	4.53	6.1	9.37	7.83	4.39	9.29	10.01	10.14	27.25	27.92	28.63	23.19	32.83	25.37
Mi10g15000.1	green	--	1.39	1.13	1.11	1.13	1.32	1.36	0.18	0.37	0.37	0.89	0.52	0.93	1.08	0.81	1.17	0.36	0.41	0.7	2.87	1.63	2.87	1.76	2.64	1.21
Mi01g09370.1	green	Protein POLLENLESS 3-LIKE 2 {ECO:0000303|Ref.5};	5.06	6.26	4.92	3.16	3.2	3.37	0.25	0.32	0.35	1.38	3.08	1.53	3.8	5.06	6.6	1.31	1.24	1.69	16.72	13.87	16.18	8.31	9.83	9.22
Mi10g11220.1	green	Probable pectate lyase 13; EC=4.2.2.2; AltName: Full=Powdery mildew susceptibility protein; AltName: Full=Powdery mildew-resistant mutant 6; Flags: Precursor;	7.73	8.11	7.13	12.34	12.23	11.74	0.8	0.63	0.47	2.48	2.5	4.43	3.44	3.66	7.51	5.53	5.05	5.52	20.04	19.64	20.41	20.83	24.23	32.64
Mi05g08250.1	green	Leucoanthocyanidin reductase; Short=Leucocyanidin reductase; EC=1.17.1.3;	22.78	20.07	21.6	20.81	17.33	16.95	7	7.46	6.98	18.69	21.2	18.87	19.51	19.07	19.17	15.99	16.81	19.11	70.72	62.48	83.28	89.56	97.86	107.74
Mi11g04770.1	green	G-type lectin S-receptor-like serine/threonine-protein kinase At1g11300; EC=2.7.11.1; Flags: Precursor;	3.21	5.43	4.27	1.88	2.68	2.22	3.8	4.14	4.95	3.96	3.97	3.46	5.4	3.41	2.55	5.18	3.03	4.02	3	2.58	1.55	4	4.6	3.59
Mi08g07450.1	green	G-type lectin S-receptor-like serine/threonine-protein kinase SD3-1; EC=2.7.11.1; AltName: Full=S-domain-3 (SD3) receptor kinase 1; Short=SD3-1; Flags: Precursor;	1.98	2.1	2.02	3.05	3.67	3.37	2	1.26	1.7	1.63	1.78	1.32	1.73	1.53	2.6	2.78	3.32	2.83	7.25	6.63	9.18	3.1	2.31	2.71
Mi04g09590.1	green	Probable alkaline/neutral invertase B {ECO:0000305}; Short=A/N-INVB {ECO:0000303|PubMed:21441406}; EC=3.2.1.26 {ECO:0000250|UniProtKB:Q9FXA8};	9.32	10.23	7.76	19.19	15.82	17.91	15.29	14.13	16.66	12.54	12.8	14.42	8.76	7.09	11.7	12.96	15.3	14.99	39.13	38.37	37.23	25.52	27.42	32.07
Mi03g10550.1	green	CRC domain-containing protein TSO1;	2.48	2.22	2.09	2.43	2.02	2.59	0.75	0.6	0.81	1.67	1.38	0.88	1.61	2.41	3.14	1.75	0.67	1.56	7.71	5.77	6.71	5.75	4.74	3.79
Mi04g08910.1	green	--	5.25	7.45	4.8	3.63	3.03	5.7	4.57	4.11	4.55	5.99	5.38	5.48	5.68	4.65	7.79	5.85	4.27	4.59	11.07	13.19	11.03	6.92	11.87	12.49
Mi03g23000.1	green	Auxin-induced protein 22B; AltName: Full=Indole-3-acetic acid-induced protein ARG4;	29.96	35.58	34.39	32.04	34.49	26.31	24.65	30.91	26.47	17.93	18.9	20.26	23.69	23.15	21.55	35.55	25.52	28.98	8.75	9.57	7.75	8.07	8.62	13.12
Mi18g11520.1	green	--	0.55	0.46	0.14	0.44	0	0.17	0	0.08	0.17	0.79	0.13	0.25	0.35	0.37	0.14	0.08	0.3	0	2.18	1.96	1.02	1.31	1.21	2.69
Mi00g14800.1	green	Protein NETWORKED 2D {ECO:0000303|PubMed:22840520};	0.43	0.42	0.51	0.41	0.32	0.35	0.22	0.24	0.5	0.28	0.29	0.21	0.7	0.69	0.6	0.59	0.3	0.4	1.5	1	1.64	1.08	1.02	0.43
Mi14g04870.1	green	Aromatic-L-amino-acid decarboxylase; Short=AADC; EC=4.1.1.28; AltName: Full=DOPA decarboxylase; AltName: Full=Tryptophan decarboxylase;	0.13	0.1	0.1	0.06	0.04	0.23	0	0	0	0.08	0.09	0.12	0.03	0	0.6	0	0.17	0	2.26	2.36	1.79	2.06	1.19	0.43
Mi07g19530.1	green	--	0.6	0.67	0.38	0.63	0.24	0.35	0.62	0.26	0.55	0.41	0.62	0.47	0.46	0.44	0.65	0.65	0.48	0.5	1.6	1.03	1.29	0.84	0.82	1.24
Mi01g08560.1	green	Serine/threonine-protein kinase HT1; EC=2.7.11.1; AltName: Full=High leaf temperature protein 1;	0.1	0.4	0.2	0.3	0.2	0.16	0	0.29	0.12	0.08	0.28	0.04	0.39	0.28	0.16	0.12	0.1	0.04	0.88	0.84	0.48	0.29	0.57	0.24
Mi05g16460.1	green	LRR receptor-like serine/threonine-protein kinase ERECTA {ECO:0000303|PubMed:8624444}; EC=2.7.11.1; AltName: Full=Protein QUANTITATIVE RESISTANCE TO PLECTOSPHAERELLA 1; AltName: Full=Protein QUANTITATIVE RESISTANCE TO RALSTONIA SOLANACEARUM 1; AltName: Full=Protein TRANSPIRATION EFFICIENCY 1; Flags: Precursor;	1.4	1.38	1.17	0.81	0.61	0.86	0.42	0.26	0.47	1.23	0.78	1.19	1.26	1.12	1.14	0.8	1.41	1.35	4.5	4.3	4.45	3.37	3.51	3.26
Mi10g07140.1	green	Probable serine protease EDA2; EC=3.4.-.-; AltName: Full=Protein EMBRYO SAC DEVELOPMENT ARREST 2; Flags: Precursor;	4.27	2.9	4.37	7.67	7.59	8.1	6	6.69	7.68	4.11	3.63	3.89	2.74	2.72	2.7	6.38	6.07	5.56	20.28	19.01	20.54	11.49	12.14	10.87
Mi01g07990.1	green	Transcription factor HHO2 {ECO:0000305}; AltName: Full=MYB-domain transcription factor HHO2 {ECO:0000305}; AltName: Full=Protein HRS1 HOMOLOG 2 {ECO:0000303|PubMed:27016098};	3.3	2.69	2.64	4.52	5.3	5.13	1.61	1	0.68	0.83	1.36	2.35	0.82	0.86	0.97	4.76	6.45	5.43	132.88	135.27	134.61	46.42	49.69	81.13
Mi02g00930.1	green	Probable histone H2A.4;	4.29	4.26	2.97	4.5	1.2	0.95	0.22	0.6	0	0.83	0.53	0.54	3.33	3.04	1.66	2.91	2	1.1	12.47	11.89	6.73	5.12	3.84	3.3
Mi03g23470.1	green	--	13.73	15.92	12.16	22.4	19.78	16.91	17.91	19.31	14.47	18.98	16.8	19.96	10.62	9.1	12.47	17.16	24.46	17.07	9.22	12.31	7.33	15.13	18.98	13.41
Mi16g07570.1	green	Nudix hydrolase 15, mitochondrial; Short=AtNUDT15; EC=3.6.1.-; AltName: Full=Coenzyme A diphosphatase NUDT15; Flags: Precursor;	0.18	0.33	0.92	0.54	0.72	0	0.06	0.32	0.29	0.22	0.39	0.22	0.95	0.75	0.24	0.21	0.19	0.92	2.84	2.89	2.14	1.83	1.72	3.32
Mi16g03810.1	green	Dynamin-related protein 5A; AltName: Full=Protein ARC5-like;	1.67	1.36	0.98	1.4	0.89	1.02	0.21	0.02	0.07	0.41	0.75	0.77	1.11	1.1	3.05	0.76	0.7	0.56	2.74	2.74	3.39	2.79	3.3	1.66
Mi05g09630.1	green	Mitotic spindle checkpoint protein MAD2 {ECO:0000303|PubMed:19710914}; AltName: Full=Mitotic arrest deficient protein 2;	5.53	5.02	4.96	5.57	3.67	6.16	4.86	3.73	3.22	3.25	4.56	3.6	4.89	4.98	5.71	3.73	4.12	3.12	14.26	12.45	12.16	6.12	12.48	8.23
Mi10g15350.1	green	Serine carboxypeptidase-like 18; EC=3.4.16.-; Flags: Precursor;	5.24	5.52	4.74	6.71	3.67	4.8	2.66	3.38	3.38	1.57	2.92	2.86	5.49	3.64	5.27	5.36	4.05	6.02	51.16	58.01	62.12	37.9	47.43	61.05
Mi17g10800.1	green	Probable indole-3-pyruvate monooxygenase YUCCA4; EC=1.14.13.168; AltName: Full=Flavin-containing monooxygenase YUCCA4;	1.92	1.49	1	3.22	2.52	3.89	0.95	0.76	0.51	1.21	0.96	0.47	0.58	0.45	0.46	2.45	2.26	2.19	5.01	4.87	6.45	2.17	2.13	1.59
Mi05g10740.1	green	Photosystem II 5 kDa protein, chloroplastic; Short=PSII-T; AltName: Full=Light-regulated unknown 11 kDa protein; Flags: Precursor;	2.46	2.07	3.15	4.07	0.88	2.31	1.57	2.06	1.75	0.55	0.14	2.29	2.19	1.53	2.61	2.08	2.47	1.45	18.14	23.93	15.2	6.56	16.39	12.28
novel.440	green	--	0.103471	0.289103	0	0.047545	0	0	0.359766	0.484812	0.227065	0.709104	0.394822	0.596459	0.672443	0.223788	0.079106	0.146084	0.658409	0.208305	0.775019	1.12659	1.51706	0.347706	0.403722	1.13541
Mi04g12420.1	green	Cyclin-D4-1; AltName: Full=G1/S-specific cyclin-D4-1; Short=CycD4;1;	2.22	2.25	1.59	3.24	4.21	2.8	1.69	1.47	1.86	1.23	1.24	2.65	0.98	1.03	0.79	2.56	2.42	2.06	12.51	11.08	14.04	10.46	15.22	15.57
Mi01g26370.1	green	(-)-germacrene D synthase; EC=4.2.3.22; EC=4.2.3.75;	2.42	2.43	2.05	2	1.4	1.6	0.81	1.2	0.65	0.82	0.54	0.62	2.1	3.08	2.8	1.56	1.38	1.66	4.77	3.01	4.53	4.49	3.58	2.89
Mi09g12490.1	green	Expansin-B3; Short=At-EXPB3; Short=AtEXPB3; AltName: Full=Ath-ExpBeta-1.6; AltName: Full=Beta-expansin-3; Flags: Precursor;	9.71	6.41	8.3	13.28	14.94	13.64	1.11	0.71	0.65	1.49	2.38	2.38	5.68	6.1	5.42	8.39	7.08	5.41	20.51	19.03	17.82	9.31	10.39	9.03
Mi19g10050.1	green	Ribosomal RNA small subunit methyltransferase, mitochondrial {ECO:0000305}; EC=2.1.1.- {ECO:0000269|PubMed:19929881}; AltName: Full=18S mitochondrial rRNA (adenine(1914)-N(6)/adenine(1915)-N(6))-dimethyltransferase {ECO:0000305}; AltName: Full=Adenosine dimethyl transferase 1B {ECO:0000305}; AltName: Full=Dimethyladenosine transferase 1B {ECO:0000303|PubMed:19929881}; Flags: Precursor;	1.23	0.54	0.98	0.74	0.3	0.91	1.34	0.63	1.39	1.71	1.1	2.2	0.41	0.78	0.7	0.34	0.92	0.73	3.95	2.77	3.16	2.09	2.03	1.95
Mi05g17720.1	green	COBRA-like protein 7; Flags: Precursor;	0.24	0.4	0.23	0.31	0.21	0.15	0.02	0.08	0.03	0.06	0	0.03	0.32	0.47	0.42	0.09	0.18	0.19	1.07	0.93	1.22	0.51	0.52	0.98
Mi17g10230.1	green	--	1.22	0.94	0.81	0.91	1.08	0.87	0.29	0.2	0.27	0.56	0.85	0.68	0.52	0.55	1.15	0.53	0.91	0.62	2.32	2.13	1.97	1.51	1.68	1.39
novel.840	green	--	0.511992	1.04269	1.42835	0.695556	0.937088	0.599559	0.933018	1.14278	0.981235	0.898747	1.95168	1.80644	1.02064	0.819289	0.899466	1.55892	0.924219	0.568955	5.36977	9.27405	7.65203	4.40365	4.70714	10.0167
Mi07g07860.1	green	Bifunctional 3-dehydroquinate dehydratase/shikimate dehydrogenase, chloroplastic; Short=DHQ-SDH protein; AltName: Full=DHQase-SORase; AltName: Full=Protein EMBRYO DEFECTIVE 3004; Includes: RecName: Full=Dehydroquinate dehydratase; Short=DHQ; EC=4.2.1.10; Includes: RecName: Full=Shikimate dehydrogenase; Short=SDH; EC=1.1.1.25; Flags: Precursor;	20.96	16.28	16.7	23.12	17.23	20.05	1.7	1.3	1.73	4.89	7.05	7.11	15.11	15.09	27.14	9.31	11.85	13.05	302.84	272.21	393.67	259	300.11	356.95
novel.841	green	--	1.18014	1.29758	2.08741	0.765904	0.682714	0.759172	0.055401	0	0	0.481929	0.320149	0.332495	0.775826	0.774197	1.9691	0.268537	0.594519	0.371322	2.07509	1.78796	3.13412	1.1126	0.978222	0.344987
Mi11g11940.1	green	Cyclin-L1-1; Short=CycL1;1; AltName: Full=Arginine-rich cyclin 1; Short=AtRCY1; AltName: Full=Protein MODIFIER OF SNC1 12;	0.91	0.88	0.66	1.44	0.58	0.88	0.63	0.74	0.87	0.8	0.53	0.15	1	0.46	1.12	0.48	0.38	0.57	3.51	2.29	1.75	1.1	1.19	0.79
Mi09g03230.1	green	Putative cyclic nucleotide-gated ion channel 13; AltName: Full=Cyclic nucleotide- and calmodulin-regulated ion channel 13;	18.23	17.24	16.29	12.33	14.68	19.02	27.85	26.39	30.96	20	18.7	19.49	23.71	20.38	13.16	32.95	23.53	30.84	8.13	8.49	9.62	21.58	18.18	21.22
Mi18g13100.1	green	Cyclin-B2-4; AltName: Full=G2/mitotic-specific cyclin-B2-4; Short=CycB2;4;	6.48	4.82	5.38	5.57	5.17	5.77	4.42	4.09	4.15	3.07	4.79	4.16	4.37	5.31	5.7	2.75	3.12	3.53	18.96	15.3	16.9	15.02	18.03	10.87
Mi10g16250.1	green	--	45.3	55.82	57.41	48.67	31.33	31.65	3.55	5.3	7.88	20.21	19.56	25.76	42.66	33.3	59.02	16.76	14.3	19.07	117.24	103.4	126.6	59.82	67.76	87.69
Mi18g04200.1	green	LRR receptor-like serine/threonine-protein kinase RCH1; EC=2.7.11.1; AltName: Full=Protein ROOT CLAVATA-HOMOLOG1 1; Flags: Precursor;	0.71	0.72	0.47	1.03	0.6	1.23	0.17	0.21	0.25	0.86	0.82	0.48	0.34	0.37	0.58	0.56	0.63	0.84	1.54	1.46	1.9	0.1	0.17	0.09
Mi03g06360.1	green	Novel plant SNARE 11; Short=AtNPSN11;	20.27	20.32	23.13	13.75	12.95	13.97	1.97	2.25	3.44	13.09	9.87	7.5	18.45	19.22	12.37	7.68	7.28	6.99	23.54	22.8	20.07	16.31	18.89	31.21
chrM_666.5_36088	green	NADH-ubiquinone oxidoreductase chain 4; EC=1.6.5.3; AltName: Full=NADH dehydrogenase subunit 4;	2.79	1.75	2.23	3.59	3.85	5.87	4.19	4.39	3.73	3.79	4.7	4.76	6.68	3.32	4.37	4.2	4.96	6.26	1.86	2.05	1.93	2.45	1.85	1.1
Mi09g15250.1	green	Protein WVD2-like 7 {ECO:0000305};	6.11	6.22	4.78	4.93	5.04	3.84	0.73	0.97	0.47	2.06	2.3	2.89	4.79	4.69	7.24	2.53	2.09	3.5	9.24	5.71	8.83	5.29	5.84	6.15
Mi01g28560.1	green	Meiotic recombination protein SPO11-1; Short=AtSPO11-1; EC=5.99.1.3 {ECO:0000305};	1.5	1.44	1.31	1.11	0.67	1.02	0.2	0.09	0	0.35	0.6	0.29	0.72	1.3	1.15	0.66	0.08	0.53	1.81	1.7	1.38	1.27	0.99	0.35
novel.852	green	Zinc finger protein MAGPIE {ECO:0000303|PubMed:17785527}; AltName: Full=Protein indeterminate-domain 3 {ECO:0000303|PubMed:16784536};	0.715322	0.704144	0.537753	0.82642	0.512825	0.939723	1.2016	1.55705	0.910149	0.55642	0.863961	0.9723	0.3848	0.675552	1.19062	1.09666	1.14403	1.39936	2.57666	2.68861	3.55401	0.624106	0.841438	1.32908
Mi12g07330.1	green	--	3.87	4.56	3.76	4.22	2.35	0.95	2.93	4.24	0.94	1.47	0.74	1.73	3	4.25	2.98	1.4	1.65	2.73	9.99	8.55	8.62	7.86	9.26	12.9
Mi18g08010.1	green	Glutamyl-tRNA reductase 1, chloroplastic; Short=GluTR; EC=1.2.1.70; Flags: Precursor;	7.42	5.72	5.87	6.5	6.92	7.82	6.93	6.66	6.47	5.32	5.1	5.89	6.7	6.68	7.17	5.45	7.14	6.87	17.04	17.36	19.79	15.67	18.34	14.95
Mi07g04910.1	green	Basic 7S globulin; AltName: Full=SBg7S; Short=Bg; Contains: RecName: Full=Basic 7S globulin high kDa subunit; Contains: RecName: Full=Basic 7S globulin low kDa subunit; Flags: Precursor;	2.66	2.43	3.35	2	2.71	1.44	2.14	2.06	2.24	2.91	3.32	2.38	4.58	3.88	4.78	2.39	2.38	2.88	13.56	14.62	15.37	18.23	17.26	24.16
novel.869	green	--	0.24659	0.256746	0.486489	0.133001	0.193912	0.431162	0.750671	0.384087	0.580173	1.07082	0.576063	0.108389	0.251263	0.551056	0.267505	0.697144	0.567599	0.277332	0.04905	0.167318	0.087285	0.043017	0.182285	0.048033
Mi09g21400.1	green	Probable histone H2A variant 2;	22.18	17.01	16.12	17.95	12.55	18.83	0	0.76	0.28	4.35	3.52	2.8	15.89	20.51	21.38	6.63	5.77	5.89	44.46	49.51	41.36	17.31	20.73	25.14
novel.2197	green	--	0.449546	0.757801	0.531653	0.496974	0.115047	0.302622	0.180394	0.033516	0.292113	0.460707	0.385554	0.421647	0.375032	0.563356	0.130655	0.281274	0.273586	0.143204	0.878431	1.35513	1.06149	0.396921	0.525662	0.996714
Mi04g22450.1	green	Beta-glucosidase 17; Short=AtBGLU17; EC=3.2.1.21; Flags: Precursor;	1.2	1.06	0.88	2.76	1.5	3.34	1.04	1.39	0.8	1.03	0.92	0.22	1.61	1.21	1.15	2.13	1.06	2.01	10.84	9.83	9.44	7	6.31	3.5
Mi03g10790.1	green	Gibberellin 3-beta-dioxygenase 1; EC=1.14.11.15; AltName: Full=GA 3-oxidase 1; AltName: Full=Gibberellin 3 beta-hydroxylase 1;	0.21	0.32	0.04	0.27	0.05	0	0.12	0	0.05	0.11	0.12	0.2	0.13	0	0	0	0	0.14	9.46	7.73	10.93	2.84	3.5	2.94
novel.2198	green	Transcription termination factor MTEF1, chloroplastic {ECO:0000305}; AltName: Full=Mitochondrial transcription termination factor 1 {ECO:0000303|PubMed:23087700}; AltName: Full=Protein EMBRYO DEFECTIVE 93 {ECO:0000305}; AltName: Full=Protein SINGLET OXYGEN-LINKED DEATH ACTIVATOR 10 {ECO:0000303|PubMed:19563435}; Flags: Precursor;	1.22026	1.32244	1.09097	1.46153	1.1546	0.654321	0.819419	0.72537	0.933829	0.744236	0.900105	0.499773	1.15422	0.856298	0.775118	1.17364	1.55787	1.0625	3.35485	2.82522	3.14275	2.23744	2.27397	2.62992
Mi08g08380.1	green	Histone H3.2;	24.48	21.7	13.61	21.61	16.03	16.14	1.36	1.89	1.54	5.07	6.71	7.84	11.48	11.84	9.13	11.46	16.07	10.88	51.94	45	40.19	10.82	13.04	13.79
Mi03g10800.1	green	--	3.29	5.06	4.92	3.61	3.43	3.2	2.87	1.84	2.41	3.28	5.92	2.14	5.55	4.95	6.92	2.75	3.75	2.64	8.66	9.47	7.01	7.96	7.04	7.64
Mi01g19050.1	green	Uncharacterized protein At5g39865;	1.48	1.5	2.08	2.52	1.8	1.27	0.89	0.07	0.94	0.73	1.05	1.42	0.52	0.96	1.3	0.62	1.03	0.5	2.53	1.66	2.85	2.07	1.56	1.77
Mi16g11690.1	green	Expansin-A4; Short=AtEXPA4; AltName: Full=Alpha-expansin-4; Short=At-EXP4; Short=AtEx4; AltName: Full=Ath-ExpAlpha-1.6; Flags: Precursor;	1.15	0.87	0.94	1.48	1.1	1.56	0.12	0.53	0	0.3	0.23	0	0.43	0.51	0.42	0.87	0.9	0.67	2.84	3.04	1.98	0.4	0.94	0.53
Mi10g09450.1	green	L-type lectin-domain containing receptor kinase S.4 {ECO:0000303|PubMed:19773388}; Short=LecRK-S.4 {ECO:0000303|PubMed:19773388}; EC=2.7.11.1 {ECO:0000255|PROSITE-ProRule:PRU00159}; Flags: Precursor;	1.28	1.29	1.38	0.91	0.98	1.2	0.94	0.65	0.75	0.54	0.64	0.46	1.2	1.77	1.48	0.69	0.96	0.56	2.05	2.34	2.34	0.66	0.51	0.54
Mi12g01730.1	green	Histone-lysine N-methyltransferase ASHR3; EC=2.1.1.43; AltName: Full=ASH1-related protein 3; AltName: Full=Protein SET DOMAIN GROUP 4; AltName: Full=Protein stamen loss;	1.45	1.81	1.08	2.26	1.64	2.95	0.34	0.07	0	0.91	0.87	0.5	1.02	1.27	1.87	0.98	0.87	1.16	8.62	6.18	6.52	1.78	2.66	1.46
Mi10g07020.1	green	Transcription repressor OFP6; AltName: Full=Ovate family protein 6; Short=AtOFP6;	9.15	10.49	11.06	4.55	6.3	3.36	3.65	2.7	4.17	2	3.2	2.36	7.9	6.26	6.37	6.02	6.38	6.37	22.19	20.51	15.93	16.08	16.55	9.89
Mi08g03760.1	green	Structural maintenance of chromosomes protein 2-1; Short=AtSMC2-1; AltName: Full=Chromosome-associated protein E-1; Short=AtCAP-E1; AltName: Full=Protein TITAN 3;	4.56	3.26	3.32	4.43	3.1	3.28	0.3	0.35	0.15	0.96	1.13	1.16	2.3	2.86	5.43	1.91	1.64	2.15	9.17	6.96	9.9	6.56	5.76	4.95
Mi02g02870.1	green	Protein SINE1 {ECO:0000303|PubMed:24891605};	3.23	2.39	2.06	2.88	2.15	2.24	0.85	0.29	0.51	1.81	2.74	2.41	2.31	1.77	2.93	1.63	1.33	2.46	9.86	6.99	9.66	6.83	7.39	5.14
Mi13g03340.1	green	Gibberellin 20 oxidase 2; EC=1.14.11.-; AltName: Full=GA 20-oxidase 2; AltName: Full=Gibberellin C-20 oxidase 2;	1.11	0.5	0.69	2.06	1.9	2.03	1.14	1.81	0.95	2.5	1.66	2.01	2.29	1.58	1.33	7.48	8.23	7.02	19.41	24.79	23.93	9.04	11.11	17.67
Mi00g16060.1	green	--	1.17	1.67	1.41	1.47	0.97	1.49	0.59	0.6	0.66	1.06	0.9	0.55	1.55	1.72	1.74	0.86	0.78	0.72	5.6	3.21	5.26	3.69	3.44	2.74
Mi09g06310.1	green	Dynamin-related protein 1E; AltName: Full=Dynamin-like protein 4; AltName: Full=Dynamin-like protein DLP2; AltName: Full=Dynamin-like protein E;	5.69	4.98	4	6.8	3.95	4.36	1.09	1.38	1.28	2.43	3.09	1.66	4.17	3.54	5.9	2.8	2.38	3.11	9.09	7.84	7.72	6.28	6.91	6.92
Mi09g21070.1	green	Serine/threonine-protein kinase Nek2; Short=OsNek2; EC=2.7.11.1; AltName: Full=NimA-related protein kinase 2;	5.58	5.31	4.46	7.27	5.34	6.09	1.63	0.45	1.44	2.4	2.78	2.7	4.02	3.93	4.29	3.37	4.01	3.55	9.61	8.65	10.31	7.24	6.06	4.98
Mi01g26050.1	green	Thioredoxin M4, chloroplastic; Short=AtTrxm4; Flags: Precursor;	52.15	61.32	57.79	37.29	32.14	37.75	25.86	21.7	27.24	58.95	48.92	51.49	56.3	55.74	61.62	31.93	38.76	34.22	77.93	84.05	102.6	65.26	70.18	112.15
novel.491	green	--	0.213262	0.495085	0.435328	0.455021	0.615955	0.800923	0.338011	0.530978	0.557459	0.500127	0.148076	0.604031	0.494522	0.425307	0.243907	0.552947	0.382116	0.524819	1.66759	1.28026	1.22966	0.842224	1.53262	1.56802
Mi03g00590.1	green	COMPASS-like H3K4 histone methylase component WDR5B {ECO:0000303|PubMed:19567704}; Short=AtWDR5B {ECO:0000303|PubMed:19567704};	29.87	32.52	34.08	21.16	23.92	24.81	27.72	25.82	26.57	21.02	18.39	18.79	33.02	34.99	27.63	32.83	26.22	28.14	13.08	11.56	10.73	18.85	17.81	16.66
Mi03g01450.1	green	High mobility group B protein 6; AltName: Full=Nucleosome/chromatin assembly factor group D 06; Short=Nucleosome/chromatin assembly factor group D 6; AltName: Full=WRKY transcription factor 53; Short=AtWRKY53; Short=WRKY DNA-binding protein 53;	19.94	19.98	15.91	21.72	12.57	17.74	1.42	2.3	2.28	7.9	12.55	10.57	16.71	19.75	37.77	8.31	8.75	10.63	99.51	68.11	81.9	58.77	64.5	46.75
Mi18g10860.1	green	--	1.59	2	1.97	1.5	1.29	1.72	0.76	0.59	0.41	0.97	2.23	2.03	0.95	0.95	1.85	0.85	0.71	0.79	4.44	3.53	5.95	2.91	3.22	3.02
novel.493	green	Oligopeptide transporter 3; Short=AtOPT3;	0.552371	0.410719	0.405962	0.819294	0.603355	0.526249	0.241	0.218777	0.135978	0.211745	0.148622	0.310537	0.386617	0.071847	0.383602	0.255951	0.306816	0.423216	1.07135	2.11275	1.34925	0.633696	0.763239	0.650041
Mi04g17610.1	green	Aspartyl protease family protein 2 {ECO:0000305}; EC=3.4.23.- {ECO:0000305}; Flags: Precursor;	10.27	9.03	8.49	7.17	7.63	6.26	3.06	1.95	3.02	4.04	5.2	3.68	5.92	4.91	9.11	5.85	8.95	7.84	30.81	25.91	34.15	19.25	21.5	22.12
Mi00g11800.1	green	Putative cyclin-B3-1; AltName: Full=G2/mitotic-specific cyclin-B3-1; Short=CycB3;1;	5.84	6.77	5.72	5.57	4.69	4.35	2.74	2.9	2.86	4.4	4.74	3.58	5.98	6.33	7.6	2.72	3.72	3.65	11.25	7.94	9.74	9.35	8.35	5.51
Mi06g04310.1	green	Probable LRR receptor-like serine/threonine-protein kinase At4g20940; EC=2.7.11.1;	6.51	5.81	4.72	9.24	8.85	10.54	2.16	1.76	2.4	2.19	3.52	3.08	3.15	3.6	5.15	7.03	7.31	7.1	19.01	15.3	23.55	11.25	13.11	10.1
Mi01g28120.1	green	Protein TORNADO 1; AltName: Full=Protein LOPPED 1;	0.81	0.87	0.89	1.47	1.04	1.48	0.2	0.03	0.17	0.54	0.48	0.33	0.4	0.53	0.65	0.62	0.84	0.7	5.12	3.92	5.18	3.39	3.39	2.74
Mi20g09190.1	green	Transcription factor TCP18; AltName: Full=Protein BRANCHED 1; AltName: Full=Protein TEOSINTE BRANCHED 1-LIKE 1;	12.11	12.73	12.69	13.29	10.58	13.79	12.69	9.82	12.77	16.81	14.65	14.17	8.56	9.62	6.97	12.34	11.22	11.98	26.57	26.1	34.48	16.53	15.64	18.47
Mi01g03500.1	green	--	2.04	2.6	1.34	1.56	0.52	1.45	1.16	0.47	0.39	0.95	0.92	1.96	0.43	1.02	1.4	1.03	0.91	0.95	5.65	4.47	5.94	3.8	4.78	3.61
Mi04g03670.1	green	--	4.1	3.06	4.49	3.25	2.17	3.48	1.71	2.02	2.59	2.11	2.1	2.81	5.12	4.17	3.36	2.08	2.03	1.99	11.51	7.79	6.79	4.79	5.54	5.77
Mi08g09360.1	green	Heat stress transcription factor B-4; Short=AtHsfB4; AltName: Full=AtHsf-02;	5.73	5.84	2.88	8.41	7.03	6.52	3.36	2.76	2.37	2.7	2.11	2.92	1.46	2.47	1.46	4.09	5.24	5.4	12.5	16.46	13.19	4.88	4.09	4.88
Mi09g12700.1	green	G-type lectin S-receptor-like serine/threonine-protein kinase At2g19130; EC=2.7.11.1; Flags: Precursor;	0	0.02	0	0.02	0.02	0	0.04	0	0	0.03	0.02	0	0.08	0.02	0.02	0	0	0.04	0.87	0.56	0.88	0.24	0.75	0.84
Mi15g12350.1	green	Thioredoxin-like protein CDSP32, chloroplastic; AltName: Full=Chloroplastic drought-induced stress protein of 32 KDa; Short=AtCDSP32; Flags: Precursor;	6.87	8.11	5.76	3.98	4.61	3.45	6.11	5.9	7.12	3.13	5.51	6.25	5.49	5.5	5.84	4.76	5.24	5.18	14.99	14.72	13.99	5.21	6.76	10.24
Mi09g12570.1	green	Thioredoxin M1, chloroplastic; Short=AtTrxm1; Flags: Precursor;	16.16	12.63	15.24	12.42	8.95	9.9	2.79	3.63	2.72	7.32	6.98	7.88	12.04	11.53	8.17	7.07	9.64	7.57	107.14	121.84	152.11	60.68	66.29	115.79
Mi13g12450.1	green	--	0.76	0.12	0.56	0.1	0	0.4	0.43	0.59	1.05	1.78	2.08	0	0.55	0	0.55	0.26	0.35	0.85	2.68	3.07	1.97	0.36	0.63	0
Mi05g11920.1	green	Cytochrome P450 724B1; EC=1.14.-.-; AltName: Full=Dwarf protein 11; AltName: Full=OsDWARF11;	1.63	1.8	1.46	4.54	3.88	2.82	1.36	2.08	2.06	1.81	1.47	1.31	1.22	1.28	1.15	3.1	3.1	3.2	8.57	6.17	8.21	6.59	5.29	5.84
novel.2624	green	--	0.134381	0.097499	0.092531	0.283963	0.05442	0.05461	0	0.048631	0	0.137105	0	0	0	0.047537	0	0	0.094716	0.098925	1.2488	1.22865	1.03291	0	0.259598	0.435221
novel.1779	green	--	0.372282	1.02234	0.663345	0.459915	0.181034	0.685821	0.727191	1.61777	0.748922	0.683215	0.448706	0	0.807929	0.884246	0.469954	0.218224	0.707366	0.7846	0.050601	0.318357	0	0.696656	0.232726	0.555282
Mi00g16020.1	green	Structural maintenance of chromosomes protein 4; Short=AtSMC4; Short=SMC protein 4; Short=SMC-4; AltName: Full=Chromosome-associated protein C; Short=AtCAP-C;	4.36	3.59	3.09	3.7	2.74	3.62	0.43	0.19	0.23	1.28	0.86	1.08	2.37	3.51	4.75	1.77	1.53	1.71	11.37	8.56	9.89	7.22	6.19	4.59
Mi17g10060.1	green	Transcription factor TT2; AltName: Full=Myb-related protein 123; Short=AtMYB123; AltName: Full=Myb-related transcription factor LBM2-like; AltName: Full=Protein TRANSPARENT TESTA 2;	0.49	0.49	0.3	0.04	0.06	0.3	0	0	0	0	0.05	0	0.2	0.16	0.25	0.18	0.42	0.11	55.6	67.27	59.82	6.66	12.71	16.75
Mi14g07470.1	green	Reticulon-like protein B17; Short=AtRTNLB17;	9.29	9.01	6.35	10.43	6.57	5.91	0.61	0.64	0.89	2.73	3.89	3.44	6.87	6.94	8.87	2.93	3.01	3.58	24.68	21.03	22.2	12.34	15.87	12.23
Mi03g22340.1	green	CASP-like protein 5B3; Short=AtCASPL5B3;	26.35	24.32	31.12	24.02	26.34	27.13	29.81	28.07	26.87	24.67	21.56	18.69	32.82	34.32	31.15	41.78	35.37	38.16	11.77	11.87	8.97	8.21	10.08	7.59
chrM_377_1080	green	NADH-ubiquinone oxidoreductase chain 5; EC=1.6.5.3; AltName: Full=NADH dehydrogenase subunit 5;	0.96	0.87	0.91	2.03	2.07	2.26	1.9	1.44	1.01	1.21	0.92	1.81	1.68	0.46	1.06	1.31	1.45	1.02	0.25	0.48	0.4	0.48	1.4	0.98
Mi15g02600.1	green	Protein EPIDERMAL PATTERNING FACTOR 2 {ECO:0000303|PubMed:19435754}; Contains: RecName: Full=MEPF2 {ECO:0000303|PubMed:22241782}; Flags: Precursor;	0.25	0.28	0.13	1.36	0	1.08	0.37	0.68	0.15	0.63	0.72	0.91	0.38	0.4	1.38	0.15	0.8	1.81	4.2	5.06	3.11	1.52	2.3	0.94
Mi02g19900.1	green	--	2.52	2.47	4.14	2.03	0.85	1.9	3.46	3.07	4.76	6.62	2.74	2.22	4.1	5.43	2.18	3.95	2.24	3.2	1.8	1.37	1.82	1.16	1.49	1.22
Mi10g10280.1	green	Probable membrane-associated kinase regulator 4;	0.6	0.3	0.1	1.13	0.95	1.36	0.18	0.05	0.22	0.17	0.22	0.28	0.6	0.39	0.32	0.06	0.59	0.2	2.78	3.04	4.05	0.61	0.76	0.34
Mi03g05060.1	green	Pachytene checkpoint protein 2 homolog {ECO:0000305}; Short=AtPCH2 {ECO:0000303|PubMed:26182244};	4.91	5.46	5.18	4.12	3.02	3.41	2.57	4.06	3.19	3.23	4.4	4.85	4.44	5.48	5.25	2.54	2.25	2.04	10.67	8.37	10.81	5.9	6.84	5.84
Mi04g12620.1	green	--	2.31	1.84	1.62	1.45	1.11	1.2	0.71	0.6	0.85	0.93	1.42	0.89	1.72	1.54	2.88	1.17	0.92	1.33	6.15	4.08	5.4	4.02	4.06	3.42
Mi05g00090.1	green	Alpha-galactosidase 1 {ECO:0000303|PubMed:15034167}; Short=AtAGAL1 {ECO:0000303|PubMed:15034167}; EC=3.2.1.22 {ECO:0000250|UniProtKB:Q9FXT4}; AltName: Full=Alpha-D-galactoside galactohydrolase 1 {ECO:0000305}; AltName: Full=Melibiase 1 {ECO:0000305}; Flags: Precursor;	1.2	1.08	1.02	2.83	2.14	2.69	1	1.44	1.51	1.52	0.72	1.28	0.99	1.2	1.81	1.81	1.32	1.67	5.82	6.36	6.25	6.29	5.39	7.14
Mi09g04480.1	green	Gibberellin 2-beta-dioxygenase 2; EC=1.14.11.13; AltName: Full=GA 2-oxidase 2; AltName: Full=Gibberellin 2-beta-hydroxylase 2; AltName: Full=Gibberellin 2-oxidase 2;	0.52	0.47	0.15	0.21	0.23	0.17	0.23	0.21	0.11	0	0.05	0.23	0.24	0.1	0.66	0.34	0.05	0.1	2.11	2.2	2.56	0.89	0.73	1
Mi08g11850.1	green	Laccase-17; EC=1.10.3.2; AltName: Full=Benzenediol:oxygen oxidoreductase 17; AltName: Full=Diphenol oxidase 17; AltName: Full=Urishiol oxidase 17; Flags: Precursor;	0.52	0.49	0.11	0.6	0.57	0.2	0.11	0.39	0	0.17	0.26	0.17	0.17	0.12	0.86	0.36	0.47	0.49	1.26	0.98	1.74	0.46	0.21	0.38
Mi11g03120.1	green	Cysteine proteinase RD21A {ECO:0000305}; EC=3.4.22.- {ECO:0000305}; AltName: Full=Protein RESPONSIVE TO DEHYDRATION 21 {ECO:0000303|PubMed:8325504}; Short=RD21 {ECO:0000303|PubMed:8325504}; Flags: Precursor;	13.6	12.51	11.64	16.28	15.29	14.76	13.5	15.07	11.22	17.74	15.51	16.8	14.2	11.24	13.23	11.96	13.48	14.17	51.68	54.27	68.31	53.74	51.98	65.53
Mi09g02690.1	green	Delta(8)-fatty-acid desaturase 2; EC=1.14.19.29 {ECO:0000269|PubMed:22023480}; AltName: Full=Delta(8)-sphingolipid desaturase 2; AltName: Full=Sphingoid long-chain base desaturase 2; Short=Sphingoid LCB desaturase 2; AltName: Full=Sphingolipid 8-(E/Z)-desaturase 2;	4.25	4.85	4.05	4.79	3.03	3.12	1.18	1.46	0.68	2.08	1.95	2.06	4.36	3.62	6.15	2.41	2.74	2.58	13.4	11.78	13.36	7.24	10.97	9.97
Mi11g10190.1	green	Probable aquaporin PIP1-2; AltName: Full=OsPIP1;2; AltName: Full=Plasma membrane intrinsic protein 1-2;	2654	2540.64	2665.49	2437.1	2855.15	2448.03	1724.47	1623.07	1495.27	2654.98	2439.02	2993.32	2446.8	2452.95	2472.56	2169.17	2447.33	2160.85	676.06	910.57	564.81	853.12	855.88	813.37
Mi04g13180.1	green	F-box protein At1g10780;	2.81	2.65	3.04	2.76	2.05	2.45	2.15	1.36	1.27	1.94	2.26	1.51	2.23	1.99	2.26	2.25	1.68	1.92	8.11	8.74	7.72	8.01	7.71	8.43
Mi11g03760.1	green	MACPF domain-containing protein NSL1; AltName: Full=Protein NECROTIC SPOTTED LESIONS 1; Short=Protein NSL1;	17.23	17.07	20.03	23.01	27.67	21.19	25.04	20.52	24.86	19.37	18.54	16.94	21.58	22.65	22.18	27.87	25.13	28.91	9.03	9.53	11.88	23.46	21.94	20.62
Mi05g12610.1	green	Piriformospora indica-insensitive protein 2; Flags: Precursor;	2.53	2.16	2.32	2.52	2.66	2.71	0.77	1.18	1.44	1.58	1.81	2.68	1.94	1.33	3.33	2.92	2.85	3.01	8.64	7.67	7.34	4.9	4.95	7.31
Mi04g12700.1	green	Probable xyloglucan endotransglucosylase/hydrolase protein 10; Short=At-XTH10; Short=XTH-10; EC=2.4.1.207; Flags: Precursor;	0.37	0.94	0.67	0.58	0.32	0.72	0.74	0.47	0.52	0	0.41	0.33	0.43	0.79	1.23	0.06	0.63	0.71	2.15	1.7	1.51	1.24	1.04	1.2
Mi01g07230.1	green	E3 ubiquitin-protein ligase SPL2 {ECO:0000305}; EC=2.3.2.27 {ECO:0000305}; AltName: Full=RING-type E3 ubiquitin transferase SPL2 {ECO:0000305}; AltName: Full=SP1-like protein 2 {ECO:0000303|PubMed:23118188};	1.52	1.38	1.21	1.54	0.98	1.98	0.62	0.29	0.87	1.13	1.03	0.44	1.9	2	2.79	3.44	1.62	1	10.23	15.15	12.05	3.67	4.51	4.14
Mi09g18300.1	green	Transcription factor bHLH71; AltName: Full=Basic helix-loop-helix protein 71; Short=AtbHLH71; Short=bHLH 71; AltName: Full=Transcription factor EN 17; AltName: Full=bHLH transcription factor bHLH071;	6.44	6.79	2.67	8.4	6.46	10.92	6.47	8.86	7.12	7.03	7.42	7.38	4.79	4.79	8.57	13.44	12.46	12.3	37.54	35.26	42.54	13.58	14.19	11.14
Mi09g07280.1	green	3,9-dihydroxypterocarpan 6A-monooxygenase; EC=1.14.13.28; AltName: Full=Cytochrome P450 93A1; AltName: Full=Dihydroxypterocarpan 6a-hydroxylase; Short=D6aH;	9.2	10.8	8.74	8.94	6.94	10.74	14.6	16.61	18.86	13.42	11.49	8.65	13.02	12.86	8.82	11.94	8.09	8.75	5.28	5.63	4.08	9.86	9.6	8.02
Mi17g10430.1	green	3-ketoacyl-CoA synthase 11 {ECO:0000303|PubMed:18465198}; Short=KCS-11 {ECO:0000303|PubMed:18465198}; EC=2.3.1.199 {ECO:0000269|PubMed:16765910}; AltName: Full=Very long-chain fatty acid condensing enzyme 11 {ECO:0000303|PubMed:18465198}; Short=VLCFA condensing enzyme 11 {ECO:0000303|PubMed:18465198};	5.13	4.75	3.39	4.96	5.03	4.25	1.57	1.4	1.48	2.77	2.71	2.57	2.49	2.72	3.04	4.43	2.9	3.84	9.75	10.52	13.4	8.75	8.96	7.55
Mi07g09900.1	green	Sodium/hydrogen exchanger 2; AltName: Full=Na(+)/H(+) exchanger 2; Short=NHE-2;	4.8	3.54	5.25	5.77	3.43	6.23	7.03	7.6	7.68	7.03	5.53	6.27	4.84	4.94	3.4	6.59	5.43	5.41	18.89	17.91	19.55	18.18	19.33	21.3
Mi00g01350.1	green	NAC domain-containing protein 86 {ECO:0000312|EMBL:AED92405.1}; AltName: Full=NAM-like protein {ECO:0000312|EMBL:BAB10513.1}; AltName: Full=No apical meristem-like protein {ECO:0000312|EMBL:BAB10513.1};	0.4	0.47	0.47	0.21	0.52	0.46	0.05	0.25	0.18	0.06	0.31	0.49	0.36	0.27	0.48	0	0.27	0.22	0.93	0.34	0.91	0.39	0.37	0.16
novel.2603	green	--	0.900926	0.887604	0.918501	1.39743	0.99354	1.41595	0.910235	1.05283	0.899514	1.12664	0.634133	0.656501	1.03604	1.24496	1.23918	0.686083	1.01475	0.849027	3.15186	4.09882	2.55132	2.23357	2.1528	4.69963
Mi13g07680.1	green	G2/mitotic-specific cyclin S13-6; AltName: Full=B-like cyclin;	3.65	3.68	3.29	4.01	2.82	3.47	1.44	2.4	1.56	2.81	3.19	1.4	4.17	4.69	5.42	1.75	2	2.94	13.56	9.85	11.84	6.16	8.93	5.43
Mi06g17750.1	green	--	35.53	29.78	28.11	58.59	65.33	65.16	50.85	55.2	49.12	43.29	32.75	35.23	22.25	23.5	22.25	48.01	56.62	40.01	261.31	299.77	241.5	51.25	66.78	87.9
Mi14g00130.1	green	--	0.39	0.64	0.76	1.1	0.85	1.2	0.12	0.21	0.09	0.4	0.3	0.47	0.32	0.54	0.68	0.44	0.47	0.46	2.23	1.76	1.81	1.26	1.06	0.88
Mi09g12940.1	green	Reticulon-like protein B17; Short=AtRTNLB17;	1.78	2.1	2.76	4.07	2.07	1.22	0.27	0.17	0.39	1.45	1.1	1.45	0.96	2.78	2.79	1.24	1.23	1.24	6.85	5.6	4.62	4.74	5	3.87
Mi11g04490.1	green	--	12.28	10.47	9.46	11.98	10.86	11.21	3.14	2.16	2.57	6.92	10.09	6.98	6.07	5.27	12.78	9.14	9.92	8.63	25.32	21.92	19.67	14.72	12.23	16.19
Mi01g22320.1	green	C2 domain-containing protein At1g53590; AltName: Full=N-terminal-TM-C2 domain type 6 protein 1; Short=NTMC2TYPE6.1;	27.01	28.74	34.34	41.14	58.17	51.46	40.69	38.24	42.85	48.87	40.47	43.75	26.15	31.51	19.76	57.42	48.88	48.63	17.7	19.84	18.68	35.72	32.81	26.51
Mi07g01500.1	green	--	2.82	2.5	1.85	3.3	2.64	2.5	0.67	0.65	0.76	1.35	1.53	1.17	2.57	2.47	3.39	1.13	1.59	1.93	8.92	5.55	7	6.01	6.18	5.76
Mi15g10040.1	green	Protein NRT1/ PTR FAMILY 4.3; Short=AtNPF4.3; AltName: Full=Nitrate transporter 1.14;	0.23	0.06	0.05	0.07	0.28	0.09	0.03	0	0.06	0.16	0.15	0.12	0.15	0.11	0.26	0.03	0	0.06	0.77	0.72	0.34	0.2	0.17	0.22
Mi05g22610.1	green	Protein transport Sec1a; Short=AtSec1a;	2.68	2.22	3.39	1.44	1.77	1.59	1.04	1.13	1.25	1.3	1.83	0.91	3.17	3.13	2.75	1.35	1.3	1.41	3.6	3.29	3.93	2.95	2.46	1.98
Mi06g17550.1	green	Gibberellin 2-beta-dioxygenase; EC=1.14.11.13; AltName: Full=GA 2-oxidase; AltName: Full=Gibberellin 2-beta-hydroxylase; AltName: Full=Gibberellin 2-oxidase;	2.04	1.05	1.08	0.49	1.49	0.78	0.49	0.85	1.76	2	1.09	2.49	1.01	0.29	0.5	1.31	1.02	0.66	6.77	4.01	4.78	2.56	2.64	3.69
novel.1721	green	--	0	0	0	0	0	0	0	0	0	0	0	0	0	0	0	0	0	0	0.298166	1.15065	0.793343	0	0.38516	0.275269
novel.451	green	--	1.10188	0.750056	0.958078	0.392536	0.376314	0.759565	0.364372	0.334043	0.480178	0.154789	0.587962	0.587732	0.673006	0.786729	0.925952	1.21738	0.94424	0.536996	3.86961	4.53313	3.81675	0.066531	0.711056	1.17213
Mi10g11090.1	green	Amino acid transporter AVT1C {ECO:0000305}; Short=AtAvt1C {ECO:0000303|PubMed:27925655};	1.55	1.25	1.58	1.51	1.51	2.05	2.87	2.47	2.91	0.85	1.46	1.13	2.19	1.47	1.65	1.32	1.48	2.04	6.55	7.13	5.72	1.41	0.96	1.62
Mi04g19920.1	green	--	9	9.6	9.54	6.68	5.6	6.43	1.9	2.33	1.6	3.81	3.61	3.37	6.6	7.41	6.35	2.04	2.98	3.02	20.41	17.3	21.46	10.84	10.35	12.99
Mi04g20830.1	green	Bidirectional sugar transporter SWEET15 {ECO:0000303|PubMed:21107422}; Short=AtSWEET15 {ECO:0000303|PubMed:21107422}; AltName: Full=Protein SUGARS WILL EVENTUALLY BE EXPORTED TRANSPORTERS 15 {ECO:0000303|PubMed:21107422}; AltName: Full=Senescence-associated protein 29 {ECO:0000303|PubMed:20963606};	0.48	0.58	0.66	1.25	1.47	0.52	0.1	0.35	0.71	0.4	0.96	1.03	0.85	0.28	0.69	1.59	1.64	1.53	5.45	6.23	5.56	0.7	0.67	0.73
Mi05g21230.1	green	Origin of replication complex subunit 5 {ECO:0000303|PubMed:16179646}; Short=AtORC5 {ECO:0000303|PubMed:16179646};	2.44	2.6	2.21	2.04	1.41	1.18	1.5	0.96	1.63	3.67	3.03	2.98	2.44	2.47	2.22	1.47	0.99	1.43	4.83	3.86	5.04	3.06	3.27	2.76
Mi14g15480.1	green	Beta-glucosidase 44; Short=AtBGLU44; EC=3.2.1.21; Flags: Precursor;	4.9	4.73	4.77	10.41	8.45	8.09	4.72	3.88	3.93	4.24	4.45	4.02	3.27	3.89	3.5	5.7	8.12	7.75	21.15	19.59	21.24	22.66	25.25	26.65
Mi14g09100.1	green	ACT domain-containing protein ACR6 {ECO:0000305}; AltName: Full=Protein ACT DOMAIN REPEATS 6 {ECO:0000303|PubMed:12481063};	69.73	88.06	83.09	58.56	68.31	64.35	41.62	43.88	39.21	90.35	75.32	69.26	81.37	91.08	77.11	84.14	74.77	79.31	11.53	12.57	12.7	18.37	15.76	16.35
Mi11g12830.1	green	Protein EXORDIUM-like 2; Flags: Precursor;	3.74	3.28	4.16	2.34	1.57	2.7	2.42	4.52	3.76	1.47	1.61	3.15	7.55	2.88	4.8	6.36	4.96	3.16	0.58	0.32	0.44	0.57	0.5	2.58
Mi01g22640.1	green	Histone-lysine N-methyltransferase TRX1 {ECO:0000305}; Short=OsTrx1 {ECO:0000303|PubMed:24420930}; EC=2.1.1.43 {ECO:0000269|PubMed:24420930}; AltName: Full=Protein SET DOMAIN GROUP 723 {ECO:0000305}; AltName: Full=SET family protein 33 {ECO:0000305}; Short=OsSET33 {ECO:0000303|PubMed:23762371};	0.64	0.82	0.56	1.08	0.48	0.43	0.29	0.16	0.3	0.06	0.05	0.06	0.35	0.79	0.05	0.24	0.53	0.11	2.38	2.36	2.4	0.38	0.19	0.86
novel.453	green	--	0.29287	0.444551	0.794707	0.388891	0.310404	0.220344	0.416324	0.159112	0.442127	0.31706	1.04009	0	1.00809	0.276068	0.803676	0.728397	0.460193	0.525958	1.21652	1.3003	1.62435	0.96344	0.56561	0.671496
Mi15g04460.1	green	Serine carboxypeptidase-like 42; EC=3.4.16.-; Flags: Precursor;	4.95	4.55	3.35	5.25	3.34	4.17	2	1.02	1.57	1.47	1.65	0.81	4.16	3.95	3.14	3.87	2.59	3.26	26.41	19.65	25.79	9.64	10.95	9.13
Mi16g06560.1	green	Histone-lysine N-methyltransferase ATXR6; EC=2.1.1.43; AltName: Full=Protein SET DOMAIN GROUP 34; AltName: Full=Trithorax-related protein 6; Short=TRX-related protein 6;	0.32	0.36	0.14	0.63	0.22	0.23	0	0	0	0.06	0.18	0.56	0.14	0.15	0.05	0	0.1	0.26	2.34	1.82	1.57	0.51	1.03	0.29
Mi09g09590.1	green	Protodermal factor 1; Flags: Precursor;	6.19	4.44	5.19	4.73	3.56	2.27	0.43	0.59	0.26	1.78	2.7	2.78	4.27	4.04	5.57	1.96	3.82	2.66	14.98	13.46	12.78	5.53	8.42	10.31
Mi05g18900.1	green	Meiosis-specific protein ASY3 {ECO:0000305}; AltName: Full=Protein ASYNAPTIC 3 {ECO:0000303|PubMed:22319460}; Short=AtASY3 {ECO:0000303|PubMed:22319460};	0.37	0.54	0.41	0.46	0.52	0.46	0.09	0.06	0.2	0.28	0.18	0.34	0.4	0.64	0.47	0.31	0.26	0.52	1.74	1.06	1.38	0.93	0.44	0.26
Mi18g10090.1	green	Protein MIZU-KUSSEI 1;	5.45	4.9	4.34	2.51	1.71	2.57	2.26	4.42	4.33	9.34	8.37	9.27	4.96	4	3.99	2.1	2.51	2.17	14.19	16.6	14.16	11.03	10.76	11.94
Mi01g19860.1	green	--	8.09	7.24	6.02	4.57	3.98	3.37	0.97	0.84	0.93	1.24	2.72	3.47	7.06	7.66	8.36	0.92	2.68	2.07	17.29	22.54	19.8	8.24	9.01	11.07
novel.460	green	--	0.840589	0.963949	0.426237	1.90373	0.844412	1.55577	1.60156	1.9463	1.8527	1.33647	1.35601	1.17172	1.24933	1.19024	0.751076	1.31897	1.37208	1.13189	5.51403	6.5108	6.4024	5.82279	5.73376	3.79907
Mi02g12790.1	green	Histone H3.2;	25.52	22.06	17.6	21.7	17.12	21.27	2.15	5.95	3.03	2.6	4.67	3.31	13.92	17.99	12.34	9.39	10.55	14.27	78.05	85.16	35.02	22.25	27.16	18.46
Mi19g09540.1	green	Laccase-11; EC=1.10.3.2; AltName: Full=Benzenediol:oxygen oxidoreductase 11; AltName: Full=Diphenol oxidase 11; AltName: Full=Urishiol oxidase 11; Flags: Precursor;	2.72	2.94	2.18	2.06	0.95	1.28	0.5	0.58	0.88	1.13	0.7	0.99	1.53	1.55	3.18	0.54	1.08	1.59	4.52	3.06	6.47	2.61	3.42	2.14
Mi10g15400.1	green	Serine carboxypeptidase-like 18; EC=3.4.16.-; Flags: Precursor;	14.22	13.04	13.82	12.98	9.27	9.62	1.77	2.5	3.78	6.18	5.51	6.65	8.91	8.57	12.47	8.9	8.69	8.18	74.67	79.08	85.08	78.63	93.4	134.82
Mi13g13140.1	green	--	5.8	3.92	2.79	4.95	2.52	4.69	1.88	1.33	1.26	0.33	1.32	1.37	2.88	3.12	3.83	4.36	3.79	2.5	9.6	9.56	6.07	1.05	2.77	4.43
Mi09g09920.1	green	Heavy metal-associated isoprenylated plant protein 46 {ECO:0000303|PubMed:21072340, ECO:0000303|PubMed:23368984}; Short=AtHIP46 {ECO:0000303|PubMed:21072340, ECO:0000303|PubMed:23368984}; AltName: Full=Farnesylated protein 5 {ECO:0000303|PubMed:8837031}; Short=AtFP5 {ECO:0000303|PubMed:8837031}; Flags: Precursor;	46.71	44.17	41.12	20.68	15.74	34.47	53.01	56.18	50.64	26.17	20.15	25.93	38.87	38.3	14.98	45.75	38.04	35.54	7.04	10.84	5.42	13.32	16.5	13.83
Mi15g07260.1	green	Plant cysteine oxidase 1 {ECO:0000303|PubMed:24599061}; EC=1.13.11.20; AltName: Full=Hypoxia-responsive unknown protein 29 {ECO:0000303|PubMed:20097791};	1.77	1.05	1.56	0.43	0	0.25	0	0.3	0.08	0.77	0.33	1.66	1.31	0.87	0.96	0.49	0.36	0.46	2.29	1.59	2.01	1.28	1.06	0.85
Mi05g05210.1	green	--	4.65	5.28	4.23	5.68	4.4	4.94	0.98	0.77	0.86	1.42	2.45	1.92	3.4	2.83	5.51	3.89	3.66	3.25	45.67	44.2	50.01	11.47	12.9	11.18
Mi01g14180.1	green	Ribonucleoside-diphosphate reductase large subunit {ECO:0000303|PubMed:10542051}; EC=1.17.4.1; AltName: Full=Protein DEFECTIVE IN POLLEN DNA DEGRADATION 2 {ECO:0000303|PubMed:22239102}; AltName: Full=Ribonucleoside-diphosphate reductase R1 subunit {ECO:0000303|PubMed:10542051}; Short=AtRNR1;	4.56	4.37	3.89	3.88	3.79	4.52	2.99	2.51	3.39	3.67	4.31	4	3.39	3.61	4.04	2.73	2.69	3.09	7.25	5.48	7.47	5.79	5.57	4.8
Mi17g09400.1	green	Axial regulator YABBY 5;	5.28	7.24	6.54	11.05	5.47	7.03	11.11	13.05	8.68	5.37	8.22	6.43	8.76	5.97	9.41	12.57	8.72	12.13	32.64	31.44	35.06	20.46	28.06	18.72
Mi03g24890.1	green	Divinyl chlorophyllide a 8-vinyl-reductase, chloroplastic; EC=1.3.1.75 {ECO:0000269|PubMed:23154534}; Flags: Precursor;	1.7	1.3	1.18	1.48	1.19	1.59	1.68	2.82	1.7	2.05	2.68	2.35	1.57	1.41	1.64	1.14	1.54	1.77	6.41	5.95	4.45	4.07	6.97	5.68
Mi09g12250.1	green	--	1	1.99	0.52	2.28	1.7	1.36	0.1	0.22	0.12	0.25	0.67	0.49	0.4	0.53	0.1	1.08	1.93	0.45	6.19	4.43	5.11	3	2.33	3.51
Mi08g02910.1	green	--	1.32	0.86	1.85	0.7	2.92	1.43	0.38	0.34	0.85	1.37	1.11	0.47	0.23	0.82	0.78	0.84	0.75	1.55	5.39	2.47	6.85	1.89	2.11	3.68
Mi05g09510.1	green	Photosystem II core complex proteins psbY, chloroplastic; AltName: Full=L-arginine-metabolizing enzyme; Short=L-AME; Contains: RecName: Full=Photosystem II protein psbY-1, chloroplastic; AltName: Full=psbY-A1; Contains: RecName: Full=Photosystem II protein psbY-2, chloroplastic; AltName: Full=psbY-A2; Flags: Precursor;	26.98	28.51	28.63	29.13	27.25	24.82	22.66	34.12	33.88	21.91	25.14	22.58	28.16	22.5	23.63	21.42	28.79	23.72	71.66	78.15	79.66	55.66	62.75	83.06
Mi18g03020.1	green	Cytochrome P450 78A7; EC=1.14.-.-;	0.82	0.48	0.18	0.32	0.36	0.11	0.23	0.19	0.14	0.04	0.14	0.14	0.59	0.47	0.62	0.25	0.31	0.16	21.33	19.07	16.43	11.93	13.71	15.98
Mi10g05400.1	green	--	3.15	1.91	1.06	2.07	2.77	2.33	1.56	1.64	1.43	0.79	2.56	2.69	3.18	1.42	2.69	1.13	3.95	2.81	8.65	4.25	8.46	1.4	0.92	2.16
Mi01g25560.1	green	Chlorophyll a-b binding protein 13, chloroplastic; AltName: Full=LHCII type III CAB-13; Flags: Precursor;	15.92	16.07	11.71	7.15	6.37	10.87	4.48	5.23	2.68	3.31	2.45	3.05	9.15	9.31	8.7	6.73	7.96	8.37	57.11	62.73	60.68	56.16	54.01	69.17
Mi20g11730.1	green	E3 ubiquitin-protein ligase ORTHRUS 2; EC=2.3.2.27; AltName: Full=Protein VARIANT IN METHYLATION 1; AltName: Full=RING-type E3 ubiquitin transferase ORTHRUS 2 {ECO:0000305};	9.32	7.62	7.05	7.16	6.48	7.91	3.46	3.73	4.58	5.92	7.12	6.19	6.95	9.09	8.81	6.3	5.38	5.8	16.06	12.06	13.73	9.39	9.64	5.31
Mi04g15740.1	green	MLP-like protein 423;	8.55	5.3	7.01	3.13	2.55	1.66	2.22	2.46	1.27	1.7	1.15	1.83	4.99	2.71	4.22	2.88	2.08	1.17	9.08	10.31	7.98	5.65	8.43	9.75
Mi02g12110.1	green	DNA (cytosine-5)-methyltransferase 3; EC=2.1.1.37; AltName: Full=Chromomethylase 3; AltName: Full=DNA methyltransferase 105;	6.91	5.34	5.45	5.14	3.85	1.87	0.41	0.45	0.5	0.35	1.06	0.51	5.72	6.45	5.55	1.49	1.62	1.38	13.47	11.53	15.32	7.04	6.03	2.24
Mi18g07320.1	green	Cyclin-D4-1; AltName: Full=G1/S-specific cyclin-D4-1; Short=CycD4;1;	0.72	1.04	0.6	0.65	1.19	0.88	0.71	0.44	0.43	0.39	0.47	0.6	0.09	0.57	0.54	0.91	0.14	0.4	2.06	2.96	2.28	1.34	1.78	2.07
Mi10g16330.1	green	Serine carboxypeptidase-like 18; EC=3.4.16.-; Flags: Precursor;	15.98	17.72	16.81	6.17	4.22	6.33	2.62	2.69	2.29	4.81	3.9	3.72	12.38	16.16	13.73	3.34	2.83	3.62	232.76	213.17	296.49	158.99	186.54	266.68
Mi05g13780.1	green	RPM1-interacting protein 4;	23.38	22.46	19.4	9.59	11	8.01	12.44	11.89	12.67	11.29	9.76	11.99	17.28	14.19	11.69	15.98	12.03	11.69	4.48	4.83	2.43	17.44	16.31	18.41
Mi18g07880.1	green	--	3.75	3.13	3.78	3.07	2.34	3.14	2.05	1.31	1.24	1.28	1.46	1.77	3.67	3.71	4.02	1.57	1.82	1.38	5.5	4.86	5.47	4.87	4.62	4.32
Mi03g03520.1	green	Transcription initiation factor IIB; AltName: Full=General transcription factor TFIIB;	4.11	2.52	3.43	2.77	2.96	2.82	0.45	0.95	0.68	1.03	1.7	1.11	3.13	3.02	4.7	2.81	2.71	2.83	6.66	6.79	6.67	5.34	4.92	7.49
Mi12g08580.1	green	--	4.33	3.93	4.2	10.3	5.79	9.9	8.85	10.45	8.69	5.79	5.76	7.34	2.82	2.81	2.62	6.7	7.21	6.05	31.53	33.06	24.55	18.25	20.92	20.64
Mi12g13790.1	green	Probable folate-biopterin transporter 2;	5.96	8.13	7.61	10.09	9.09	10.49	4.54	3.31	6.1	5.48	5.5	4.36	6.79	6.55	5.48	5.42	5.09	4.45	12.98	12.53	13.48	12.68	10.03	7.45
Mi07g16850.1	green	Putative disease resistance RPP13-like protein 1;	0.18	0.35	0.25	0.26	0.29	0.32	0.26	0.1	0.21	0.24	0.26	0.3	0.46	0.14	0.31	0.35	0.11	0.2	0.63	0.71	0.67	0.69	0.57	0.48
