# Supplementary material for: MiABI5-like7-MiFT3 regulatory module controls floral transition induced by mepiquat chloride in evergreen perennial mango (Mangifera indica L.)
Source: Hortic Res. 2025 Dec 8;13(3):uhaf336. doi: 10.1093/hr/uhaf336 (PMC13035463; doi:10.1093/hr/uhaf336)
Supplement: Web_Material_uhaf336 [file web_material_uhaf336.zip › Table S4. Detail information of 86 TFs in Green module.xlsx]

## Sheet: Green module (86TFs)
Table S4. Detail information of 86 TFs in Green module
								FPKM
Number	GeneID	Module	Gene_symbol		TF family	Annotation	GO	At-1	At-2	At-3_	Bt-1	Bt-2	Bt-3	Ct-1	Ct-2	Ct-3	Dt-1	Dt-2	Dt-3	TAt-1	TAt-2	TAt-3	TBt-1	TBt-2	TBt-3	TCt-1	TCt-2	TCt-3	TDt-1	TDt-2	TDt-3
1	Mi01g07990.1	green	HHO2	1	MYB	MYB-domain transcription factor HHO2	GO:0009737,response to abscisic acid	3.3	2.69	2.64	4.52	5.3	5.13	1.61	1	0.68	0.83	1.36	2.35	0.82	0.86	0.97	4.76	6.45	5.43	132.88	135.27	134.61	46.42	49.69	81.13
2	Mi02g10330.1	green	DIV	2		Transcription factor DIVARICATA	GO:0009908,flower development	7.46	6.89	5.95	12.72	11.1	12.41	4.65	5.71	7.01	5.03	5.77	5.17	3.46	3.09	2.78	8.11	8.51	8.6	28.09	26.54	41.19	19.82	23.45	18.98
3	Mi03g12810.1	green	MYB66	3		Myb-related protein 66	GO:0048765,root hair cell differentiation	1.7	2.24	1.69	0.81	0.98	0.2	0.32	0.44	0.2	1.23	0.62	0.49	1.64	3.45	3.1	0.39	0.95	0.18	1.55	5.88	2.2	1.62	1.97	1.83
4	Mi04g22520.1	green	Uncharacterized protein	4		Uncharacterized protein	--	0.57	0.67	0.46	0.43	0.46	0.94	0.47	0.52	0.15	1.08	1.28	1.24	0.55	0.64	0.74	0.65	0.37	0.53	1.5	1.76	1.55	1.09	0.99	1.07
5	Mi06g07050.1	green	MYB82	5		Transcription factor MYB82	GO:0006355,regulation of transcription	0.64	0.4	0.3	0.06	0	0.09	0	0.16	0	0	0.48	0.26	0.07	0.15	0.14	0.09	0	0	7.3	11.07	9.64	3.65	3.47	5.19
6	Mi06g07600.1	green	MYB26	6		Myb-related protein 26	GO:0009739,response to gibberellin	1.29	1.07	1.2	1.01	1.06	0.51	0.05	0.1	0.06	0.7	0.18	0.9	0.75	0.59	0.6	0.17	0.25	0.15	1.19	0.85	1.78	0.51	0.98	1.39
7	Mi07g11120.1	green	MYB61	7		Myb-related protein 61	GO:0009733,response to auxin	1.85	2.28	1.75	4.63	1.74	4.2	1.37	1.11	1.23	2.97	2.62	1.8	0.72	1.07	1.1	1.47	1.62	2.25	5.38	5.63	6.67	1.54	2.49	2.53
8	Mi08g18230.1	green	MYB105	8		Transcription factor MYB105	GO:0030154,cell differentiation	0.86	1.49	1.69	0.86	0.44	0.89	0.62	0.89	1.1	1.37	1.21	1.76	2.28	2.25	2.99	0.92	1.01	0.95	7.18	5.54	7.2	4.75	3.46	3.72
9	Mi11g10300.1	green	DIV	9		Transcription factor DIVARICATA	GO:0009908,flower development	4.06	4.42	3.99	5.1	3.91	4.66	5.12	6.77	3.18	5.4	5.7	4.07	5.05	6.09	5.26	4.61	6.24	7.74	25.89	31.21	31.98	10.05	12.35	18.01
10	Mi13g12030.1	green	MYB106	10		Myb-related protein 106	GO:0000902,cell morphogenesi	1.72	1.13	0.92	1.22	0.79	1.14	1.33	0.81	1.18	1.35	1.6	2.09	1.5	1.18	1.07	1.51	1.14	1.97	7.08	4.85	4.99	6.59	3.92	3.54
11	Mi13g12100.1	green	MYB105	11		Transcription factor MYB105	GO:0006355,regulation of transcription	1.6	1.36	1.19	0.56	0.35	1.06	0.36	0.54	0	1.19	1.02	0.95	0.83	0.87	1.03	1.63	0.92	1.46	7.49	6.99	7.1	4.22	4.97	6.25
12	Mi14g15450.1	green	MYB308	12		Myb-related protein 308	GO:0006355,regulation of transcription	0.16	0.35	0.24	0.28	0	0.29	0	0.17	0	0.2	0.37	0	0.32	0.17	0.39	0.09	0	0.17	9.05	7.31	9.22	5.38	4.63	8.52
13	Mi17g05400.1	green	MYB4	13		Myb domain protein 4	GO:0006355,regulation of transcription	4.84	6.83	5.86	10.79	7.28	14.34	8.48	9.46	9.82	6.03	3.46	4.18	8.16	8.98	6.9	6.62	4.97	5.94	23.98	29.93	27.73	21.58	21.27	19.07
14	Mi17g09530.1	green	MYB82	14		Myb-related protein 82	GO:0007275,multicellular organism development	1.71	2.04	2.21	4.48	2.82	3.12	0.88	1.27	1.41	1.38	0.39	1.42	0.69	0.87	0.55	2.71	3.36	1.83	7.22	7.9	5.58	3.03	2.39	2.31
15	Mi17g10060.1	green	MYB123	15		Myb-related protein 123	GO:0030154,cell differentiation	0.49	0.49	0.3	0.04	0.06	0.3	0	0	0	0	0.05	0	0.2	0.16	0.25	0.18	0.42	0.11	55.6	67.27	59.82	6.66	12.71	16.75
16	Mi20g11630.1	green	MYB6	16		Myb-related protein 6	GO:0009739,response to gibberellin	2.16	3.35	3.24	2.54	1.07	2.36	1.98	1.23	1.36	1.41	1.3	1.85	1.29	2.04	3.21	2.02	2.05	1.96	9.32	13.44	12.57	1.42	4.57	6.99
17	Mi01g07590.1	green	bHLH24	1	bHLH	Basic helix-loop-helix protein 24	GO:0007623,circadian rhythm	1.64	1.34	1.54	3.63	3.55	4.36	0.86	1.21	1.25	0.96	1.16	0.6	1.61	0.81	1.34	3.06	2.07	2.75	16.04	14.56	16.48	6.49	7.26	6.94
18	Mi05g19410.1	green	bHLH67	2		Basic helix-loop-helix protein 67	GO:0006355,regulation of transcription	1.67	1.8	1.37	1.9	2.21	1.62	0.88	1.02	0.85	1.32	0.96	1.7	1.96	0.62	1.13	2.05	1.78	2.59	8.52	6.81	8.78	7.39	7.86	7.13
19	Mi08g00980.1	green	bHLH98	3		Basic helix-loop-helix protein 98	GO:0006351,transcription, DNA-templated	0.43	0	0.39	0.52	0.52	0.58	0.09	0.1	0.06	0.24	0.14	0.29	0.05	0.15	0.52	0.4	0.15	0.11	1.54	1.1	1.66	1.36	0.55	0.06
20	Mi09g18300.1	green	bHLH71	4		Basic helix-loop-helix protein 71	GO:0007275,multicellular organism development	6.44	6.79	2.67	8.4	6.46	10.92	6.47	8.86	7.12	7.03	7.42	7.38	4.79	4.79	8.57	13.44	12.46	12.3	37.54	35.26	42.54	13.58	14.19	11.14
21	Mi10g08450.1	green	bHLH51	5		Basic helix-loop-helix protein 51	GO:0006351,transcription, DNA-templated	10.82	8.66	8.21	3.31	1.99	2.02	1.2	1.27	1.92	8.44	8.55	9.04	8.9	11.75	11.67	2.12	3.05	2.57	15.13	18.8	16.24	4.31	4.24	5.17
22	Mi11g09080.1	green	bHLH51	6		Basic helix-loop-helix protein 51	GO:0006351,transcription, DNA-templated	7.84	9.65	10.33	21.59	22.15	22.2	15.09	16	15.19	14.35	13.92	13.21	4.71	5.98	5.24	16.32	11.57	11.6	36.32	39.97	38.14	25.07	30.01	40.93
23	Mi13g09490.1	green	bHLH50	7		Basic helix-loop-helix protein 50	GO:0006351,transcription, DNA-templated	5.4	5.84	6.33	1.3	2.3	1.49	0.23	0	0.98	2.61	1.48	1.75	9.34	8.48	6.18	2.28	2.09	1.34	20.81	22.57	26.73	1.59	3.34	4.88
24	Mi15g07420.1	green	bHLH96	8		Basic helix-loop-helix protein 96	GO:0006351,transcription, DNA-templated	2.41	1.91	1.9	3.06	2.69	2.55	0.38	0.9	0.53	0.85	0.88	0.76	0.63	1.07	0.97	1.45	2.42	1.29	10.26	10.93	10.41	3.2	3.13	5.72
25	Mi15g08230.1	green	bHLH93	9		Basic helix-loop-helix protein 93	GO:0045487,gibberellin catabolic process	5.84	6.7	4.67	7.15	7.92	6.68	9.38	8.68	7.76	31.66	29.24	31.33	4.81	4.38	4.52	7.23	10.13	7.53	25.19	35.81	30.24	7.13	9.43	16.55
26	Mi00g01350.1	green	NAC86	1	NAC	NAC domain-containing protein 86	GO:0006351,transcription, DNA-templated	0.4	0.47	0.47	0.21	0.52	0.46	0.05	0.25	0.18	0.06	0.31	0.49	0.36	0.27	0.48	0	0.27	0.22	0.93	0.34	0.91	0.39	0.37	0.16
27	Mi01g21820.1	green	NAC21/22	2		NAC domain-containing protein 21/22	GO:0010072,primary shoot apical meristem specification	1.12	2.05	1.06	1.42	0.95	2.52	1.11	2.3	1.18	1.78	1.03	0.95	1.18	1.81	1.13	1	1.09	0.98	3.83	4.19	4.58	4.86	3.5	3.29
28	Mi01g23600.1	green	NAC98	3		NAC domain-containing protein 98	GO:0010072,primary shoot apical meristem specification	0.7	0.57	0.87	1.57	1.02	1.96	1.71	0.77	0.62	0.94	1.39	1.31	0.61	0.84	0.7	1.01	1.89	1.72	4.92	4.47	6.45	3.52	2.81	3.33
29	Mi01g25800.1	green	NAC56	4		NAC transcription factor 56	GO:0009753,response to jasmonic acid	0.09	0.1	0.05	0.08	0	0.05	0.09	0.05	0	0.11	0.04	0.22	0.05	0.24	0.13	0	0	0.4	1.45	1.26	0.4	0.3	0.86	0.61
30	Mi03g08050.1	green	NAC7	5		NAC domain-containing protein 7	GO:0006355,regulation of transcription, DNA-templated	1.84	1.33	1.96	1.83	1.51	1.48	0.47	0.71	1.2	0.6	0.9	0.73	2.04	1.69	1.85	1.03	1.6	1	1.97	3.16	3.54	2.47	2.41	1.77
31	Mi13g04080.1	green	NAC7	6		NAC domain-containing protein 7	GO:0071555,cell wall organization	0.79	0.66	0.98	1.84	1.38	1.1	0.54	0.49	0.72	0.12	1.66	0.6	1.05	0.68	1.49	0.54	0.85	0.55	2	2.19	1.51	1.37	1.92	0.37
32	Mi16g03490.1	green	NAC56	7		NAC transcription factor 56	GO:0009753,response to jasmonic acid	0.38	0.31	0.54	0.43	0.11	0.29	0.28	0.67	0.51	0.3	0.27	0.57	0.95	0.75	0.43	0.23	0.3	0.47	2.16	2.37	1.6	1.56	1.05	1.23
33	Mi16g03970.1	green	NAC98	8		NAC domain-containing protein 98	GO:0006351,transcription, DNA-templated	1.3	2.06	1.31	2.2	2.54	2.87	1.47	1.53	2.94	0.88	1.03	2.61	0.94	0.79	1.78	1.51	2.54	1.71	14.37	11.55	10.54	9.7	9.94	6.05
34	Mi00g07130.1	green	ERF23	1	AP2/ERF	Ethylene-responsive transcription factor ERF023	GO:0009873,ethylene-activated signaling pathway	13.91	13.81	12.54	2.62	2.76	3.56	3.11	2.11	3.08	31.23	26.28	27.72	18.98	14.49	18.73	4.31	2.05	2.44	36.29	44.66	40.68	37.31	35.79	48.87
35	Mi01g04340.1	green	APETALA2	2		Floral homeotic protein APETALA 2	GO:0009908,flower development	16.89	17.23	13.48	26.46	23.72	28.14	34.38	32.45	33.45	35.49	37.48	34.59	14.01	13.86	15.62	21.24	20.09	21.16	78.19	75.64	78.01	79.62	86.73	63.06
36	Mi04g14950.1	green	ESR2	3		Ethylene-responsive transcription factor ESR2	GO:0009733,response to auxin	0.65	0.57	0.45	0.43	0.31	0.21	0.38	0.14	0.26	0.76	0.7	0.79	1.05	0.51	2.61	0.52	1.06	0.48	4.85	2.55	3.33	1.49	1.89	1.03
37	Mi05g23390.1	green	ERF34	4		Ethylene-responsive transcription factor ERF034	GO:0009873,ethylene-activated signaling pathway	4.75	3.38	3.9	2.5	0.99	1.92	1.11	2.4	1.52	3.55	3.59	4.34	4.54	4.05	3.2	1.8	1.33	2.37	8.06	7.44	8.13	1.25	1.88	1.95
38	Mi05g15750.1	green	CAL4	1	MADS-box	CAULIFLOWER 4	GO:0009908,flower development	0	0	0.09	0	0	0	0.08	0.09	0	0.11	0.25	0	0	0.09	0	0.1	0	0.1	5.76	6.3	5.62	1.71	1.99	5.03
39	Mi08g02860.1	green	SOC1	2		SUPPRESSOR OF CONSTANS OVEREXPRESSION 1	GO:0009908,flower development	1.13	0.75	1.1	1.78	1.28	1.95	1.64	1.9	2.2	0.95	1.66	2.94	2.59	2.24	1.74	3.89	2.01	3.1	22.13	21.27	24.47	10.43	7.74	9.98
40	Mi15g09180.1	green	AGL104	3		Agamous-like MADS-box protein AGL104	GO:0010152,pollen maturation	0.26	0.06	0.38	1.14	0.82	0.19	0.88	0.46	0.95	2.44	1.95	2.17	0.26	0.61	0.58	0.44	0.22	0.82	4.28	2.82	4.03	1.85	1.88	1.5
41	Mi03g16150.1	green	SCL28	1	GRAS	Scarecrow-like protein 28	GO:0006351,transcription, DNA-templated	5.59	4.6	3.96	3.59	2.61	2.65	0.63	0.31	0.55	1.61	1.31	1.73	3.85	3.75	6.12	1.65	0.91	1.5	6.19	5.4	5.63	4.83	4.48	3.76
42	Mi04g21420.1	green	SCL3	2		Scarecrow-like protein 3	GO:0009739,response to gibberellin	1.92	1.64	1.44	2.46	1.24	2.08	3.63	4.09	3.53	3.84	3.99	4.35	1.97	1.83	2.33	3.81	3.5	3.5	12.57	12.14	11.9	11.84	13.79	12.77
43	Mi20g06970.1	green	SCL28	3		Scarecrow-like protein 28	GO:0006351,transcription, DNA-templated	1.64	1.79	1.19	1.82	1.79	1.67	0.24	0.34	0.29	0.39	0.77	0.78	1.63	1.26	2.28	0.89	1.09	0.64	2.96	2.43	2.88	1.32	2.06	1.04
44	Mi04g09500.1	green	ABI5-like7	1	bZIP	ABSCISIC ACID-INSENSITIVE 5-like protein 7	GO:0009738,abscisic acid-activated signaling pathway	0.15	0.04	0.19	0.3	0.09	0.45	0.86	0.83	0.48	0.37	0.56	0.66	0.55	0.23	0.4	0.13	0.19	0.4	6.79	6.06	5.62	1.73	3.06	3.04
45	Mi05g08650.1	green	bZIP43	2		Basic leucine zipper 43	GO:0006351,transcription, DNA-templated	0.55	0.77	0.65	2.19	2.55	1.54	1	2.05	1.23	0.29	0.52	0.57	0.08	0.33	0.08	1.31	4.83	3.04	12.76	11.1	12.61	0.43	0.91	1.56
46	Mi08g17440.1	green	bZIP43	3		Basic leucine zipper 43	GO:0006351,transcription, DNA-templated	0.17	0.19	0.27	1.24	0.83	0.32	1.44	2.16	1.35	0.32	0	1.15	0	0	0.17	0	0.55	0.38	6.14	7.56	8.33	1.23	0.91	2.67
47	Mi06g06590.1	green	C3H62	1	ZFP	Zinc finger CCCH domain-containing protein 62	GO:0046872,metal ion binding	3.84	4.46	2.68	3.97	3.25	3.71	2.16	2.21	2.41	4.3	3.7	2.62	3.54	3.93	3.59	3.38	2.82	1.95	7.46	6.37	6.06	4.47	4.68	3.31
48	Mi03g17200.1	green	ZAT4	2		Zinc finger protein ZAT4	GO:0006351,transcription, DNA-templated	0.15	0.14	0.29	0.25	0.15	0.3	0.06	0.14	0.19	0.04	0.06	0	0.5	0.29	0.22	0.15	0.36	0.34	0.76	0.64	1.43	0.17	0.12	0.31
49	Mi01g08860.1	green	ZHD5	3		Zinc-finger homeodomain protein 5	--	12.7	11.86	11.87	14.67	16.06	15.08	6.16	5.33	7.02	7.75	6.49	5.49	11.9	10.1	10.57	13.61	15.74	14.29	33.12	37.92	36.51	9.98	13.1	16.1
50	Mi01g22640.1	green	BR140/LIN-49	4		PHD finger protein BR140/LIN-49	GO:0009908,flower development	0.64	0.82	0.56	1.08	0.48	0.43	0.29	0.16	0.3	0.06	0.05	0.06	0.35	0.79	0.05	0.24	0.53	0.11	2.38	2.36	2.4	0.38	0.19	0.86
51	Mi16g06560.1	green	ATXR6	5		Histone-lysine N-methyltransferase ATXR6	GO:0070734,histone H3-K27 methylation	0.32	0.36	0.14	0.63	0.22	0.23	0	0	0	0.06	0.18	0.56	0.14	0.15	0.05	0	0.1	0.26	2.34	1.82	1.57	0.51	1.03	0.29
52	Mi14g10080.1	green	COL16	6		Zinc finger protein CONSTANS-LIKE 16;	GO:0008270,zinc ion binding	3.4	5.09	4.46	6.87	5.86	7.66	9.46	11.52	9.34	4.23	4.88	4.74	3.97	2.85	3.46	5.16	9.6	6.53	33.71	29.86	24.85	17.19	19.78	22.92
53	Mi16g06380.1	green	COL1	7		Zinc finger protein CONSTANS-LIKE 1;	GO:0009909,regulation of flower development	16.78	18.97	16.96	8.66	7.04	9.42	11.3	15.8	11.1	21.6	23.36	22.48	27.08	30.58	28.25	9.94	13.06	11.71	41.24	41.47	45.2	18.91	20.84	19.89
54	Mi17g11310.1	green	GATA12	8		GATA transcription factor 12	GO:0007623,circadian rhythm	0.26	0.24	0.27	0.39	0.05	0.37	0.17	0	0.26	0.05	0.12	0	0.3	0.14	0.3	0.46	0.05	0.53	4.38	4.11	5.73	1.14	1.66	1.77
55	Mi01g06150.1	green	ATHB-51	1	HD-Zip	Homeobox-leucine zipper protein ATHB-51	GO:0010582,floral meristem determinacy	2.9	0.92	0.79	2.26	2.01	0.85	1.57	0.3	1.26	3.14	1.39	1.43	1.25	1.54	4.37	1.41	1.33	2	11.93	9.41	10.32	4.28	6.36	4.66
56	Mi19g09030.1	green	ATHB-21	2		Homeobox-leucine zipper protein ATHB-21	GO:0006351,transcription, DNA-templated	0	0	0	0	0	0	0	0	0	0.18	0	0	0	0	0	0	0	0	1.31	2.5	2.39	1.45	1.06	0.73
57	Mi04g04060.1	green	ATHB-13	3		Homeobox-leucine zipper protein ATHB-13	GO:0006351,transcription, DNA-templated	33	29.35	27.85	55.73	48.36	55.93	31.57	39.64	35.8	39.16	37.02	40.7	24.57	21.58	16.17	44.2	52.68	42.97	172.74	194.54	202	94.07	98.91	173.83
58	Mi02g08230.1	green	WOX3	1	WOX	RecName: Full=WUSCHEL-related homeobox 3	GO:0009908,flower development	0.36	1.02	0.3	1.04	1.12	0.7	0.14	0.47	0.69	0.72	0.89	0.69	0.5	0.45	0.57	1.2	0.76	0.71	5.11	3.15	5	4.58	3.38	3.03
59	Mi11g03620.1	green	WOX9	2		WUSCHEL-related homeobox 9	GO:0010075,regulation of meristem growth	0.59	0.32	0.48	0.23	0.91	0.46	0.08	0.23	0.15	0.05	0.16	0.26	0.21	0.13	0.84	0.8	0.72	0.14	2.82	2.36	2.04	0.7	0.49	0.26
60	Mi06g03880.1	green	WRKY35	1	WRKY	WRKY transcription factor 35	GO:0009555,pollen development	3.53	3.45	5.38	3.24	4.54	3.63	2.68	3.01	3.71	5.24	5.71	4.26	4.12	5.57	5.04	4	3.37	3.21	8.54	8.88	9.78	3.91	4.66	4.93
61	Mi09g07620.1	green	WRKY71	2		WRKY transcription factor 71	GO:0010228,vegetative to reproductive phase transition of meristem	4.22	1.91	2.39	1.79	2.67	2.14	1.62	1.39	1.65	1.3	1.48	1.77	3.59	1.84	4.66	1.13	1.95	1.15	7.88	7.07	8.91	6.38	6.54	5.74
62	Mi01g18670.1	green	OFP6	1	OFP	Ovate family protein 6	GO:0006351,transcription, DNA-templated	0.53	0.22	0.62	0.78	0.96	0.73	0	0.14	0	0.08	0	0	0.33	0.28	0.26	0.79	0.35	0.66	2.07	2.43	1.79	0.58	0.38	0.25
63	Mi09g19850.1	green	OFP12	2		Ovate family protein 12	GO:0006351,transcription, DNA-templated	7.26	7.24	7.38	4.56	3.09	4.85	2.98	3.47	2.62	6.62	4.58	6.4	6.78	6.31	7.29	5.28	9.31	6.1	29.69	29.74	22.71	4.79	5.01	3.18
64	Mi10g07020.1	green	OFP6	3		Ovate family protein 6	GO:0006351,transcription, DNA-templated	9.15	10.49	11.06	4.55	6.3	3.36	3.65	2.7	4.17	2	3.2	2.36	7.9	6.26	6.37	6.02	6.38	6.37	22.19	20.51	15.93	16.08	16.55	9.89
65	Mi12g09320.1	green	OFP8	4		Ovate family protein 8	GO:0006351,transcription, DNA-templated	0.36	0.57	0.38	0.94	0.13	0.19	0.36	0.11	0.13	0.65	0.45	0.06	0.05	0.33	0.68	0.37	0.72	0.52	3.02	2.54	3.46	1.15	1.16	1.1
66	Mi01g20020.1	green	SPL9	1	SPL	Squamosa promoter-binding-like protein 9	GO:0048653,anther development	21.57	21.16	21.08	43.15	45.22	45.28	29.18	30.19	27.9	23.31	29.2	30.45	20.03	15.66	35.06	36.67	32.54	32.61	120.66	132.11	113.73	39.24	44.51	48.29
67	Mi20g09190.1	green	TCP18	1	TCP	Full=Transcription factor TCP18	GO:0006351,transcription, DNA-templated	12.11	12.73	12.69	13.29	10.58	13.79	12.69	9.82	12.77	16.81	14.65	14.17	8.56	9.62	6.97	12.34	11.22	11.98	26.57	26.1	34.48	16.53	15.64	18.47
68	Mi06g05700.1	green	TCP2	2		Transcription factor TCP2	GO:0006351,transcription, DNA-templated	0.62	0.69	0.61	0.94	0.88	1.19	0.62	1.06	1.3	0.83	1.16	1.6	0.66	1.03	0.63	0.75	0.74	0.92	2.99	2.89	2.47	2.72	2.32	1.9
69	Mi03g01450.1	green	HMGB-6	1	HMGB	High mobility group B protein 6	GO:0003700,DNA-binding transcription factor activity	19.94	19.98	15.91	21.72	12.57	17.74	1.42	2.3	2.28	7.9	12.55	10.57	16.71	19.75	37.77	8.31	8.75	10.63	99.51	68.11	81.9	58.77	64.5	46.75
70	Mi04g00110.1	green	HMGB-7	2		High mobility group B protein 7	GO:0000741,karyogamy	2.86	3.79	2.6	2.01	2.17	2.56	0.21	1.8	1.48	0.63	1.16	1.57	1.88	1.06	0.86	0.43	1.07	0.8	5.22	4.48	1.86	0.48	1.18	0.81
71	Mi19g11450.1	green	HMGB-2	3		High mobility group B protein 2	GO:0006333,chromatin assembly or disassembly	6.58	5.84	5.38	5.48	2.22	4.78	2.03	1.42	1.18	1.36	2.17	1.71	3.05	6.3	4.12	2.85	3.45	1.92	10.16	9.66	9.15	5.02	8.37	5.26
72	Mi04g02450.1	green	PLATZ	1	PLATZ	PLATZ transcription factor family protein	GO:0005622,intracellular; GO:0008270,zinc ion binding	0.3	0.08	0.38	0.27	0.27	0.36	0.29	0.08	0.09	0.09	0	0.18	0.15	0.16	0.59	0.09	0.08	0.49	2.74	0.91	2.01	0.82	0.93	1.94
73	Mi05g22870.1	green	PLATZ	2		PLATZ transcription factor family protein	GO:0008270,zinc ion binding	1.56	2	1.55	2.65	1.1	1.6	1.86	2.2	3.3	1.63	3.29	3.95	1.9	1.65	1.69	2.02	2.84	3.1	7.27	5.49	7.63	2.8	4.27	4.45
74	Mi08g09360.1	green	HsfB4	1	HsfB	Heat stress transcription factor B-4	GO:0006351,transcription, DNA-templated	5.73	5.84	2.88	8.41	7.03	6.52	3.36	2.76	2.37	2.7	2.11	2.92	1.46	2.47	1.46	4.09	5.24	5.4	12.5	16.46	13.19	4.88	4.09	4.88
75	Mi15g09640.1	green	HsfB4	2		Heat stress transcription factor B-4	GO:0008356,asymmetric cell division	5.23	6.62	6.06	9.7	6.34	10	4.42	4.48	5.82	3.64	5.06	4.58	4.84	5.15	5.92	6.67	9.19	8.68	18.39	21.86	19.98	9.54	10.09	8.03
76	Mi12g01730.1	green	ASHR3	1	H3K36 methyltransferase	Histone-lysine N-methyltransferase ASHR3	GO:0007275,multicellular organism development	1.45	1.81	1.08	2.26	1.64	2.95	0.34	0.07	0	0.91	0.87	0.5	1.02	1.27	1.87	0.98	0.87	1.16	8.62	6.18	6.52	1.78	2.66	1.46
77	Mi17g09400.1	green	YABBY5	1	YABBY	Axial regulator YABBY 5	GO:1902183,regulation of shoot apical meristem development	5.28	7.24	6.54	11.05	5.47	7.03	11.11	13.05	8.68	5.37	8.22	6.43	8.76	5.97	9.41	12.57	8.72	12.13	32.64	31.44	35.06	20.46	28.06	18.72
78	Mi18g06420.1	green	MTERF8	1	mTERF	Transcription termination factor MTERF8	GO:0006355,regulation of transcription	1.34	2.2	2.07	1.59	1.68	1.3	2.86	1.92	1.83	3.08	3.81	2.93	2.14	2.2	3.07	1.66	2.26	1.63	6.25	5.79	6.4	3.2	3.2	4.42
79	Mi02g13120.1	green	ORC1a	1	ORC	Origin of replication complex subunit 1A	GO:0006355,regulation of transcription	0.98	1.22	1.28	1.07	1.12	0.83	0.63	0.3	1.19	0.57	0.64	0.75	1.32	0.73	0.75	0.57	0.48	0.77	2.26	2.79	2.12	1.53	0.99	0.59
80	Mi03g03880.1	green	DEL1	1	DEL	DP-E2F-like protein 1	GO:0006351,transcription, DNA-templated	2.82	3.21	2.89	3.83	1.84	2.92	0.65	0.76	0.84	1.6	2	1.6	1.94	2.82	3.25	2.31	1.4	1.5	7.52	6.83	6.9	5.44	5.39	6.39
81	Mi03g04840.1	green	LBD	1	LBD	LATERAL ORGAN BOUNDARIES	GO:0007275,multicellular organism development	3.99	3.96	6.21	6.79	8.22	5.65	8.08	8.41	7.99	7.79	8.39	8.75	3.02	3.7	6.11	8.26	8.62	8.77	39.22	36.45	28.98	12.92	13.91	21.8
82	Mi03g10550.1	green	TSO1	1	TSO	CRC domain-containing protein TSO1;	GO:0051302,regulation of cell division	2.48	2.22	2.09	2.43	2.02	2.59	0.75	0.6	0.81	1.67	1.38	0.88	1.61	2.41	3.14	1.75	0.67	1.56	7.71	5.77	6.71	5.75	4.74	3.79
83	Mi03g14430.1	green	ARIA2	1	ARIA	ARM REPEAT PROTEIN INTERACTING WITH ABF2	GO:0009737,response to abscisic acid	1.1	0.69	0.51	0.63	0.52	0.83	0.04	0.02	0	0.2	0.15	0.22	0.41	0.64	0.23	0.48	0.31	0.12	1.76	1.4	1.04	0.47	0.5	0.25
84	Mi04g07450.1	green	PCR35	1	SNF2	Protein CHROMATIN REMODELING 35	GO:1900111,positive regulation of histone H3-K9 dimethylation	0.22	0.21	0.07	0.13	0.27	0.17	0.08	0.14	0.21	0.14	0.26	0.17	0.08	0.07	0.06	0.11	0.2	0.09	0.56	0.6	0.5	0.07	0.29	0.2
85	Mi04g09300.1	green	Os01g0234100	1	B3 domain-containing	B3 domain-containing protein Os01g0234100	GO:0006351,transcription, DNA-templated	0.41	0.41	0.58	0.67	0.77	0.78	0.66	0.53	0.18	0.37	0.53	0.63	0.67	0.59	1.05	0.85	0.32	0.33	1.37	1.69	1.51	0.86	1.08	0.93
86	Mi11g09130.1	green	LBD12	1	LBD	LOB domain-containing protein 21	--	2.97	3.73	2.91	11.83	10	12.09	1.47	2.8	2.8	1.77	1.81	0.8	1.25	0.53	0.99	3.96	2.55	3.21	15.71	20.44	17.54	6.67	7.75	12.47
