# Supplementary material for: MiABI5-like7-MiFT3 regulatory module controls floral transition induced by mepiquat chloride in evergreen perennial mango (Mangifera indica L.)
Source: Hortic Res. 2025 Dec 8;13(3):uhaf336. doi: 10.1093/hr/uhaf336 (PMC13035463; doi:10.1093/hr/uhaf336)
Supplement: Web_Material_uhaf336 [file web_material_uhaf336.zip › Table S5. Overview of 10 kinds of GAs and ABA in samples..xlsx]

## Sheet: Sheet1
Table S5. Overview of 10 kinds of GAs and ABA in samples treated with MC and control at 80 and 100 DABT.
List of targeted compounds			Detected in
No.	Class	Compound name,abbreviation	Ct	Dt	TCt	TDt
1	GA	Gibberellin A15, GA15	Y	Y	Y	Y
2	GA	Gibberellin A20, GA20	Y	Y	Y	Y
3	GA	Gibberellin A3, GA3	Y	Y	Y	Y
4	GA	Gibberellin A4, GA4	ND	ND	ND	ND
5	GA	Gibberellin A1, GA1	ND	ND	ND	ND
6	GA	Gibberellin A19, GA19	ND	ND	ND	ND
7	GA	Gibberellin A24, GA24	ND	ND	ND	ND
8	GA	Gibberellin A53, GA53	ND	ND	ND	ND
9	GA	Gibberellin A7, GA7	ND	ND	ND	ND
10	GA	Gibberellin A9, GA9	ND	ND	ND	ND
11	ABA	Abscisic acid, ABA	Y	Y	Y	Y
ND not detected; TCt and TDt represent MC-treated samples at 80 and 100 DABT respectively; Ct and Dt represent CK samples at 80 and 100 DABT, respectively.
