# Supplementary material for: MiABI5-like7-MiFT3 regulatory module controls floral transition induced by mepiquat chloride in evergreen perennial mango (Mangifera indica L.)
Source: Hortic Res. 2025 Dec 8;13(3):uhaf336. doi: 10.1093/hr/uhaf336 (PMC13035463; doi:10.1093/hr/uhaf336)
Supplement: Web_Material_uhaf336 [file web_material_uhaf336.zip › Table S6. Sequences of primers used in this study.xlsx]

## Sheet: TableS6
Table S6 Sequences of primers used in this study
Primers	Sequences (5’-3’)	Experiment
MiABI5-like7-AD-F	CCATGGAGGCCAGTGAATTCATGGATGAGCTACTGAAAAAT	Yeast one hybrid
MiABI5-like7-AD-R	AGCTCGAGCTCGATGGATCCCTACCACGGACCTGTCATTG	Yeast one hybrid
MiFTpro-F	AGCTTGAATTCGAGCTCGGTACCTACTTTTAAATTATATATGA	Yeast one hybrid
MiFT-pro-R	ACATACAGAGCACATGCCTCGAGGATGTAGTTAGAATATTCAAG	Yeast one hybrid
MiFTpro-F	ACCGGGCCCCCCCTCGAGGTCGACTACTTTTAAATTATATATGAA	Dual luciferase assay
MiFTpro-F	CTGCAGGAATTCGATATCAAGCTTGATGTAGTTAGAATATTCAAG	Dual luciferase assay
MiABI5-like7-F	GGCCGCTCTAGAACTAGTGGATCCATGGATGAGCTACTGAAA	Dual luciferase assay
MiABI5-like7-R	ATCGATAAGCTTGATATCGAATTCCTACCACGGACCTGTCATTGTC	Dual luciferase assay
MiABI5-like7-F	CGAGCTCGGTACCCGGGGATCCATGGATGAGCTACTGAAAA	Overexpression assays in mango hair roots and Arabidopsis thaliana
MiABI5-like7-R	CATGGTCTTTGTAGTCCATGTCGACCCACGGACCTGTCATTGTC	Overexpression assays in mango hair roots and Arabidopsis thaliana
MiABI5-like7-F	TGTGGCTTTTGCCTCTCCAA	Virus-induced gene silencing assays
MiABI5-like7-R	ACCCCCAGTACCTAAACCAGA	Virus-induced gene silencing assays
ACTIN-F	TTGTGCTGGATTCTGGTG	qRT-PCR for ACTIN
ACTIN-R	AGCAGTGGTGGTGAACAT	qRT-PCR for ACTIN
MiABI5-like7-F	TGTGGCTTTTGCCTCTCCAA	qRT-PCR for MiABI5-like7
MiABI5-like7-R	ACCCCCAGTACCTAAACCAGA	qRT-PCR forMiABI5-like7
MiFT-F	ATGGATGGAGAGGACTATGGT	qRT-PCR for MiFT3
MiFT-R	CCATAAGTTGCTCCTGTACT	qRT-PCR for MiFT3
MiSOC1-F	AGCCTGAAACGGAAGAATACA	qRT-PCR for MiSOC1
MiSOC1-R	CTTTGCACGAAACTTAAAACTTA	qRT-PCR for MiSOC1
MiFLC-F	TCTGTAGCACCGACAGCAAG	qRT-PCR for MiFLC
MiFLC-R	TGGTCCCTCAAGTTGCCTTT	qRT-PCR for MiFLC
Mi02g20180.1-F	ATGGATGGAGAGGACTATGGT	qRT-PCR for Mi02g20180.1
Mi02g20180.1-R	CCATAAGTTGCTCCTGTACT	qRT-PCR for Mi02g20180.1
Mi04g18420.1-F	GCAATACAGGAGCAGAACA	qRT-PCR for Mi04g18420.1
Mi04g18420.1-R	GCAGCAGGAAGGATAATGT	qRT-PCR for Mi04g18420.1
Mi14g10080.1-F	GGTGAGTTACAGTGAGGTT	qRT-PCR for Mi14g10080.1
Mi14g10080.1-R	GCAGCTTCATCTACATCATC	qRT-PCR for Mi14g10080.1
Mi08g02860.1-F	AGCCTGAAACGGAAGAATACA	qRT-PCR for Mi08g02860.1
Mi08g02860.1-R	CTTTGCACGAAACTTAAAACTTA	qRT-PCR for Mi08g02860.1
Mi06g15060.1-F	CTTGTCAGGTGGATACTTGT	qRT-PCR for Mi06g15060.1
Mi06g15060.1-R	TTGAAGACCAGCGAGTTG	qRT-PCR for Mi06g15060.1
Mi01g06850.1-F	CTCTCCAACAATCACAATGT	qRT-PCR for Mi01g06850.1
Mi01g06850.1-R	CTCATATCACCTCCTTGAATC	qRT-PCR for Mi01g06850.1
Mi04g17530.1-F	GGTTCAGATGATGCGACTA	qRT-PCR for Mi04g17530.1
Mi04g17530.1-R	TTCCTAATACACTCCACTGAC	qRT-PCR for Mi04g17530.1
Mi07g08880.1-F	TGAGATGGCAGGCTTAGA	qRT-PCR for Mi07g08880.1
Mi07g08880.1-R	GCAGCACACTCTTGTATATC	qRT-PCR for Mi07g08880.1
Mi02g11250.1-F	AGGCAATCTTCCACTACTC	qRT-PCR for Mi02g11250.1
Mi02g11250.1-R	CCTCTCAGTCCTCTCCAA	qRT-PCR for Mi02g11250.1
