# Supplementary material for: MiABI5-like7-MiFT3 regulatory module controls floral transition induced by mepiquat chloride in evergreen perennial mango (Mangifera indica L.)
Source: Hortic Res. 2025 Dec 8;13(3):uhaf336. doi: 10.1093/hr/uhaf336 (PMC13035463; doi:10.1093/hr/uhaf336)
Supplement: Web_Material_uhaf336 [file web_material_uhaf336.zip › Table S7. Traits used for moduleâ_"trait correlation analysis.xlsx]

## Sheet: Table S7
Table S7. Traits used for module–trait correlation analysis
	At	Bt	Ct	Dt	TAt	TBt	TCt	TDt
A1	1
A2	1
A3	1
B1		1
B2		1
B3		1
C1			1
C2			1
C3			1
D1				1
D2				1
D3				1
TA1					1
TA2					1
TA3					1
TB1						1
TB2						1
TB3						1
TC1							1
TC2							1
TC3							1
TD1								1
TD2								1
TD3								1
