# Supplementary material for: MiABI5-like7-MiFT3 regulatory module controls floral transition induced by mepiquat chloride in evergreen perennial mango (Mangifera indica L.)
Source: Hortic Res. 2025 Dec 8;13(3):uhaf336. doi: 10.1093/hr/uhaf336 (PMC13035463; doi:10.1093/hr/uhaf336)
Supplement: Web_Material_uhaf336 [file web_material_uhaf336.zip › Table S8. KEGG pathway enrichment analysis of module MEgreen gene set (1489).xlsx]

## Sheet: Table S8
Table S8. KEGG pathway enrichment analysis of module MEgreen gene set (1489)
KEGG PATHWAY	ID	GeneRatio	BgRatio	P-value	Qvalue	GeneID
Photosynthesis - antenna proteins	ko00196	15 out of 457 3.28227571115974%	25 out of 12550 0.199203187250996%	4.90114e-16	6.12642e-14	Mi11g12050.1;Mi04g20390.1;Mi05g09840.1;Mi12g06920.1;Mi03g16660.1;Mi15g09770.1;Mi06g17240.1;Mi06g17250.1;Mi11g02210.1;Mi11g02220.1;Mi05g11410.1;Mi01g25560.1;Mi16g03340.1;Mi00g00350.1;Mi04g05060.1
Photosynthesis	ko00195	15 out of 457 3.28227571115974%	110 out of 12550 0.876494023904382%	1.02418e-05	0.00128023	Mi06g17820.1;Mi18g13640.1;Mi05g13180.1;Mi09g08990.1;Mi10g01180.1;Mi01g12950.1;Mi19g03730.1;chrM_535.1_1043;Mi09g07370.1;Mi09g20570.1;Mi04g19560.1;Mi05g09510.1;Mi06g05940.1;Mi14g06790.1;Mi08g14320.1
DNA replication	ko03030	16 out of 457 3.50109409190372%	129 out of 12550 1.02788844621514%	1.77834e-05	0.00222292	Mi12g00850.1;Mi05g18040.1;Mi09g04820.1;Mi04g07350.1;Mi10g11490.1;Mi19g07810.1;Mi04g19920.1;Mi14g14750.1;Mi06g01300.1;Mi04g20610.1;Mi08g10110.1;Mi03g15350.1;Mi12g07320.1;Mi20g08370.1;Mi12g12940.1;Mi05g23820.1
Metabolic pathways	ko01100	244 out of 457 53.3916849015317%	5632 out of 12550 44.8764940239044%	0.000121552	0.015194	Mi01g02790.1;Mi11g12830.1;Mi13g07340.1;Mi01g28760.1;Mi03g00500.1;Mi05g23280.1;Mi06g15730.1;Mi05g11650.1;Mi03g09100.1;Mi05g19570.1;Mi18g13450.1;Mi01g25870.1;Mi01g11560.1;Mi06g09620.1;Mi14g09320.1;Mi19g05440.1;novel.691;Mi12g14660.1;Mi18g06940.1;Mi01g08960.1;Mi01g17300.1;Mi03g05160.1;Mi09g07280.1;Mi16g02770.1;Mi18g00370.1;Mi20g01120.1;Mi02g12110.1;Mi02g12160.1;Mi11g18090.1;novel.603;Mi17g07230.1;Mi…
Homologous recombination	ko03440	13 out of 457 2.84463894967177%	131 out of 12550 1.04382470119522%	0.000971622	0.121453	Mi17g05740.1;Mi03g15350.1;Mi12g07320.1;Mi20g08370.1;Mi01g00550.1;Mi10g04280.1;Mi13g10080.1;Mi12g12940.1;Mi02g08100.1;Mi00g10620.1;Mi04g07450.1;Mi04g09340.1;Mi18g12920.1
Starch and sucrose metabolism	ko00500	26 out of 457 5.68927789934355%	402 out of 12550 3.20318725099602%	0.00333796	0.417245	Mi14g09100.1;Mi03g11770.1;Mi06g08750.1;Mi18g13530.1;Mi03g01190.1;Mi03g01880.1;Mi04g07140.1;Mi05g17500.1;Mi10g16540.1;Mi15g12930.1;Mi04g22450.1;Mi09g05490.1;Mi07g13540.1;Mi20g06470.1;Mi02g14810.1;Mi00g02090.1;Mi14g15480.1;Mi16g03510.1;Mi03g00120.1;Mi06g11150.1;Mi06g17570.1;Mi08g15890.1;Mi09g11010.1;Mi10g12630.1;Mi13g08280.1;Mi16g05030.1
Biosynthesis of various plant secondary metabolites	ko00999	12 out of 457 2.62582056892779%	136 out of 12550 1.08366533864542%	0.00402583	0.503229	Mi04g22450.1;Mi09g05490.1;Mi02g14810.1;Mi00g02090.1;Mi14g15480.1;Mi16g03510.1;Mi02g00270.1;Mi05g16500.1;Mi07g07850.1;Mi07g07860.1;Mi04g11860.1;Mi10g14730.1
Diterpenoid biosynthesis	ko00904	8 out of 457 1.75054704595186%	73 out of 12550 0.581673306772908%	0.00491581	0.614477	Mi03g10790.1;Mi17g10820.1;Mi06g17550.1;Mi08g10550.1;Mi09g04480.1;novel.1576;Mi08g02960.1;Mi13g03340.1
Plant hormone signal transduction	ko04075	39 out of 457 8.53391684901532%	705 out of 12550 5.61752988047809%	0.00595987	0.744984	novel.169;Mi01g14330.1;Mi01g20020.1;Mi06g15060.1;Mi15g08230.1;Mi04g12730.1;Mi18g05720.1;Mi04g09500.1;Mi15g09680.1;Mi03g23000.1;Mi06g10170.1;Mi12g10500.1;Mi04g06780.1;Mi04g06950.1;Mi15g11240.1;Mi18g12140.1;novel.1866;novel.2157;novel.2507;novel.1013;novel.1283;novel.1369;novel.1424;Mi02g02270.1;Mi06g08860.1;Mi01g07990.1;Mi17g08600.1;Mi01g08750.1;Mi02g11250.1;Mi03g16150.1;Mi04g21420.1;Mi12g09770.1;…
Cysteine and methionine metabolism	ko00270	17 out of 457 3.7199124726477%	259 out of 12550 2.06374501992032%	0.01396	1	Mi01g28760.1;Mi03g00500.1;Mi05g23280.1;Mi06g15730.1;Mi03g09100.1;Mi18g00370.1;Mi20g01120.1;Mi02g12110.1;Mi02g12160.1;Mi11g18090.1;novel.603;Mi11g00560.1;Mi06g02210.1;novel.389;Mi03g10810.1;Mi07g05290.1;Mi02g00270.1
Flavonoid biosynthesis	ko00941	10 out of 457 2.18818380743982%	132 out of 12550 1.05179282868526%	0.0223538	1	Mi17g07230.1;Mi17g07240.1;Mi14g01170.1;Mi16g05020.1;Mi03g15820.1;Mi15g06230.1;Mi15g06260.1;Mi03g02850.1;Mi05g08250.1;Mi13g01850.1
Glycosphingolipid biosynthesis - lacto and neolacto series	ko00601	2 out of 457 0.437636761487965%	9 out of 12550 0.0717131474103586%	0.0402004	1	Mi06g14470.1;Mi10g00250.1
Glycosylphosphatidylinositol (GPI)-anchor biosynthesis	ko00563	6 out of 457 1.31291028446389%	72 out of 12550 0.573705179282869%	0.0468606	1	Mi04g12020.1;Mi05g06800.1;Mi08g05690.1;Mi08g18680.1;Mi08g19220.1;novel.2150
Neomycin, kanamycin and gentamicin biosynthesis	ko00524	2 out of 457 0.437636761487965%	10 out of 12550 0.0796812749003984%	0.0490619	1	Mi03g11770.1;Mi06g08750.1
Mismatch repair	ko03430	7 out of 457 1.53172866520788%	92 out of 12550 0.733067729083665%	0.050322	1	Mi08g10110.1;Mi03g15350.1;Mi12g07320.1;Mi20g08370.1;Mi12g12940.1;Mi11g02640.1;Mi14g15490.1
Glycosaminoglycan degradation	ko00531	6 out of 457 1.31291028446389%	74 out of 12550 0.589641434262948%	0.052355	1	Mi00g11870.1;Mi03g21750.1;Mi18g05060.1;novel.2031;novel.852;novel.1457
Porphyrin metabolism	ko00860	9 out of 457 1.96936542669584%	133 out of 12550 1.0597609561753%	0.0539121	1	Mi01g25870.1;Mi18g08010.1;Mi06g15670.1;Mi05g15260.1;Mi09g06930.1;Mi08g14960.1;Mi10g07600.1;Mi03g24890.1;Mi00g15740.1
Cyanoamino acid metabolism	ko00460	7 out of 457 1.53172866520788%	103 out of 12550 0.820717131474104%	0.0817023	1	Mi04g22450.1;Mi09g05490.1;Mi02g14810.1;Mi00g02090.1;Mi14g15480.1;Mi16g03510.1;Mi01g12040.1
Glutathione metabolism	ko00480	10 out of 457 2.18818380743982%	174 out of 12550 1.38645418326693%	0.103517	1	Mi05g11650.1;Mi12g14660.1;Mi18g06940.1;Mi17g09270.1;Mi14g05510.1;Mi01g14180.1;Mi10g08500.1;Mi11g09010.1;Mi01g12040.1;Mi05g02210.1
Sesquiterpenoid and triterpenoid biosynthesis	ko00909	5 out of 457 1.09409190371991%	74 out of 12550 0.589641434262948%	0.132074	1	Mi01g17300.1;Mi01g26280.1;Mi01g26340.1;Mi01g26360.1;Mi01g26370.1
Circadian rhythm - plant	ko04712	10 out of 457 2.18818380743982%	193 out of 12550 1.53784860557769%	0.166979	1	Mi14g01170.1;Mi04g21910.1;novel.169;Mi05g19450.1;Mi14g10080.1;Mi09g11860.1;Mi14g05450.1;Mi20g09410.1;Mi20g09190.1;Mi02g20180.1
Carbon fixation in photosynthetic organisms	ko00710	8 out of 457 1.75054704595186%	148 out of 12550 1.1792828685259%	0.172274	1	Mi01g28760.1;Mi03g00500.1;Mi05g23280.1;Mi06g15730.1;Mi12g03740.1;Mi04g13180.1;Mi10g16560.1;Mi07g08210.1
Oxidative phosphorylation	ko00190	15 out of 457 3.28227571115974%	318 out of 12550 2.53386454183267%	0.184906	1	Mi03g03360.1;Mi03g13630.1;Mi06g05110.1;Mi06g17820.1;Mi10g02940.1;Mi19g02300.1;Mi11g12100.1;chrM_496.5_1801;chrM_119.4_814;chrM_547.9_1557;chrM_666.5_36088;chrM_377_1080;chrM_540.9_6553;Mi04g09590.1;Mi01g24820.1
Glycosphingolipid biosynthesis - ganglio series	ko00604	4 out of 457 0.87527352297593%	62 out of 12550 0.49402390438247%	0.188902	1	Mi18g05060.1;novel.2031;novel.852;novel.1457
Stilbenoid, diarylheptanoid and gingerol biosynthesis	ko00945	3 out of 457 0.656455142231947%	42 out of 12550 0.334661354581673%	0.196082	1	Mi17g07230.1;Mi17g07240.1;Mi03g02850.1
Nucleotide excision repair	ko03420	7 out of 457 1.53172866520788%	131 out of 12550 1.04382470119522%	0.200917	1	Mi14g14750.1;Mi08g10110.1;Mi03g15350.1;Mi12g07320.1;Mi20g08370.1;Mi12g12940.1;Mi03g12730.1
Ascorbate and aldarate metabolism	ko00053	7 out of 457 1.53172866520788%	132 out of 12550 1.05179282868526%	0.206069	1	Mi01g02790.1;Mi05g19570.1;Mi01g11560.1;Mi12g14660.1;Mi18g06940.1;Mi01g08960.1;Mi05g02210.1
Anthocyanin biosynthesis	ko00942	1 out of 457 0.218818380743982%	7 out of 12550 0.0557768924302789%	0.228733	1	Mi06g15400.1
Histidine metabolism	ko00340	3 out of 457 0.656455142231947%	46 out of 12550 0.366533864541833%	0.234396	1	Mi01g09370.1;Mi08g06410.1;Mi19g10710.1
Glyoxylate and dicarboxylate metabolism	ko00630	8 out of 457 1.75054704595186%	164 out of 12550 1.30677290836653%	0.24854	1	Mi01g28760.1;Mi03g00500.1;Mi05g23280.1;Mi06g15730.1;Mi12g03740.1;Mi03g14870.1;Mi09g19340.1;Mi08g02700.1
Biosynthesis of amino acids	ko01230	23 out of 457 5.0328227571116%	541 out of 12550 4.31075697211155%	0.249559	1	Mi03g09100.1;Mi18g00370.1;Mi20g01120.1;Mi04g14370.1;Mi11g00560.1;Mi06g02210.1;novel.389;Mi05g10260.1;Mi04g13180.1;Mi10g16560.1;Mi01g15360.1;Mi01g22320.1;Mi18g04000.1;Mi09g13690.1;Mi14g08360.1;Mi07g08210.1;Mi11g10700.1;Mi05g16500.1;Mi07g07850.1;Mi07g07860.1;Mi01g09370.1;Mi08g06410.1;Mi19g10710.1
Glycosphingolipid biosynthesis - globo and isoglobo series	ko00603	3 out of 457 0.656455142231947%	49 out of 12550 0.390438247011952%	0.263931	1	Mi06g14470.1;Mi10g00250.1;Mi05g00090.1
Galactose metabolism	ko00052	10 out of 457 2.18818380743982%	218 out of 12550 1.73705179282869%	0.272085	1	Mi03g11770.1;Mi06g08750.1;Mi05g10260.1;Mi07g13540.1;Mi20g06470.1;Mi05g00090.1;Mi18g05060.1;novel.2031;novel.852;novel.1457
Pyrimidine metabolism	ko00240	7 out of 457 1.53172866520788%	146 out of 12550 1.16334661354582%	0.282752	1	Mi09g10610.1;Mi14g00120.1;novel.940;Mi18g10910.1;Mi01g14180.1;Mi10g08500.1;Mi11g09010.1
Phenylalanine, tyrosine and tryptophan biosynthesis	ko00400	5 out of 457 1.09409190371991%	101 out of 12550 0.804780876494024%	0.307036	1	Mi01g15360.1;Mi18g04000.1;Mi05g16500.1;Mi07g07850.1;Mi07g07860.1
Brassinosteroid biosynthesis	ko00905	2 out of 457 0.437636761487965%	31 out of 12550 0.247011952191235%	0.312403	1	Mi13g10840.1;Mi05g11920.1
Betalain biosynthesis	ko00965	3 out of 457 0.656455142231947%	54 out of 12550 0.430278884462151%	0.313979	1	Mi14g04870.1;Mi01g08860.1;Mi15g11000.1
Nucleotide metabolism	ko01232	8 out of 457 1.75054704595186%	180 out of 12550 1.43426294820717%	0.333474	1	Mi06g11300.1;Mi09g10610.1;Mi14g00120.1;novel.940;Mi18g10910.1;Mi01g14180.1;Mi10g08500.1;Mi11g09010.1
Pentose phosphate pathway	ko00030	6 out of 457 1.31291028446389%	132 out of 12550 1.05179282868526%	0.349292	1	Mi05g11650.1;Mi04g14370.1;Mi05g10260.1;Mi04g13180.1;Mi10g16560.1;Mi07g08210.1
MAPK signaling pathway - plant	ko04016	21 out of 457 4.59518599562363%	522 out of 12550 4.1593625498008%	0.34997	1	Mi08g02700.1;Mi03g09410.1;Mi04g00100.1;Mi04g17700.1;Mi04g22230.1;Mi06g04310.1;Mi06g12180.1;Mi10g14600.1;Mi11g08950.1;Mi15g08230.1;Mi06g03880.1;Mi04g12730.1;Mi00g15180.1;chrM_187_1937;Mi11g14470.1;Mi08g00980.1;Mi03g24300.1;Mi03g24310.1;Mi07g04790.1;Mi05g16460.1;Mi15g02600.1
Terpenoid backbone biosynthesis	ko00900	5 out of 457 1.09409190371991%	107 out of 12550 0.852589641434263%	0.350397	1	Mi13g07340.1;Mi11g00350.1;Mi03g15920.1;Mi17g02780.1;novel.752
Carbon metabolism	ko01200	24 out of 457 5.25164113785558%	603 out of 12550 4.80478087649402%	0.355349	1	Mi01g28760.1;Mi03g00500.1;Mi05g23280.1;Mi06g15730.1;Mi05g11650.1;Mi03g09100.1;Mi18g13450.1;Mi04g14370.1;Mi11g00560.1;Mi17g07350.1;Mi03g11770.1;Mi06g08750.1;Mi05g10260.1;Mi12g03740.1;Mi04g13180.1;Mi10g16560.1;Mi05g17610.1;Mi09g13690.1;Mi14g08360.1;Mi07g08210.1;Mi03g14870.1;Mi09g19340.1;Mi08g02700.1;Mi15g08910.1
Base excision repair	ko03410	4 out of 457 0.87527352297593%	83 out of 12550 0.661354581673307%	0.357841	1	Mi08g00130.1;Mi14g14750.1;Mi08g10110.1;Mi04g00110.1
Taurine and hypotaurine metabolism	ko00430	2 out of 457 0.437636761487965%	36 out of 12550 0.286852589641434%	0.379205	1	Mi15g07260.1;Mi01g12040.1
Sulfur metabolism	ko00920	3 out of 457 0.656455142231947%	66 out of 12550 0.525896414342629%	0.433368	1	Mi11g00560.1;Mi06g02210.1;novel.389
Benzoxazinoid biosynthesis	ko00402	1 out of 457 0.218818380743982%	16 out of 12550 0.127490039840637%	0.44781	1	Mi05g12130.1
Ubiquinone and other terpenoid-quinone biosynthesis	ko00130	4 out of 457 0.87527352297593%	94 out of 12550 0.749003984063745%	0.448679	1	Mi04g15380.1;Mi04g20470.1;Mi01g08540.1;Mi10g03060.1
Valine, leucine and isoleucine degradation	ko00280	5 out of 457 1.09409190371991%	123 out of 12550 0.9800796812749%	0.466006	1	Mi11g12830.1;Mi03g15920.1;Mi09g21030.1;Mi15g08910.1;Mi20g06120.1
Protein export	ko03060	4 out of 457 0.87527352297593%	97 out of 12550 0.772908366533865%	0.472835	1	Mi12g09220.1;Mi18g10250.1;Mi09g01750.1;Mi08g01470.1
Thiamine metabolism	ko00730	2 out of 457 0.437636761487965%	45 out of 12550 0.358565737051793%	0.491583	1	Mi17g02780.1;Mi01g26680.1
Amino sugar and nucleotide sugar metabolism	ko00520	11 out of 457 2.40700218818381%	293 out of 12550 2.33466135458167%	0.502561	1	Mi05g17730.1;Mi03g11770.1;Mi06g08750.1;Mi06g15150.1;Mi07g17800.1;Mi07g17810.1;Mi11g03760.1;Mi12g00840.1;Mi02g12180.1;Mi12g13220.1;Mi15g06800.1
Citrate cycle (TCA cycle)	ko00020	6 out of 457 1.31291028446389%	157 out of 12550 1.25099601593625%	0.510832	1	Mi01g28760.1;Mi03g00500.1;Mi05g23280.1;Mi06g15730.1;Mi17g07350.1;Mi05g17610.1
Other glycan degradation	ko00511	6 out of 457 1.31291028446389%	158 out of 12550 1.25896414342629%	0.517058	1	novel.2183;Mi04g14900.1;Mi18g05060.1;novel.2031;novel.852;novel.1457
Tryptophan metabolism	ko00380	6 out of 457 1.31291028446389%	160 out of 12550 1.27490039840637%	0.529416	1	Mi17g07350.1;Mi03g10810.1;Mi04g05750.1;Mi14g04870.1;Mi08g02700.1;Mi17g10800.1
Riboflavin metabolism	ko00740	2 out of 457 0.437636761487965%	49 out of 12550 0.390438247011952%	0.537283	1	Mi04g03120.1;Mi04g03130.1
Indole alkaloid biosynthesis	ko00901	1 out of 457 0.218818380743982%	21 out of 12550 0.167330677290837%	0.541413	1	Mi14g04870.1
Cutin, suberine and wax biosynthesis	ko00073	4 out of 457 0.87527352297593%	106 out of 12550 0.844621513944223%	0.54264	1	Mi01g20060.1;Mi19g01960.1;Mi13g03590.1;Mi08g15270.1
Biosynthesis of secondary metabolites	ko01110	111 out of 457 24.2888402625821%	3067 out of 12550 24.4382470119522%	0.548752	1	Mi01g02790.1;Mi13g07340.1;Mi01g28760.1;Mi03g00500.1;Mi05g23280.1;Mi06g15730.1;Mi05g11650.1;Mi03g09100.1;Mi18g13450.1;Mi01g25870.1;Mi13g06540.1;Mi06g09620.1;Mi14g09320.1;Mi19g05440.1;novel.691;Mi01g17300.1;Mi18g00370.1;Mi20g01120.1;Mi17g07230.1;Mi17g07240.1;Mi04g14370.1;Mi11g00560.1;Mi06g02210.1;novel.389;Mi17g07350.1;Mi14g01170.1;Mi14g09100.1;Mi11g00350.1;Mi03g11770.1;Mi06g08750.1;Mi05g10260.1;Mi…
Pyruvate metabolism	ko00620	8 out of 457 1.75054704595186%	224 out of 12550 1.78486055776892%	0.573053	1	Mi01g02790.1;Mi01g28760.1;Mi03g00500.1;Mi05g23280.1;Mi06g15730.1;Mi18g13450.1;Mi05g17610.1;Mi05g20630.1
C5-Branched dibasic acid metabolism	ko00660	1 out of 457 0.218818380743982%	23 out of 12550 0.183266932270916%	0.574258	1	Mi01g22320.1
Biosynthesis of nucleotide sugars	ko01250	7 out of 457 1.53172866520788%	198 out of 12550 1.57768924302789%	0.58571	1	Mi01g08960.1;Mi03g11770.1;Mi06g08750.1;Mi05g12440.1;Mi12g00840.1;Mi02g12180.1;Mi12g13220.1
Nitrogen metabolism	ko00910	2 out of 457 0.437636761487965%	55 out of 12550 0.438247011952191%	0.60036	1	Mi08g12720.1;Mi08g12730.1
Nicotinate and nicotinamide metabolism	ko00760	2 out of 457 0.437636761487965%	56 out of 12550 0.446215139442231%	0.610221	1	Mi14g00120.1;Mi03g05150.1
Phagosome	ko04145	6 out of 457 1.31291028446389%	175 out of 12550 1.39442231075697%	0.617402	1	Mi10g02940.1;Mi19g02300.1;Mi11g12100.1;Mi08g18790.1;Mi01g00810.1;Mi16g10860.1
Sulfur relay system	ko04122	1 out of 457 0.218818380743982%	26 out of 12550 0.207171314741036%	0.619177	1	Mi03g11230.1
Butanoate metabolism	ko00650	2 out of 457 0.437636761487965%	57 out of 12550 0.454183266932271%	0.619896	1	Mi03g15920.1;Mi01g22320.1
Flavone and flavonol biosynthesis	ko00944	1 out of 457 0.218818380743982%	27 out of 12550 0.215139442231076%	0.633073	1	Mi12g02410.1
RNA polymerase	ko03020	5 out of 457 1.09409190371991%	152 out of 12550 1.21115537848606%	0.653739	1	Mi03g15320.1;Mi04g11620.1;Mi09g09590.1;Mi12g13900.1;Mi17g11960.1
Lysine degradation	ko00310	3 out of 457 0.656455142231947%	92 out of 12550 0.733067729083665%	0.656437	1	Mi17g07350.1;Mi12g01730.1;Mi04g04670.1
Arginine and proline metabolism	ko00330	4 out of 457 0.87527352297593%	123 out of 12550 0.9800796812749%	0.660033	1	Mi04g05750.1;Mi07g05290.1;Mi17g07000.1;Mi11g10700.1
Zeatin biosynthesis	ko00908	2 out of 457 0.437636761487965%	64 out of 12550 0.50996015936255%	0.682467	1	Mi13g06540.1;Mi09g17470.1
Aminoacyl-tRNA biosynthesis	ko00970	5 out of 457 1.09409190371991%	158 out of 12550 1.25896414342629%	0.686903	1	Mi01g18670.1;Mi10g07020.1;Mi12g09320.1;Mi04g07620.1;Mi09g08590.1
Glycolysis / Gluconeogenesis	ko00010	9 out of 457 1.96936542669584%	280 out of 12550 2.23107569721116%	0.695899	1	Mi01g02790.1;Mi18g13450.1;Mi03g11770.1;Mi06g08750.1;Mi05g10260.1;Mi04g13180.1;Mi10g16560.1;Mi09g13690.1;Mi14g08360.1
Fructose and mannose metabolism	ko00051	5 out of 457 1.09409190371991%	160 out of 12550 1.27490039840637%	0.697468	1	Mi03g11770.1;Mi06g08750.1;Mi05g10260.1;Mi04g13180.1;Mi10g16560.1
SNARE interactions in vesicular transport	ko04130	2 out of 457 0.437636761487965%	66 out of 12550 0.525896414342629%	0.698725	1	Mi02g03380.1;Mi07g09040.1
Fatty acid elongation	ko00062	2 out of 457 0.437636761487965%	67 out of 12550 0.533864541832669%	0.706593	1	Mi05g18760.1;Mi17g10430.1
Steroid biosynthesis	ko00100	2 out of 457 0.437636761487965%	67 out of 12550 0.533864541832669%	0.706593	1	Mi01g17300.1;Mi03g15570.1
Endocytosis	ko04144	13 out of 457 2.84463894967177%	412 out of 12550 3.28286852589641%	0.741382	1	Mi01g24360.1;Mi09g03300.1;Mi09g06310.1;Mi16g03810.1;novel.66;Mi07g00060.1;Mi09g18590.1;Mi11g13260.1;Mi06g18490.1;Mi11g00360.1;Mi11g04590.1;Mi01g10200.1;novel.1453
Linoleic acid metabolism	ko00591	1 out of 457 0.218818380743982%	39 out of 12550 0.310756972111554%	0.765171	1	Mi12g07260.1
Selenocompound metabolism	ko00450	2 out of 457 0.437636761487965%	77 out of 12550 0.613545816733068%	0.776172	1	Mi18g00370.1;Mi20g01120.1
N-Glycan biosynthesis	ko00510	3 out of 457 0.656455142231947%	112 out of 12550 0.892430278884462%	0.779869	1	Mi08g11090.1;Mi08g16850.1;novel.1161
Isoquinoline alkaloid biosynthesis	ko00950	2 out of 457 0.437636761487965%	79 out of 12550 0.629482071713147%	0.788226	1	Mi14g04870.1;Mi17g05130.1
Biotin metabolism	ko00780	1 out of 457 0.218818380743982%	43 out of 12550 0.342629482071713%	0.797651	1	Mi14g07000.1
Ubiquitin mediated proteolysis	ko04120	9 out of 457 1.96936542669584%	316 out of 12550 2.51792828685259%	0.818317	1	Mi05g06870.1;Mi01g19190.1;Mi02g22020.1;Mi11g11020.1;Mi02g13810.1;Mi08g08980.1;novel.1319;Mi09g16840.1;Mi01g29010.1
Phenylpropanoid biosynthesis	ko00940	8 out of 457 1.75054704595186%	288 out of 12550 2.29482071713147%	0.828582	1	Mi06g09620.1;Mi14g09320.1;Mi19g05440.1;novel.691;Mi17g07230.1;Mi17g07240.1;Mi04g20470.1;Mi03g02850.1
Glycerolipid metabolism	ko00561	7 out of 457 1.53172866520788%	259 out of 12550 2.06374501992032%	0.837471	1	Mi01g02790.1;Mi06g16710.1;Mi15g02630.1;Mi05g17260.1;Mi05g00090.1;novel.2298;Mi19g11770.1
Valine, leucine and isoleucine biosynthesis	ko00290	1 out of 457 0.218818380743982%	49 out of 12550 0.390438247011952%	0.838161	1	Mi01g22320.1
Sphingolipid metabolism	ko00600	5 out of 457 1.09409190371991%	200 out of 12550 1.59362549800797%	0.858248	1	Mi05g00090.1;Mi18g05060.1;novel.2031;novel.852;novel.1457
Tyrosine metabolism	ko00350	2 out of 457 0.437636761487965%	95 out of 12550 0.756972111553785%	0.865666	1	Mi18g13450.1;Mi14g04870.1
Purine metabolism	ko00230	5 out of 457 1.09409190371991%	204 out of 12550 1.62549800796813%	0.869477	1	Mi06g11300.1;novel.940;Mi01g14180.1;Mi10g08500.1;Mi11g09010.1
Glycine, serine and threonine metabolism	ko00260	3 out of 457 0.656455142231947%	134 out of 12550 1.06772908366534%	0.870989	1	Mi03g09100.1;Mi03g14870.1;Mi09g19340.1
Basal transcription factors	ko03022	2 out of 457 0.437636761487965%	97 out of 12550 0.772908366533865%	0.873271	1	Mi03g03520.1;Mi03g12730.1
Inositol phosphate metabolism	ko00562	4 out of 457 0.87527352297593%	171 out of 12550 1.36254980079681%	0.874365	1	Mi01g08960.1;Mi18g08140.1;Mi09g02810.1;Mi09g03710.1
Monoterpenoid biosynthesis	ko00902	1 out of 457 0.218818380743982%	56 out of 12550 0.446215139442231%	0.875308	1	Mi10g02680.1
Fatty acid biosynthesis	ko00061	2 out of 457 0.437636761487965%	100 out of 12550 0.796812749003984%	0.883938	1	Mi04g15740.1;Mi04g15760.1
Other types of O-glycan biosynthesis	ko00514	1 out of 457 0.218818380743982%	58 out of 12550 0.462151394422311%	0.884263	1	Mi03g13590.1
Proteasome	ko03050	4 out of 457 0.87527352297593%	175 out of 12550 1.39442231075697%	0.885343	1	Mi19g01440.1;Mi06g13610.1;Mi16g13030.1;Mi00g15440.1
beta-Alanine metabolism	ko00410	2 out of 457 0.437636761487965%	102 out of 12550 0.812749003984064%	0.890582	1	Mi15g08910.1;Mi17g07000.1
Biosynthesis of unsaturated fatty acids	ko01040	1 out of 457 0.218818380743982%	64 out of 12550 0.50996015936255%	0.907459	1	Mi01g19890.1
Autophagy - other	ko04136	1 out of 457 0.218818380743982%	66 out of 12550 0.525896414342629%	0.914109	1	Mi00g09900.1
Phenylalanine metabolism	ko00360	2 out of 457 0.437636761487965%	112 out of 12550 0.892430278884462%	0.918812	1	Mi04g05750.1;Mi14g04870.1
ABC transporters	ko02010	4 out of 457 0.87527352297593%	192 out of 12550 1.52988047808765%	0.923182	1	Mi07g00410.1;Mi02g07000.1;Mi08g08840.1;Mi18g04180.1
Peroxisome	ko04146	4 out of 457 0.87527352297593%	198 out of 12550 1.57768924302789%	0.933592	1	Mi08g02700.1;Mi12g04770.1;Mi01g20060.1;Mi16g07570.1
Fatty acid metabolism	ko01212	3 out of 457 0.656455142231947%	161 out of 12550 1.28286852589641%	0.936239	1	Mi01g19890.1;Mi04g15740.1;Mi04g15760.1
Arachidonic acid metabolism	ko00590	1 out of 457 0.218818380743982%	79 out of 12550 0.629482071713147%	0.94712	1	Mi01g12040.1
Phosphatidylinositol signaling system	ko04070	3 out of 457 0.656455142231947%	169 out of 12550 1.34661354581673%	0.948693	1	Mi18g08140.1;Mi09g02810.1;Mi09g03710.1
Fatty acid degradation	ko00071	2 out of 457 0.437636761487965%	128 out of 12550 1.0199203187251%	0.950196	1	Mi18g13450.1;Mi13g03590.1
Pentose and glucuronate interconversions	ko00040	7 out of 457 1.53172866520788%	326 out of 12550 2.59760956175299%	0.955687	1	Mi01g02790.1;Mi03g07650.1;Mi12g06450.1;Mi12g08570.1;Mi02g06910.1;Mi09g08820.1;Mi10g11220.1
Tropane, piperidine and pyridine alkaloid biosynthesis	ko00960	1 out of 457 0.218818380743982%	84 out of 12550 0.669322709163347%	0.956126	1	Mi14g01170.1
Pantothenate and CoA biosynthesis	ko00770	1 out of 457 0.218818380743982%	88 out of 12550 0.701195219123506%	0.962215	1	Mi01g22320.1
Glycerophospholipid metabolism	ko00564	4 out of 457 0.87527352297593%	222 out of 12550 1.76892430278884%	0.963639	1	Mi12g10040.1;Mi03g15340.1;novel.2298;Mi00g06780.1
Various types of N-glycan biosynthesis	ko00513	1 out of 457 0.218818380743982%	93 out of 12550 0.741035856573705%	0.968654	1	novel.1161
Carotenoid biosynthesis	ko00906	1 out of 457 0.218818380743982%	93 out of 12550 0.741035856573705%	0.968654	1	Mi08g19380.1
RNA degradation	ko03018	5 out of 457 1.09409190371991%	274 out of 12550 2.18326693227092%	0.973581	1	Mi05g10260.1;Mi09g13690.1;Mi14g08360.1;Mi01g06040.1;Mi04g22390.1
Propanoate metabolism	ko00640	1 out of 457 0.218818380743982%	101 out of 12550 0.804780876494024%	0.976758	1	Mi15g08910.1
mRNA surveillance pathway	ko03015	6 out of 457 1.31291028446389%	347 out of 12550 2.76494023904382%	0.988461	1	Mi01g06040.1;Mi04g22390.1;Mi03g12430.1;Mi04g21480.1;Mi12g10540.1;Mi16g06690.1
alpha-Linolenic acid metabolism	ko00592	1 out of 457 0.218818380743982%	121 out of 12550 0.964143426294821%	0.989006	1	Mi11g10220.1
Ribosome biogenesis in eukaryotes	ko03008	2 out of 457 0.437636761487965%	189 out of 12550 1.50597609561753%	0.992945	1	Mi04g21910.1;Mi16g06380.1
Biosynthesis of cofactors	ko01240	10 out of 457 2.18818380743982%	526 out of 12550 4.19123505976096%	0.993589	1	Mi01g02790.1;Mi05g19570.1;Mi14g07000.1;Mi04g15380.1;Mi18g08010.1;Mi01g26680.1;Mi03g05150.1;Mi01g08540.1;Mi01g03650.1;Mi10g03060.1
Ribosome	ko03010	9 out of 457 1.96936542669584%	494 out of 12550 3.93625498007968%	0.994378	1	Mi11g12460.1;Mi05g17310.1;Mi07g07490.1;Mi05g12750.1;Mi17g01720.1;Mi03g23690.1;Mi03g00820.1;Mi00g09940.1;Mi18g10500.1
2-Oxocarboxylic acid metabolism	ko01210	1 out of 457 0.218818380743982%	142 out of 12550 1.13147410358566%	0.994997	1	Mi01g22320.1
Protein processing in endoplasmic reticulum	ko04141	9 out of 457 1.96936542669584%	523 out of 12550 4.16733067729084%	0.99714	1	novel.136;novel.66;Mi08g13420.1;Mi08g01470.1;Mi05g18900.1;Mi09g04050.1;Mi04g09300.1;Mi04g09310.1;Mi18g09780.1
Plant-pathogen interaction	ko04626	22 out of 457 4.81400437636762%	1001 out of 12550 7.97609561752988%	0.997437	1	Mi17g07520.1;Mi09g03230.1;Mi02g22730.1;Mi03g09410.1;Mi04g00100.1;Mi04g17700.1;Mi04g22230.1;Mi06g04310.1;Mi06g12180.1;Mi10g14600.1;Mi11g08950.1;Mi06g03880.1;Mi14g08930.1;Mi12g05670.1;Mi04g12730.1;Mi05g13780.1;Mi02g18780.1;Mi02g19900.1;Mi02g19910.1;novel.1080;Mi05g18760.1;Mi17g10430.1
Spliceosome	ko03040	5 out of 457 1.09409190371991%	457 out of 12550 3.64143426294821%	0.999832	1	novel.66;novel.2603;Mi04g01390.1;Mi04g21310.1;Mi09g07620.1
Nucleocytoplasmic transport	ko03013	2 out of 457 0.437636761487965%	315 out of 12550 2.50996015936255%	0.999904	1	novel.3;Mi12g10390.1
